# Supplementary material for: Structural exploration with AlphaFold2-generated STAT3α structure reveals selective elements in STAT3α-GRIM-19 interactions involved in negative regulation
Source: Sci Rep. 2021 Nov 30;11:23145. doi: 10.1038/s41598-021-01436-7 (PMC8633360; doi:10.1038/s41598-021-01436-7)
Supplement: Supplementary file 3 — Supplementary Table 2. [file 41598_2021_1436_MOESM3_ESM.xls]

## Sheet: S2_PhosphoStat3_iTASSER and AlphaFoldHydrogenbondacceptor
A	B	A&B
W:ARG27:HH11	A:ARG103:HH11	W:ARG27:HH11
W:ARG55:HH21	A:ARG103:HH21	W:ARG55:HH21
W:ARG58:HH11	W:ARG27:HH11	W:ARG68:HH11
W:ARG68:HH11	W:ARG55:HH22	W:TYR33:HH
A:ASN5:HD22	W:ARG57:HH12	W:ARG57:HH11
A:GLN32:HE22	W:ARG68:HH11	W:GLN61:HE22
A:ASN76:HD22	A:ARG13:HH12
A:TYR79:HH	A:GLN17:HE22
A:LYS517:HZ3	A:ARG103:HH12
A:ASN646:HD22	A:ARG107:HH12
W:ARG27:HH21	A:ARG114:HH11
W:TYR33:H	A:ARG114:HH21
W:TYR33:HH	A:HIS131:HD1
W:SER34:H	A:GLN503:HE21
W:SER34:HG	W:ARG23:HH11
W:TYR45:HH	W:ARG23:HH21
W:ARG57:HH11	W:ARG27:HE
W:ARG57:HH21	W:ARG28:HH11
W:ARG58:HH12	W:ARG28:HH21
W:GLN61:HE22	W:TYR33:HH
W:ARG58:CD	W:MET35:H
	W:LEU36:H
	W:ILE38:H
	W:HIS47:HD1
	W:TRP48:HE1
	W:ASN54:HD22
	W:ARG55:HE
	W:ARG55:HH21
	W:ARG57:HE
	W:ARG57:HH11
	W:GLN61:HE22
	A:ARG13:CD
	A:ARG103:CD
	W:GLY46:CA
	W:ARG55:CD
	W:ARG59:CD
	A:GLN20:HE22

## Sheet: S2_PhosphoStat3_iTASSER and AlphaFoldresulthydrogenbonddonor
A	B	A&B
A:ASP698:OD2	W:GLU66:OE1	W:GLN61:O
A:GLU16:OE1	A:GLU238:OE1
A:GLU29:OE1	A:GLU238:OE2
A:GLU74:OE2	A:GLU582:OE2
W:GLU66:OE2	A:GLU111:OE1
W:MET51:SD	A:GLU681:OE2
W:GLN61:O	A:GLU50:OE1
W:ASP64:OD2	W:THR42:OG1
W:TYR45:OH	W:HIS47:NE2
W:GLY41:O	W:GLN61:O
W:SER31:O	W:ILE62:O
W:TYR33:OH	W:ASN54:OD1
A:ASP698:O	W:ARG57:O
A:ASN646:O	W:GLN61:OE1
A:GLU652:OE1	W:ASN54:O
A:ASN646:OD1	W:MET35:O
A:SER514:O	A:TYR230:OH
A:THR515:O	A:GLN128:OE1
A:CYS765:O	A:GLN128:O
A:CYS765:SG	A:ASN130:O
A:GLN32:OE1	A:GLU506:OE2
A:GLU29:OE2	A:GLU506:OE1
	A:GLY583:O
	A:GLU111:OE2
	A:TYR584:OH
	A:GLU582:O
	A:ARG103:O
	W:TYR33:O
	A:GLN17:OE1
	W:TYR33

## Sheet: S2_Stat3_iTASSER and AlphaFoldresult AcceptorGroup
A	B	A&B
A:ASP698:OD2	W:GLU66:OE1	W:GLU66:OE2
A:GLU16:OE1	W:GLU66:OE2	W:GLN61:O
A:GLU29:OE1	A:ASP242:OD1
A:GLU74:OE2	A:GLU582:OE2
W:GLU66:OE2	A:GLU111:OE1
W:GLN61:O	A:GLU50:OE1
W:ASP64:OD2	W:THR42:OG1
W:TYR45:OH	W:THR42:O
W:SER31:O	W:GLN61:O
A:ASP698:O	W:ASN54:O
A:ASN646:OD1	W:ASN54:OD1
A:GLU696:OE1	W:MET35:O
A:SER514:O	W:TYR33:O
A:CYS765:SG	A:TYR230:OH
A:GLN32:OE1	A:GLU238:OE1
A:GLU29:OE2	A:GLN128:OE1
	A:GLU506:OE2
	A:GLU506:OE1
	A:GLN20:OE1
	A:GLY583:O
	A:GLU111:OE2
	A:TYR584:OH
	A:GLU582:O
	A:ARG107:O
	A:ARG103:O
	A:GLN17:OE1
	A:GLU681:OE1
	A:GLU681:OE2
	W:HIS47

## Sheet: S2_Stat3_iTASSER and AlphaFoldresulthydogenbondDonorGroup
A	B	A&B
W:ARG27:HH11	A:ARG103:HH11	W:ARG27:HH11
W:ARG55:HH21	A:ARG103:HH21	W:ARG55:HH21
W:ARG58:HH11	W:ARG27:HH11	W:ARG68:HH11
W:ARG68:HH11	W:ARG55:HH22	W:TYR33:HH
A:ASN5:HD22	W:ARG57:HH12	W:ARG57:HH11
A:GLN32:HE22	W:ARG68:HH11	W:GLN61:HE22
A:ASN76:HD22	A:ARG13:HH12
A:TYR79:HH	A:GLN17:HE22
A:LYS517:HZ3	A:ARG103:HH12
A:ASN646:HD22	A:ARG107:HH12
W:ARG27:HH21	A:ARG114:HH11
W:TYR33:H	A:ARG114:HH21
W:TYR33:HH	A:HIS131:HD1
W:SER34:H	A:GLN503:HE21
W:SER34:HG	W:ARG23:HH11
W:TYR45:HH	W:ARG23:HH21
W:ARG57:HH11	W:ARG27:HE
W:ARG57:HH21	W:ARG28:HH11
W:ARG58:HH12	W:ARG28:HH21
W:GLN61:HE22	W:TYR33:HH
W:ARG58:CD	W:MET35:H
	W:LEU36:H
	W:ILE38:H
	W:HIS47:HD1
	W:TRP48:HE1
	W:ASN54:HD22
	W:ARG55:HE
	W:ARG55:HH21
	W:ARG57:HE
	W:ARG57:HH11
	W:GLN61:HE22
	A:ARG13:CD
	A:ARG103:CD
	W:GLY46:CA
	W:ARG55:CD
	W:ARG59:CD
	A:GLN20:HE22
