# Supplementary material for: Structural exploration with AlphaFold2-generated STAT3α structure reveals selective elements in STAT3α-GRIM-19 interactions involved in negative regulation
Source: Sci Rep. 2021 Nov 30;11:23145. doi: 10.1038/s41598-021-01436-7 (PMC8633360; doi:10.1038/s41598-021-01436-7)
Supplement: Supplementary file 4 — Supplementary Table 3. [file 41598_2021_1436_MOESM4_ESM.xlsx]

## Sheet: Sheet1
W:LYS52:HZ3 - A:GLU16:OE2	Yes	255 150 0	Non-bond Monitor 1	2.29866	Hydrogen Bond;Electrostatic	Salt Bridge	W:LYS52:HZ3	H-Donor	A:GLU16:OE2	H-Acceptor	92.065	123.262
W:ARG58:HH11 - A:GLU29:OE2	Yes	255 150 0	Non-bond Monitor 1	1.7812	Hydrogen Bond;Electrostatic	Salt Bridge	W:ARG58:HH11	H-Donor	A:GLU29:OE2	H-Acceptor	148.255	121.767
W:ARG59:HH21 - A:GLU16:OE2	Yes	255 150 0	Non-bond Monitor 1	1.83617	Hydrogen Bond;Electrostatic	Salt Bridge	W:ARG59:HH21	H-Donor	A:GLU16:OE2	H-Acceptor	139.741	101.441
W:ARG68:HH11 - A:GLU74:OE1	Yes	255 150 0	Non-bond Monitor 1	1.88806	Hydrogen Bond;Electrostatic	Salt Bridge	W:ARG68:HH11	H-Donor	A:GLU74:OE1	H-Acceptor	142.457	116.496
W:ARG68:HH21 - A:GLU74:OE1	Yes	255 150 0	Non-bond Monitor 1	1.81627	Hydrogen Bond;Electrostatic	Salt Bridge	W:ARG68:HH21	H-Donor	A:GLU74:OE1	H-Acceptor	145.737	115.131
A:ASN5:HD21 - W:GLU66:OE1	Yes	0 255 0	Non-bond Monitor 1	2.50035	Hydrogen Bond	Conventional Hydrogen Bond	A:ASN5:HD21	H-Donor	W:GLU66:OE1	H-Acceptor	100.339	121.262
A:ASN5:HD22 - W:GLU66:OE2	Yes	0 255 0	Non-bond Monitor 1	2.00747	Hydrogen Bond	Conventional Hydrogen Bond	A:ASN5:HD22	H-Donor	W:GLU66:OE2	H-Acceptor	167.905	97.924
A:GLN9:HE21 - W:GLU66:OE2	Yes	0 255 0	Non-bond Monitor 1	2.39984	Hydrogen Bond	Conventional Hydrogen Bond	A:GLN9:HE21	H-Donor	W:GLU66:OE2	H-Acceptor	126.164	139.32
A:LYS517:HZ3 - W:TYR45:OH	Yes	0 255 0	Non-bond Monitor 1	1.64228	Hydrogen Bond	Conventional Hydrogen Bond	A:LYS517:HZ3	H-Donor	W:TYR45:OH	H-Acceptor	154.334	115.511
W:TYR45:HH - A:SER514:O	Yes	0 255 0	Non-bond Monitor 1	1.95097	Hydrogen Bond	Conventional Hydrogen Bond	W:TYR45:HH	H-Donor	A:SER514:O	H-Acceptor	133.648	166.855
W:ARG55:HE - A:TYR22:O	Yes	0 255 0	Non-bond Monitor 1	1.98501	Hydrogen Bond	Conventional Hydrogen Bond	W:ARG55:HE	H-Donor	A:TYR22:O	H-Acceptor	145.174	153.024
W:ARG55:HH21 - A:GLN20:O	Yes	0 255 0	Non-bond Monitor 1	2.92345	Hydrogen Bond	Conventional Hydrogen Bond	W:ARG55:HH21	H-Donor	A:GLN20:O	H-Acceptor	124.954	101.868
W:ARG55:HH22 - A:SER23:OG	Yes	0 255 0	Non-bond Monitor 1	2.15298	Hydrogen Bond	Conventional Hydrogen Bond	W:ARG55:HH22	H-Donor	A:SER23:OG	H-Acceptor	110.731	123.367
W:ARG57:HH11 - A:CYS765:SG	Yes	0 255 0	Non-bond Monitor 1	2.217	Hydrogen Bond	Conventional Hydrogen Bond	W:ARG57:HH11	H-Donor	A:CYS765:SG	H-Acceptor	140.968	127.121
W:ARG57:HH21 - A:CYS765:SG	Yes	0 255 0	Non-bond Monitor 1	2.03026	Hydrogen Bond	Conventional Hydrogen Bond	W:ARG57:HH21	H-Donor	A:CYS765:SG	H-Acceptor	148.194	143.884
W:ARG58:HH12 - A:GLN32:OE1	Yes	0 255 0	Non-bond Monitor 1	1.75319	Hydrogen Bond	Conventional Hydrogen Bond	W:ARG58:HH12	H-Donor	A:GLN32:OE1	H-Acceptor	157.691	170.485
W:ARG59:HH11 - A:THR12:O	Yes	0 255 0	Non-bond Monitor 1	2.48887	Hydrogen Bond	Conventional Hydrogen Bond	W:ARG59:HH11	H-Donor	A:THR12:O	H-Acceptor	137.984	136.369
W:GLN61:HE21 - A:TYR79:OH	Yes	0 255 0	Non-bond Monitor 1	1.96656	Hydrogen Bond	Conventional Hydrogen Bond	W:GLN61:HE21	H-Donor	A:TYR79:OH	H-Acceptor	127.737	91.186
A:HIS19:CD2 - W:GLU56:OE2	Yes	220 255 220	Non-bond Monitor 1	3.62827	Hydrogen Bond	Carbon Hydrogen Bond	A:HIS19:CD2	H-Donor	W:GLU56:OE2	H-Acceptor			99.75	145.035
W:ARG58:CD - A:GLN32:OE1	Yes	220 255 220	Non-bond Monitor 1	3.34129	Hydrogen Bond	Carbon Hydrogen Bond	W:ARG58:CD	H-Donor	A:GLN32:OE1	H-Acceptor			103.592	126.435
