# Supplementary material for: Structural exploration with AlphaFold2-generated STAT3α structure reveals selective elements in STAT3α-GRIM-19 interactions involved in negative regulation
Source: Sci Rep. 2021 Nov 30;11:23145. doi: 10.1038/s41598-021-01436-7 (PMC8633360; doi:10.1038/s41598-021-01436-7)
Supplement: Supplementary file 5 — Supplementary Table 4. [file 41598_2021_1436_MOESM5_ESM.xlsx]

## Sheet: AF_STAT3_Ser727inhydrogenbondin
A:ARG729:HH11 - W:GLU66:OE2	Yes	255 150 0	Non-bond Monitor 1	2.29805	Hydrogen Bond;Electrostatic	Salt Bridge	A:ARG729:HH11	H-Donor	W:GLU66:OE2	H-Acceptor	102.49	97.168
A:ARG729:HH12 - W:GLU66:OE1	Yes	255 150 0	Non-bond Monitor 1	1.78964	Hydrogen Bond;Electrostatic	Salt Bridge	A:ARG729:HH12	H-Donor	W:GLU66:OE1	H-Acceptor	151.137	94.89
W:ARG58:HH11 - A:ASP723:OD1	Yes	255 150 0	Non-bond Monitor 1	1.75215	Hydrogen Bond;Electrostatic	Salt Bridge	W:ARG58:HH11	H-Donor	A:ASP723:OD1	H-Acceptor	154.143	110.703
A:LYS658:HZ1 - W:PRO119:O	Yes	0 255 0	Non-bond Monitor 1	1.65254	Hydrogen Bond	Conventional Hydrogen Bond	A:LYS658:HZ1	H-Donor	W:PRO119:O	H-Acceptor	146.96	137.447
A:LYS658:HZ2 - W:LEU120:O	Yes	0 255 0	Non-bond Monitor 1	1.65611	Hydrogen Bond	Conventional Hydrogen Bond	A:LYS658:HZ2	H-Donor	W:LEU120:O	H-Acceptor	147.656	124.503
A:SER668:H - W:ALA136:O	Yes	0 255 0	Non-bond Monitor 1	2.49402	Hydrogen Bond	Conventional Hydrogen Bond	A:SER668:H	H-Donor	W:ALA136:O	H-Acceptor	153.017	171.797
A:ARG688:H - W:TRP116:O	Yes	0 255 0	Non-bond Monitor 1	2.43911	Hydrogen Bond	Conventional Hydrogen Bond	A:ARG688:H	H-Donor	W:TRP116:O	H-Acceptor	116.939	135.516
A:ARG688:HH11 - W:THR114:OG1	Yes	0 255 0	Non-bond Monitor 1	2.19526	Hydrogen Bond	Conventional Hydrogen Bond	A:ARG688:HH11	H-Donor	W:THR114:OG1	H-Acceptor	119.259	113.045
A:ARG688:HH12 - W:THR114:O	Yes	0 255 0	Non-bond Monitor 1	1.68518	Hydrogen Bond	Conventional Hydrogen Bond	A:ARG688:HH12	H-Donor	W:THR114:O	H-Acceptor	157.733	133.543
A:GLU690:H - W:SER109:OG	Yes	0 255 0	Non-bond Monitor 1	2.20645	Hydrogen Bond	Conventional Hydrogen Bond	A:GLU690:H	H-Donor	W:SER109:OG	H-Acceptor	132.924	117.607
A:LYS709:HZ3 - W:ARG115:O	Yes	0 255 0	Non-bond Monitor 1	1.64741	Hydrogen Bond	Conventional Hydrogen Bond	A:LYS709:HZ3	H-Donor	W:ARG115:O	H-Acceptor	164.661	146.089
A:SER727:HG - W:GLU66:OE2	Yes	0 255 0	Non-bond Monitor 1	1.90347	Hydrogen Bond	Conventional Hydrogen Bond	A:SER727:HG	H-Donor	W:GLU66:OE2	H-Acceptor	169.918	122.972
W:LYS52:HZ2 - A:SER768:OG	Yes	0 255 0	Non-bond Monitor 1	1.76052	Hydrogen Bond	Conventional Hydrogen Bond	W:LYS52:HZ2	H-Donor	A:SER768:OG	H-Acceptor	136.235	123.9
W:ARG58:HH11 - A:ASP723:O	Yes	0 255 0	Non-bond Monitor 1	2.45173	Hydrogen Bond	Conventional Hydrogen Bond	W:ARG58:HH11	H-Donor	A:ASP723:O	H-Acceptor	103.248	122.551
W:ARG58:HH21 - A:ILE722:O	Yes	0 255 0	Non-bond Monitor 1	2.15525	Hydrogen Bond	Conventional Hydrogen Bond	W:ARG58:HH21	H-Donor	A:ILE722:O	H-Acceptor	125.192	137.577
W:ARG58:HH21 - A:ASP723:O	Yes	0 255 0	Non-bond Monitor 1	2.15222	Hydrogen Bond	Conventional Hydrogen Bond	W:ARG58:HH21	H-Donor	A:ASP723:O	H-Acceptor	107.566	125.809
W:GLN61:HE22 - A:ASP723:O	Yes	0 255 0	Non-bond Monitor 1	2.49019	Hydrogen Bond	Conventional Hydrogen Bond	W:GLN61:HE22	H-Donor	A:ASP723:O	H-Acceptor	168.555	124.492
W:ARG68:HH11 - A:SER727:OG	Yes	0 255 0	Non-bond Monitor 1	2.29718	Hydrogen Bond	Conventional Hydrogen Bond	W:ARG68:HH11	H-Donor	A:SER727:OG	H-Acceptor	145.195	119.278
W:ARG68:HH11 - A:SER727:O	Yes	0 255 0	Non-bond Monitor 1	2.29015	Hydrogen Bond	Conventional Hydrogen Bond	W:ARG68:HH11	H-Donor	A:SER727:O	H-Acceptor	128.198	118.279
W:ARG68:HH21 - A:SER727:O	Yes	0 255 0	Non-bond Monitor 1	1.71906	Hydrogen Bond	Conventional Hydrogen Bond	W:ARG68:HH21	H-Donor	A:SER727:O	H-Acceptor	150.162	122.362
W:GLN76:HE22 - A:VAL713:O	Yes	0 255 0	Non-bond Monitor 1	1.92917	Hydrogen Bond	Conventional Hydrogen Bond	W:GLN76:HE22	H-Donor	A:VAL713:O	H-Acceptor	158.203	130.234
W:THR113:H - A:GLN692:OE1	Yes	0 255 0	Non-bond Monitor 1	1.87382	Hydrogen Bond	Conventional Hydrogen Bond	W:THR113:H	H-Donor	A:GLN692:OE1	H-Acceptor	157.487	163.17
W:ARG115:H - A:GLU693:OE1	Yes	0 255 0	Non-bond Monitor 1	2.84526	Hydrogen Bond	Conventional Hydrogen Bond	W:ARG115:H	H-Donor	A:GLU693:OE1	H-Acceptor	103.044	111.319
W:TRP116:H - A:ARG688:O	Yes	0 255 0	Non-bond Monitor 1	2.86607	Hydrogen Bond	Conventional Hydrogen Bond	W:TRP116:H	H-Donor	A:ARG688:O	H-Acceptor	111.126	96.343
W:TRP116:HE1 - A:PHE710:O	Yes	0 255 0	Non-bond Monitor 1	2.20299	Hydrogen Bond	Conventional Hydrogen Bond	W:TRP116:HE1	H-Donor	A:PHE710:O	H-Acceptor	165.743	168.353
W:VAL117:H - A:GLU690:OE1	Yes	0 255 0	Non-bond Monitor 1	1.96284	Hydrogen Bond	Conventional Hydrogen Bond	W:VAL117:H	H-Donor	A:GLU690:OE1	H-Acceptor	157.771	118.168
A:ILE628:CA - W:MET141:O	Yes	220 255 220	Non-bond Monitor 1	3.75136	Hydrogen Bond	Carbon Hydrogen Bond	A:ILE628:CA	H-Donor	W:MET141:O	H-Acceptor			90.613	133.66
A:ARG688:CD - W:THR114:O	Yes	220 255 220	Non-bond Monitor 1	3.05174	Hydrogen Bond	Carbon Hydrogen Bond	A:ARG688:CD	H-Donor	W:THR114:O	H-Acceptor			102.664	113.399
A:ARG729:CD - W:GLU66:OE1	Yes	220 255 220	Non-bond Monitor 1	3.41698	Hydrogen Bond	Carbon Hydrogen Bond	A:ARG729:CD	H-Donor	W:GLU66:OE1	H-Acceptor			107.993	135.369
W:TRP116:CA - A:GLU690:OE1	Yes	220 255 220	Non-bond Monitor 1	3.14331	Hydrogen Bond	Carbon Hydrogen Bond	W:TRP116:CA	H-Donor	A:GLU690:OE1	H-Acceptor			90.873	170.586

## Sheet: AF_pSTAT3_Ser727inhydrogenbondi
W:LYS52:HZ2 - A:GLU764:OE2	Yes	255 150 0	Non-bond Monitor 1	1.70789	Hydrogen Bond;Electrostatic	Salt Bridge	W:LYS52:HZ2	H-Donor	A:GLU764:OE2	H-Acceptor	143.805	104.78
W:LYS52:HZ3 - A:GLU764:OE1	Yes	255 150 0	Non-bond Monitor 1	1.7389	Hydrogen Bond;Electrostatic	Salt Bridge	W:LYS52:HZ3	H-Donor	A:GLU764:OE1	H-Acceptor	131.146	109.778
A:LYS97:HZ1 - W:HIS112:O	Yes	0 255 0	Non-bond Monitor 1	1.75864	Hydrogen Bond	Conventional Hydrogen Bond	A:LYS97:HZ1	H-Donor	W:HIS112:O	H-Acceptor	143.166	146.936
A:ILE628:H - W:MET141:O	Yes	0 255 0	Non-bond Monitor 1	2.46451	Hydrogen Bond	Conventional Hydrogen Bond	A:ILE628:H	H-Donor	W:MET141:O	H-Acceptor	111.304	166.612
W:SER31:H - A:MET770:SD	Yes	0 255 0	Non-bond Monitor 1	3.07601	Hydrogen Bond	Conventional Hydrogen Bond	W:SER31:H	H-Donor	A:MET770:SD	H-Acceptor	115.591	100.363
W:ARG55:HH21 - A:MET759:SD	Yes	0 255 0	Non-bond Monitor 1	2.49404	Hydrogen Bond	Conventional Hydrogen Bond	W:ARG55:HH21	H-Donor	A:MET759:SD	H-Acceptor	146.424	91.583
W:ARG57:HH11 - A:SEP727:O3P	Yes	0 255 0	Non-bond Monitor 1	1.7812	Hydrogen Bond	Conventional Hydrogen Bond	W:ARG57:HH11	H-Donor	A:SEP727:O3P	H-Acceptor	142.859	160.541
W:ARG57:HH21 - A:SEP727:O3P	Yes	0 255 0	Non-bond Monitor 1	1.7795	Hydrogen Bond	Conventional Hydrogen Bond	W:ARG57:HH21	H-Donor	A:SEP727:O3P	H-Acceptor	144.954	125.861
W:ARG58:HH11 - A:SEP727:O1P	Yes	0 255 0	Non-bond Monitor 1	1.69994	Hydrogen Bond	Conventional Hydrogen Bond	W:ARG58:HH11	H-Donor	A:SEP727:O1P	H-Acceptor	172.115	99.893
W:GLN61:HE22 - A:SEP727:O1P	Yes	0 255 0	Non-bond Monitor 1	2.16043	Hydrogen Bond	Conventional Hydrogen Bond	W:GLN61:HE22	H-Donor	A:SEP727:O1P	H-Acceptor	115.259	91.925
W:ARG68:HE - A:VAL713:O	Yes	0 255 0	Non-bond Monitor 1	2.52531	Hydrogen Bond	Conventional Hydrogen Bond	W:ARG68:HE	H-Donor	A:VAL713:O	H-Acceptor	126.213	114.642
W:ARG68:HH21 - A:ILE711:O	Yes	0 255 0	Non-bond Monitor 1	2.91515	Hydrogen Bond	Conventional Hydrogen Bond	W:ARG68:HH21	H-Donor	A:ILE711:O	H-Acceptor	124.541	161.012
W:ARG68:HH22 - A:VAL713:O	Yes	0 255 0	Non-bond Monitor 1	2.92498	Hydrogen Bond	Conventional Hydrogen Bond	W:ARG68:HH22	H-Donor	A:VAL713:O	H-Acceptor	117.287	98.584
W:HIS112:HD1 - A:GLU100:OE2	Yes	0 255 0	Non-bond Monitor 1	1.95197	Hydrogen Bond	Conventional Hydrogen Bond	W:HIS112:HD1	H-Donor	A:GLU100:OE2	H-Acceptor	159.562	105.118
W:ARG115:HH11 - A:LYS685:O	Yes	0 255 0	Non-bond Monitor 1	1.92686	Hydrogen Bond	Conventional Hydrogen Bond	W:ARG115:HH11	H-Donor	A:LYS685:O	H-Acceptor	130.829	141.258
W:ARG115:HH21 - A:LYS685:O	Yes	0 255 0	Non-bond Monitor 1	2.07311	Hydrogen Bond	Conventional Hydrogen Bond	W:ARG115:HH21	H-Donor	A:LYS685:O	H-Acceptor	124.6	102.207
W:ARG115:HH22 - A:CYS687:O	Yes	0 255 0	Non-bond Monitor 1	2.10058	Hydrogen Bond	Conventional Hydrogen Bond	W:ARG115:HH22	H-Donor	A:CYS687:O	H-Acceptor	117.584	167.99
A:SER733:CB - W:GLU66:OE2	Yes	220 255 220	Non-bond Monitor 1	3.37403	Hydrogen Bond	Carbon Hydrogen Bond	A:SER733:CB	H-Donor	W:GLU66:OE2	H-Acceptor			118.265	91.807
A:THR730:HG1 - W:PHE65	Yes	220 255 220	Non-bond Monitor 1	2.11694	Hydrogen Bond	Pi-Donor Hydrogen Bond	A:THR730:HG1	H-Donor	W:PHE65	Pi-Orbitals					26.986	9.776

## Sheet: iTASSER-pSTAT3_Ser727inhydrogen
A:ARG93:HH21 - W:GLU66:OE1	Yes	255 150 0	Non-bond Monitor 1	1.98668	Hydrogen Bond;Electrostatic	Salt Bridge	A:ARG93:HH21	H-Donor	W:GLU66:OE1	H-Acceptor	121.04	114.174
A:ARG93:HH22 - W:GLU66:OE2	Yes	255 150 0	Non-bond Monitor 1	1.8536	Hydrogen Bond;Electrostatic	Salt Bridge	A:ARG93:HH22	H-Donor	W:GLU66:OE2	H-Acceptor	144.547	104.055
W:LYS52:HZ1 - A:GLU29:OE1	Yes	255 150 0	Non-bond Monitor 1	1.86877	Hydrogen Bond;Electrostatic	Salt Bridge	W:LYS52:HZ1	H-Donor	A:GLU29:OE1	H-Acceptor	127.081	97.754
W:LYS52:HZ3 - A:GLU29:OE2	Yes	255 150 0	Non-bond Monitor 1	1.89185	Hydrogen Bond;Electrostatic	Salt Bridge	W:LYS52:HZ3	H-Donor	A:GLU29:OE2	H-Acceptor	118.927	102.091
W:ARG115:HH11 - A:SEP727:O2P	Yes	255 150 0	Non-bond Monitor 1	1.71649	Hydrogen Bond;Electrostatic	Salt Bridge	W:ARG115:HH11	H-Donor	A:SEP727:O2P	H-Acceptor	147.16	142.796
W:ARG115:HH21 - A:SEP727:O2P	Yes	255 150 0	Non-bond Monitor 1	1.75296	Hydrogen Bond;Electrostatic	Salt Bridge	W:ARG115:HH21	H-Donor	A:SEP727:O2P	H-Acceptor	145.431	139.656
A:ASN82:HD22 - W:GLU56:OE2	Yes	0 255 0	Non-bond Monitor 1	2.06464	Hydrogen Bond	Conventional Hydrogen Bond	A:ASN82:HD22	H-Donor	W:GLU56:OE2	H-Acceptor	131.073	126.996
A:THR756:HG1 - W:ASP64:OD2	Yes	0 255 0	Non-bond Monitor 1	1.86807	Hydrogen Bond	Conventional Hydrogen Bond	A:THR756:HG1	H-Donor	W:ASP64:OD2	H-Acceptor	170.056	169.478
W:TRP48:HE1 - A:GLN32:OE1	Yes	0 255 0	Non-bond Monitor 1	1.9132	Hydrogen Bond	Conventional Hydrogen Bond	W:TRP48:HE1	H-Donor	A:GLN32:OE1	H-Acceptor	168.618	102.57
W:ARG55:HE - A:MET28:SD	Yes	0 255 0	Non-bond Monitor 1	2.43218	Hydrogen Bond	Conventional Hydrogen Bond	W:ARG55:HE	H-Donor	A:MET28:SD	H-Acceptor	111.14	106.3
W:ARG55:HH11 - A:LEU18:O	Yes	0 255 0	Non-bond Monitor 1	1.98551	Hydrogen Bond	Conventional Hydrogen Bond	W:ARG55:HH11	H-Donor	A:LEU18:O	H-Acceptor	126.15	137.706
W:ARG55:HH12 - A:HIS19:O	Yes	0 255 0	Non-bond Monitor 1	2.42549	Hydrogen Bond	Conventional Hydrogen Bond	W:ARG55:HH12	H-Donor	A:HIS19:O	H-Acceptor	109.606	111.967
W:ARG55:HH21 - A:LEU18:O	Yes	0 255 0	Non-bond Monitor 1	2.73502	Hydrogen Bond	Conventional Hydrogen Bond	W:ARG55:HH21	H-Donor	A:LEU18:O	H-Acceptor	112.341	98.036
W:ARG55:HH22 - A:MET28:SD	Yes	0 255 0	Non-bond Monitor 1	2.92383	Hydrogen Bond	Conventional Hydrogen Bond	W:ARG55:HH22	H-Donor	A:MET28:SD	H-Acceptor	109.633	98.54
W:GLN61:HE21 - A:THR756:OG1	Yes	0 255 0	Non-bond Monitor 1	1.93709	Hydrogen Bond	Conventional Hydrogen Bond	W:GLN61:HE21	H-Donor	A:THR756:OG1	H-Acceptor	161.552	109.549
W:ARG68:HE - A:GLN751:OE1	Yes	0 255 0	Non-bond Monitor 1	2.86196	Hydrogen Bond	Conventional Hydrogen Bond	W:ARG68:HE	H-Donor	A:GLN751:OE1	H-Acceptor	122.508	104.697
W:ARG68:HH22 - A:GLN751:OE1	Yes	0 255 0	Non-bond Monitor 1	1.76341	Hydrogen Bond	Conventional Hydrogen Bond	W:ARG68:HH22	H-Donor	A:GLN751:OE1	H-Acceptor	152.611	118.485
W:THR114:HG1 - A:ASP698:OD2	Yes	0 255 0	Non-bond Monitor 1	1.97164	Hydrogen Bond	Conventional Hydrogen Bond	W:THR114:HG1	H-Donor	A:ASP698:OD2	H-Acceptor	165.978	177.634
W:ARG115:HH22 - A:GLN643:OE1	Yes	0 255 0	Non-bond Monitor 1	2.02521	Hydrogen Bond	Conventional Hydrogen Bond	W:ARG115:HH22	H-Donor	A:GLN643:OE1	H-Acceptor	126.689	117.314
W:ILE121:H - A:ASN740:OD1	Yes	0 255 0	Non-bond Monitor 1	2.31801	Hydrogen Bond	Conventional Hydrogen Bond	W:ILE121:H	H-Donor	A:ASN740:OD1	H-Acceptor	168.829	141.626
A:ARG85:CD - W:GLU63:OE1	Yes	220 255 220	Non-bond Monitor 1	3.24394	Hydrogen Bond	Carbon Hydrogen Bond	A:ARG85:CD	H-Donor	W:GLU63:OE1	H-Acceptor			103.878	109.997
A:ARG85:CD - W:GLU63:OE2	Yes	220 255 220	Non-bond Monitor 1	3.57425	Hydrogen Bond	Carbon Hydrogen Bond	A:ARG85:CD	H-Donor	W:GLU63:OE2	H-Acceptor			108.302	93.004
A:HIS410:CE1 - W:TRP142:O	Yes	220 255 220	Non-bond Monitor 1	3.61036	Hydrogen Bond	Carbon Hydrogen Bond	A:HIS410:CE1	H-Donor	W:TRP142:O	H-Acceptor			106.938	133.724
W:LYS52:CE - A:TYR79:OH	Yes	220 255 220	Non-bond Monitor 1	3.16828	Hydrogen Bond	Carbon Hydrogen Bond	W:LYS52:CE	H-Donor	A:TYR79:OH	H-Acceptor			107.457	97.219
W:ARG55:CD - A:HIS19:O	Yes	220 255 220	Non-bond Monitor 1	3.69668	Hydrogen Bond	Carbon Hydrogen Bond	W:ARG55:CD	H-Donor	A:HIS19:O	H-Acceptor			97.031	108.353
