# Supplementary material for: Structural exploration with AlphaFold2-generated STAT3α structure reveals selective elements in STAT3α-GRIM-19 interactions involved in negative regulation
Source: Sci Rep. 2021 Nov 30;11:23145. doi: 10.1038/s41598-021-01436-7 (PMC8633360; doi:10.1038/s41598-021-01436-7)
Supplement: Supplementary file 6 — Supplementary Table 5. [file 41598_2021_1436_MOESM6_ESM.xlsx]

## Sheet: Sheet 2
Table 1
SSIPe
iTASSER-pSTAT3-GRIM19-model 6th	DDG	SSIPscore	EvoEFscore	mutations
	0.395	0.273	-0.03	SA727A;
	0.106	-0.112	-0.05	SA727C;
	0.258	0.69	-1.33	SA727D;
	0.252	0.477	-0.89	SA727E;
	-0.281	-0.639	-0.05	SA727F;
	0.385	0.273	-0.06	SA727G;
	0.402	0.273	-0.01	SA727H;
	0.119	-0.112	-0.01	SA727I;
	0.868	0.912	-0.02	SA727K;
	-0.62	-1.115	-0.02	SA727L;
	-0.146	-0.469	-0.02	SA727M;
	0.196	0.69	-1.51	SA727N;
	1.611	1.915	0	SA727P;
	0.574	0.912	-0.88	SA727Q;
	0.555	0.477	0	SA727R;
	-0.014	-0.294	-0.01	SA727T;
	-0.007	-0.294	0.01	SA727V;
	-0.504	-0.961	-0.01	SA727W;
	-0.388	-0.803	-0.01	SA727Y;

## Sheet: Sheet 3
SS
SSIPe
AF_Phospho_Ser727_4thmodel	DDG	SSIPscore	EvoEFscore	mutations
	0.521	0.273	0.34	SA727A;
	0.249	-0.112	0.37	SA727C;
	0.046	0.69	-1.95	SA727D;
	-0.464	0.477	-2.99	SA727E;
	-0.141	-0.639	0.36	SA727F;
	0.497	0.273	0.27	SA727G;
	0.559	0.273	0.45	SA727H;
	0.28	-0.112	0.46	SA727I;
	1.018	0.912	0.42	SA727K;
	-0.446	-1.115	0.49	SA727L;
	-0.01	-0.469	0.38	SA727M;
	0.196	0.69	-1.51	SA727N;
	1.792	1.915	0.53	SA727P;
	0.407	0.912	-1.37	SA727Q;
	0.705	0.477	0.44	SA727R;
	0.051	-0.294	0.18	SA727T;
	0.16	-0.294	0.5	SA727V;
	-0.371	-0.961	0.38	SA727W;
	-0.313	-0.803	0.21	SA727Y;

## Sheet: Sheet5
SSIPe
AF_Unphospho STAT3_7th Model			DDG SSIPscore EvoEFscore mutations
			1.063 0.273 1.930 SA727A;
			0.795 -0.112 1.970 SA727C;
			1.438 0.690 2.130 SA727D;
			1.241 0.477 2.010 SA727E;
			-0.086 -0.639 0.520 SA727F;
			1.094 0.273 2.020 SA727G;
			0.695 0.273 0.850 SA727H;
			0.692 -0.112 1.670 SA727I;
			1.526 0.912 1.910 SA727K;
			-0.034 -1.115 1.700 SA727L;
			-0.173 -0.469 -0.100 SA727M;
			0.994 0.690 0.830 SA727N;
			2.160 1.915 1.610 SA727P;
			1.273 0.912 1.170 SA727Q;
			1.033 0.477 1.400 SA727R;
			0.085 -0.294 0.280 SA727T;
			0.596 -0.294 1.780 SA727V;
			-0.709 -0.961 -0.610 SA727W;
			-0.060 -0.803 0.950 SA727Y;

## Sheet: Sheet6
BeATMuSiC: Binding affinity prediction
iTASSER PSTAT3 model 6				All mutations except s→D decreasing binding affinity
				S→D incresaes bindingaffinity
			Chain(s)	Position	Mutation	ΔΔGBind (kcal/mol)	Solvent accessibility (in partner(s))	Solvent accessibility (in complex)	Interface
			A	727	S → A	0.58	37.75 %	26.19 %
			A	727	S → C	0.27	37.75 %	26.19 %
			A	727	S → D	-0.2	37.75 %	26.19 %
			A	727	S → E	0.75	37.75 %	26.19 %
			A	727	S → F	0.08	37.75 %	26.19 %
			A	727	S → G	0.95	37.75 %	26.19 %
			A	727	S → H	0.16	37.75 %	26.19 %
			A	727	S → I	0.42	37.75 %	26.19 %
			A	727	S → K	0.87	37.75 %	26.19 %
			A	727	S → L	0.26	37.75 %	26.19 %
			Mutation in green fonts increases binding affinity Mutation in red colored fonts decreases binding affinity
model1.674421.000.06septosercopy.pdb [A+W] A 727 S A DDG_bind= 0.58 kcal/mol Interface= yes Acc= [A] 37.75 [AW] 26.19
model1.674421.000.06septosercopy.pdb [A+W] A 727 S C DDG_bind= 0.27 kcal/mol Interface= yes Acc= [A] 37.75 [AW] 26.19
model1.674421.000.06septosercopy.pdb [A+W] A 727 S D DDG_bind= -0.20 kcal/mol Interface= yes Acc= [A] 37.75 [AW] 26.19
model1.674421.000.06septosercopy.pdb [A+W] A 727 S E DDG_bind= 0.75 kcal/mol Interface= yes Acc= [A] 37.75 [AW] 26.19
model1.674421.000.06septosercopy.pdb [A+W] A 727 S F DDG_bind= 0.08 kcal/mol Interface= yes Acc= [A] 37.75 [AW] 26.19
model1.674421.000.06septosercopy.pdb [A+W] A 727 S G DDG_bind= 0.95 kcal/mol Interface= yes Acc= [A] 37.75 [AW] 26.19
model1.674421.000.06septosercopy.pdb [A+W] A 727 S H DDG_bind= 0.16 kcal/mol Interface= yes Acc= [A] 37.75 [AW] 26.19
model1.674421.000.06septosercopy.pdb [A+W] A 727 S I DDG_bind= 0.42 kcal/mol Interface= yes Acc= [A] 37.75 [AW] 26.19
model1.674421.000.06septosercopy.pdb [A+W] A 727 S K DDG_bind= 0.87 kcal/mol Interface= yes Acc= [A] 37.75 [AW] 26.19
model1.674421.000.06septosercopy.pdb [A+W] A 727 S L DDG_bind= 0.26 kcal/mol Interface= yes Acc= [A] 37.75 [AW] 26.19
model1.674421.000.06septosercopy.pdb [A+W] A 727 S M DDG_bind= 0.25 kcal/mol Interface= yes Acc= [A] 37.75 [AW] 26.19
model1.674421.000.06septosercopy.pdb [A+W] A 727 S N DDG_bind= -0.00 kcal/mol Interface= yes Acc= [A] 37.75 [AW] 26.19
model1.674421.000.06septosercopy.pdb [A+W] A 727 S P DDG_bind= 1.11 kcal/mol Interface= yes Acc= [A] 37.75 [AW] 26.19
model1.674421.000.06septosercopy.pdb [A+W] A 727 S R DDG_bind= 0.55 kcal/mol Interface= yes Acc= [A] 37.75 [AW] 26.19
model1.674421.000.06septosercopy.pdb [A+W] A 727 S T DDG_bind= 0.38 kcal/mol Interface= yes Acc= [A] 37.75 [AW] 26.19
model1.674421.000.06septosercopy.pdb [A+W] A 727 S V DDG_bind= 0.57 kcal/mol Interface= yes Acc= [A] 37.75 [AW] 26.19
model1.674421.000.06septosercopy.pdb [A+W] A 727 S W DDG_bind= 0.13 kcal/mol Interface= yes Acc= [A] 37.75 [AW] 26.19
model1.674421.000.06septosercopy.pdb [A+W] A 727 S Y DDG_bind= 0.07 kcal/mol Interface= yes Acc= [A] 37.75 [AW] 26.19

## Sheet: Sheet7
BeATMuSiC: Binding affinity prediction
AF STAT3 model 7			All mutations decreasing the binding affinity
model1.674422.000.07.pdb [A+W] A 727 S A DDG_bind= 1.03 kcal/mol Interface= yes Acc= [A] 51.62 [AW] 13.87
model1.674422.000.07.pdb [A+W] A 727 S C DDG_bind= 0.60 kcal/mol Interface= yes Acc= [A] 51.62 [AW] 13.87
model1.674422.000.07.pdb [A+W] A 727 S D DDG_bind= 1.07 kcal/mol Interface= yes Acc= [A] 51.62 [AW] 13.87
model1.674422.000.07.pdb [A+W] A 727 S E DDG_bind= 1.04 kcal/mol Interface= yes Acc= [A] 51.62 [AW] 13.87
model1.674422.000.07.pdb [A+W] A 727 S F DDG_bind= 0.17 kcal/mol Interface= yes Acc= [A] 51.62 [AW] 13.87
model1.674422.000.07.pdb [A+W] A 727 S G DDG_bind= 1.46 kcal/mol Interface= yes Acc= [A] 51.62 [AW] 13.87
model1.674422.000.07.pdb [A+W] A 727 S H DDG_bind= 0.52 kcal/mol Interface= yes Acc= [A] 51.62 [AW] 13.87
model1.674422.000.07.pdb [A+W] A 727 S I DDG_bind= 0.56 kcal/mol Interface= yes Acc= [A] 51.62 [AW] 13.87
model1.674422.000.07.pdb [A+W] A 727 S K DDG_bind= 0.98 kcal/mol Interface= yes Acc= [A] 51.62 [AW] 13.87
model1.674422.000.07.pdb [A+W] A 727 S L DDG_bind= 0.32 kcal/mol Interface= yes Acc= [A] 51.62 [AW] 13.87
model1.674422.000.07.pdb [A+W] A 727 S M DDG_bind= 0.51 kcal/mol Interface= yes Acc= [A] 51.62 [AW] 13.87
model1.674422.000.07.pdb [A+W] A 727 S N DDG_bind= 0.77 kcal/mol Interface= yes Acc= [A] 51.62 [AW] 13.87
model1.674422.000.07.pdb [A+W] A 727 S P DDG_bind= 0.81 kcal/mol Interface= yes Acc= [A] 51.62 [AW] 13.87
model1.674422.000.07.pdb [A+W] A 727 S Q DDG_bind= 0.68 kcal/mol Interface= yes Acc= [A] 51.62 [AW] 13.87
model1.674422.000.07.pdb [A+W] A 727 S R DDG_bind= 0.53 kcal/mol Interface= yes Acc= [A] 51.62 [AW] 13.87
model1.674422.000.07.pdb [A+W] A 727 S T DDG_bind= 0.67 kcal/mol Interface= yes Acc= [A] 51.62 [AW] 13.87
model1.674422.000.07.pdb [A+W] A 727 S V DDG_bind= 0.77 kcal/mol Interface= yes Acc= [A] 51.62 [AW] 13.87
model1.674422.000.07.pdb [A+W] A 727 S W DDG_bind= 0.25 kcal/mol Interface= yes Acc= [A] 51.62 [AW] 13.87
model1.674422.000.07.pdb [A+W] A 1 M Y DDG_bind= 0.09 kcal/mol Interface= no Acc= [A] 96.36 [AW] 96.36

## Sheet: Sheet8
BeATMuSiC: Binding affinity prediction	AF phoshoSTAT3 model 4
				All mutations decrease binding affinity
	model1.674423.000.04septosercopy.pdb [A+W] A 727 S A DDG_bind= 1.11 kcal/mol Interface= yes Acc= [A] 100.00 [AW] 26.19
	model1.674423.000.04septosercopy.pdb [A+W] A 727 S C DDG_bind= 0.82 kcal/mol Interface= yes Acc= [A] 100.00 [AW] 26.19
	model1.674423.000.04septosercopy.pdb [A+W] A 727 S D DDG_bind= 0.62 kcal/mol Interface= yes Acc= [A] 100.00 [AW] 26.19
	model1.674423.000.04septosercopy.pdb [A+W] A 727 S E DDG_bind= 0.60 kcal/mol Interface= yes Acc= [A] 100.00 [AW] 26.19
	model1.674423.000.04septosercopy.pdb [A+W] A 727 S F DDG_bind= 0.53 kcal/mol Interface= yes Acc= [A] 100.00 [AW] 26.19
	model1.674423.000.04septosercopy.pdb [A+W] A 727 S G DDG_bind= 1.47 kcal/mol Interface= yes Acc= [A] 100.00 [AW] 26.19
	model1.674423.000.04septosercopy.pdb [A+W] A 727 S H DDG_bind= 0.58 kcal/mol Interface= yes Acc= [A] 100.00 [AW] 26.19
	model1.674423.000.04septosercopy.pdb [A+W] A 727 S I DDG_bind= 0.95 kcal/mol Interface= yes Acc= [A] 100.00 [AW] 26.19
	model1.674423.000.04septosercopy.pdb [A+W] A 727 S K DDG_bind= 0.70 kcal/mol Interface= yes Acc= [A] 100.00 [AW] 26.19
	model1.674423.000.04septosercopy.pdb [A+W] A 727 S L DDG_bind= 0.75 kcal/mol Interface= yes Acc= [A] 100.00 [AW] 26.19
	model1.674423.000.04septosercopy.pdb [A+W] A 727 S M DDG_bind= 0.75 kcal/mol Interface= yes Acc= [A] 100.00 [AW] 26.19
	model1.674423.000.04septosercopy.pdb [A+W] A 727 S N DDG_bind= 0.61 kcal/mol Interface= yes Acc= [A] 100.00 [AW] 26.19
	model1.674423.000.04septosercopy.pdb [A+W] A 727 S P DDG_bind= 0.47 kcal/mol Interface= yes Acc= [A] 100.00 [AW] 26.19
	model1.674423.000.04septosercopy.pdb [A+W] A 727 S Q DDG_bind= 0.46 kcal/mol Interface= yes Acc= [A] 100.00 [AW] 26.19
	model1.674423.000.04septosercopy.pdb [A+W] A 727 S R DDG_bind= 0.29 kcal/mol Interface= yes Acc= [A] 100.00 [AW] 26.19
	model1.674423.000.04septosercopy.pdb [A+W] A 727 S T DDG_bind= 0.72 kcal/mol Interface= yes Acc= [A] 100.00 [AW] 26.19
	model1.674423.000.04septosercopy.pdb [A+W] A 727 S V DDG_bind= 0.88 kcal/mol Interface= yes Acc= [A] 100.00 [AW] 26.19
	model1.674423.000.04septosercopy.pdb [A+W] A 727 S W DDG_bind= 0.53 kcal/mol Interface= yes Acc= [A] 100.00 [AW] 26.19
	model1.674423.000.04septosercopy.pdb [A+W] A 727 S Y DDG_bind= 0.48 kcal/mol Interface= yes Acc= [A] 100.00 [AW] 26.19

## Sheet: Sheet9
	mCSM	iTASSER-pSTAT3-GRIM19-noHydrogens-model 6th
		PDB_FILE	CHAIN	WILD_RES	RES_POS	MUT_RES	RSA	PRED_DDG	Outcome
		model1.674421.000.06_SEPtoSERcopy.pdb	A	S	727	A	42.1	-0.796	Destabilizing
		model1.674421.000.06_SEPtoSERcopy.pdb	A	S	727	C	42.1	-0.577	Destabilizing
		model1.674421.000.06_SEPtoSERcopy.pdb	A	S	727	D	42.1	-0.773	Destabilizing
		model1.674421.000.06_SEPtoSERcopy.pdb	A	S	727	E	42.1	-0.934	Destabilizing
		model1.674421.000.06_SEPtoSERcopy.pdb	A	S	727	F	42.1	-1.091	Destabilizing
		model1.674421.000.06_SEPtoSERcopy.pdb	A	S	727	G	42.1	-0.685	Destabilizing
		model1.674421.000.06_SEPtoSERcopy.pdb	A	S	727	H	42.1	-0.555	Destabilizing
		model1.674421.000.06_SEPtoSERcopy.pdb	A	S	727	I	42.1	-1.191	Destabilizing
		model1.674421.000.06_SEPtoSERcopy.pdb	A	S	727	K	42.1	-1.892	Destabilizing
		model1.674421.000.06_SEPtoSERcopy.pdb	A	S	727	L	42.1	-1.191	Destabilizing
		model1.674421.000.06_SEPtoSERcopy.pdb	A	S	727	M	42.1	-0.565	Destabilizing
		model1.674421.000.06_SEPtoSERcopy.pdb	A	S	727	N	42.1	-0.903	Destabilizing
		model1.674421.000.06_SEPtoSERcopy.pdb	A	S	727	P	42.1	-1.051	Destabilizing
		model1.674421.000.06_SEPtoSERcopy.pdb	A	S	727	Q	42.1	-1.057	Destabilizing
		model1.674421.000.06_SEPtoSERcopy.pdb	A	S	727	R	42.1	-1.814	Destabilizing
		model1.674421.000.06_SEPtoSERcopy.pdb	A	S	727	T	42.1	-1.201	Destabilizing
		model1.674421.000.06_SEPtoSERcopy.pdb	A	S	727	V	42.1	-1.051	Destabilizing
		model1.674421.000.06_SEPtoSERcopy.pdb	A	S	727	W	42.1	-1.137	Destabilizing
		model1.674421.000.06_SEPtoSERcopy.pdb	A	S	727	Y	42.1	-0.844	Destabilizing
BeATMuSiC: Binding affinity prediction
		AF STAT3 model 7
		PDB_FILE	CHAIN	WILD_RES	RES_POS	MUT_RES	RSA	PRED_DDG
		model1.674422.000.07.pdb	A	S	727	A	29.9	-1.008	Destabilizing
		model1.674422.000.07.pdb	A	S	727	C	29.9	-0.474	Destabilizing
		model1.674422.000.07.pdb	A	S	727	D	29.9	-2.326	Highly destabilizing
		model1.674422.000.07.pdb	A	S	727	E	29.9	-2.294	Highly destabilizing
		model1.674422.000.07.pdb	A	S	727	F	29.9	-0.507	Destabilizing
		model1.674422.000.07.pdb	A	S	727	G	29.9	-1.085	Destabilizing
		model1.674422.000.07.pdb	A	S	727	H	29.9	-0.355	Destabilizing
		model1.674422.000.07.pdb	A	S	727	I	29.9	-0.83	Destabilizing
		model1.674422.000.07.pdb	A	S	727	K	29.9	-1.772	Destabilizing
		model1.674422.000.07.pdb	A	S	727	L	29.9	-0.83	Destabilizing
		model1.674422.000.07.pdb	A	S	727	M	29.9	0.041	Stabilizing
		model1.674422.000.07.pdb	A	S	727	N	29.9	-0.94	Destabilizing
		model1.674422.000.07.pdb	A	S	727	P	29.9	-0.879	Destabilizing
		model1.674422.000.07.pdb	A	S	727	Q	29.9	-1.256	Destabilizing
		model1.674422.000.07.pdb	A	S	727	R	29.9	-1.517	Destabilizing
		model1.674422.000.07.pdb	A	S	727	T	29.9	-1.399	Destabilizing
		model1.674422.000.07.pdb	A	S	727	V	29.9	-0.879	Destabilizing
		model1.674422.000.07.pdb	A	S	727	W	29.9	-0.385	Destabilizing
		model1.674422.000.07.pdb	A	S	727	Y	29.9	-0.088	Destabilizing
		AF phoshoSTAT3 noHydrogens model 4
		PDB_FILE	CHAIN	WILD_RES	RES_POS	MUT_RES	RSA	PRED_DDG
		model1.674423.000.04_SEPtoSERcopy.pdb	A	S	727	A	35.6	-0.845	Destabilizing
		model1.674423.000.04_SEPtoSERcopy.pdb	A	S	727	C	35.6	-0.402	Destabilizing
		model1.674423.000.04_SEPtoSERcopy.pdb	A	S	727	D	35.6	-2.366	Highly destabilizing
		model1.674423.000.04_SEPtoSERcopy.pdb	A	S	727	E	35.6	-2.372	Highly destabilizing
		model1.674423.000.04_SEPtoSERcopy.pdb	A	S	727	F	35.6	-0.517	Destabilizing
		model1.674423.000.04_SEPtoSERcopy.pdb	A	S	727	G	35.6	-0.881	Destabilizing
		model1.674423.000.04_SEPtoSERcopy.pdb	A	S	727	H	35.6	-0.259	Destabilizing
		model1.674423.000.04_SEPtoSERcopy.pdb	A	S	727	I	35.6	-0.785	Destabilizing
		model1.674423.000.04_SEPtoSERcopy.pdb	A	S	727	K	35.6	-1.568	Destabilizing
		model1.674423.000.04_SEPtoSERcopy.pdb	A	S	727	L	35.6	-0.785	Destabilizing
		model1.674423.000.04_SEPtoSERcopy.pdb	A	S	727	M	35.6	0.164	Stabilizing
		model1.674423.000.04_SEPtoSERcopy.pdb	A	S	727	N	35.6	-0.7	Destabilizing
		model1.674423.000.04_SEPtoSERcopy.pdb	A	S	727	P	35.6	-0.797	Destabilizing
		model1.674423.000.04_SEPtoSERcopy.pdb	A	S	727	Q	35.6	-1.076	Destabilizing
		model1.674423.000.04_SEPtoSERcopy.pdb	A	S	727	R	35.6	-1.145	Destabilizing
		model1.674423.000.04_SEPtoSERcopy.pdb	A	S	727	T	35.6	-1.155	Destabilizing
		model1.674423.000.04_SEPtoSERcopy.pdb	A	S	727	V	35.6	-0.797	Destabilizing
		model1.674423.000.04_SEPtoSERcopy.pdb	A	S	727	W	35.6	-0.339	Destabilizing
		model1.674423.000.04_SEPtoSERcopy.pdb	A	S	727	Y	35.6	-0.051	Destabilizing
