# Supplementary material for: Structural exploration with AlphaFold2-generated STAT3α structure reveals selective elements in STAT3α-GRIM-19 interactions involved in negative regulation
Source: Sci Rep. 2021 Nov 30;11:23145. doi: 10.1038/s41598-021-01436-7 (PMC8633360; doi:10.1038/s41598-021-01436-7)
Supplement: Supplementary file 7 — Supplementary Table 6. [file 41598_2021_1436_MOESM7_ESM.xlsx]

## Sheet: Sheet1
DDG	SSIPscore	EvoEFscore	mutations	DDG
0.951	0.459	1.2	RA103A;	0.951
0.58	0.074	0.94	RA103C;	0.58
1.414	0.876	1.66	RA103D;	1.414		AlphaFold Phospho STAT3-GRIM19 A chain
1.241	0.663	1.61	RA103E;	1.241
-0.387	-0.453	-0.76	RA103F;	-0.387
0.968	0.459	1.25	RA103G;	0.968
0.736	0.459	0.57	RA103H;	0.736
0.975	0.074	2.1	RA103I;	0.975
1.106	1.098	0.28	RA103K;	1.106
-0.552	-0.929	-0.22	RA103L;	-0.552
-0.092	-0.283	-0.26	RA103M;	-0.092
1.356	0.876	1.49	RA103N;	1.356
2.157	2.101	1.2	RA103P;	2.157
1.464	1.098	1.33	RA103Q;	1.464
1.352	0.876	1.48	RA103S;	1.352
0.46	-0.108	0.98	RA103T;	0.46
0.675	-0.108	1.61	RA103V;	0.675
0.117	-0.776	1.41	RA103W;	0.117
0.516	-0.617	2.24	RA103Y;	0.516
1.023	0.459	1.41	EA238A;	1.023
0.723	0.074	1.36	EA238C;	0.723
0.633	0.876	-0.63	EA238D;	0.633
0.442	-0.453	1.67	EA238F;	0.442
0.988	0.459	1.31	EA238G;	0.988
1.282	0.459	2.17	EA238H;	1.282
0.761	0.074	1.47	EA238I;	0.761
1.512	1.098	1.47	EA238K;	1.512
0	-0.929	1.4	EA238L;	0
0.335	-0.283	0.99	EA238M;	0.335
0.684	0.876	-0.48	EA238N;	0.684
2.245	2.101	1.46	EA238P;	2.245
1.222	1.098	0.62	EA238Q;	1.222
1.237	0.663	1.6	EA238R;	1.237
1.363	0.876	1.51	EA238S;	1.363
0.651	-0.108	1.54	EA238T;	0.651
0.627	-0.108	1.47	EA238V;	0.627
0.597	-0.776	2.82	EA238W;	0.597
0.816	-0.617	3.12	EA238Y;	0.816
0.726	0.459	0.54	EA582A;	0.726
0.43	0.074	0.5	EA582C;	0.43
0.923	0.876	0.22	EA582D;	0.923
-0.1	-0.453	0.08	EA582F;	-0.1
0.736	0.459	0.57	EA582G;	0.736
0.661	0.459	0.35	EA582H;	0.661
0.57	0.074	0.91	EA582I;	0.57
1.079	1.098	0.2	EA582K;	1.079
-0.344	-0.929	0.39	EA582L;	-0.344
0.018	-0.283	0.06	EA582M;	0.018
1.028	0.876	0.53	EA582N;	1.028
1.904	2.101	0.46	EA582P;	1.904
1.018	1.098	0.02	EA582Q;	1.018
0.855	0.663	0.48	EA582R;	0.855
1.039	0.876	0.56	EA582S;	1.039
0.32	-0.108	0.57	EA582T;	0.32
0.31	-0.108	0.54	EA582V;	0.31
-0.487	-0.776	-0.36	EA582W;	-0.487
-0.285	-0.617	-0.11	EA582Y;	-0.285
0.167	0.459	-1.1	EA111A;	0.167
-0.044	0.074	-0.89	EA111C;	-0.044
-0.141	0.876	-2.9	EA111D;	-0.141
-0.506	-0.453	-1.11	EA111F;	-0.506
0.16	0.459	-1.12	EA111G;	0.16
0.204	0.459	-0.99	EA111H;	0.204
-0.167	0.074	-1.25	EA111I;	-0.167
0.854	1.098	-0.46	EA111K;	0.854
-0.661	-0.929	-0.54	EA111L;	-0.661
-0.603	-0.283	-1.76	EA111M;	-0.603
0.121	0.876	-2.13	EA111N;	0.121
1.396	2.101	-1.03	EA111P;	1.396
0.158	1.098	-2.5	EA111Q;	0.158
0.453	0.663	-0.7	EA111R;	0.453
0.312	0.876	-1.57	EA111S;	0.312
-0.242	-0.108	-1.08	EA111T;	-0.242
-0.239	-0.108	-1.07	EA111V;	-0.239
-0.736	-0.776	-1.09	EA111W;	-0.736
-0.616	-0.617	-1.08	EA111Y;	-0.616
0.381	0.459	-0.47	EA681A;	0.381
0.024	0.074	-0.69	EA681C;	0.024
0.387	0.876	-1.35	EA681D;	0.387
-0.625	-0.453	-1.46	EA681F;	-0.625
0.395	0.459	-0.43	EA681G;	0.395
0.33	0.459	-0.62	EA681H;	0.33
-0.092	0.074	-1.03	EA681I;	-0.092
0.769	1.098	-0.71	EA681K;	0.769
-1.016	-0.929	-1.58	EA681L;	-1.016
-0.412	-0.283	-1.2	EA681M;	-0.412
0.493	0.876	-1.04	EA681N;	0.493
1.58	2.101	-0.49	EA681P;	1.58
0.711	1.098	-0.88	EA681Q;	0.711
0.487	0.663	-0.6	EA681R;	0.487
0.718	0.876	-0.38	EA681S;	0.718
-0.106	-0.108	-0.68	EA681T;	-0.106
-0.167	-0.108	-0.86	EA681V;	-0.167
-1.537	-0.776	-3.44	EA681W;	-1.537
-0.643	-0.617	-1.16	EA681Y;	-0.643
1.067	0.459	1.54	EA50A;	1.067
0.781	0.074	1.53	EA50C;	0.781
0.943	0.876	0.28	EA50D;	0.943
0.398	-0.453	1.54	EA50F;	0.398
1.067	0.459	1.54	EA50G;	1.067
1.077	0.459	1.57	EA50H;	1.077
0.556	0.074	0.87	EA50I;	0.556
1.359	1.098	1.02	EA50K;	1.359
-0.238	-0.929	0.7	EA50L;	-0.238
0.154	-0.283	0.46	EA50M;	0.154
1.09	0.876	0.71	EA50N;	1.09
2.218	2.101	1.38	EA50P;	2.218
1.543	1.098	1.56	EA50Q;	1.543
1.111	0.663	1.23	EA50R;	1.111
1.107	0.876	0.76	EA50S;	1.107
0.385	-0.108	0.76	EA50T;	0.385
0.593	-0.108	1.37	EA50V;	0.593
0.147	-0.776	1.5	EA50W;	0.147
0.274	-0.617	1.53	EA50Y;	0.274
0.832	0.459	0.85	RA13A;	0.832
0.314	0.074	0.16	RA13C;	0.314
0.855	0.876	0.02	RA13D;	0.855
0.811	0.663	0.35	RA13E;	0.811
-0.523	-0.453	-1.16	RA13F;	-0.523
1.016	0.459	1.39	RA13G;	1.016
0.511	0.459	-0.09	RA13H;	0.511
-0.092	0.074	-1.03	RA13I;	-0.092
0.902	1.098	-0.32	RA13K;	0.902
-0.859	-0.929	-1.12	RA13L;	-0.859
-0.412	-0.283	-1.2	RA13M;	-0.412
1.141	0.876	0.86	RA13N;	1.141
2.041	2.101	0.86	RA13P;	2.041
1.069	1.098	0.17	RA13Q;	1.069
1.185	0.876	0.99	RA13S;	1.185
0.139	-0.108	0.04	RA13T;	0.139
0.047	-0.108	-0.23	RA13V;	0.047
-1.016	-0.776	-1.91	RA13W;	-1.016
-0.534	-0.617	-0.84	RA13Y;	-0.534
0.489	0.08	0.66	QA20A;	0.489
0.176	-0.305	0.57	QA20C;	0.176
0.836	0.497	0.78	QA20D;	0.836
0.649	0.284	0.69	QA20E;	0.649
-0.521	-0.832	-0.34	QA20F;	-0.521
0.509	0.08	0.72	QA20G;	0.509
0.298	0.08	0.1	QA20H;	0.298
-0.09	-0.305	-0.21	QA20I;	-0.09
0.586	0.719	-0.43	QA20K;	0.586
-0.592	-1.308	0.48	QA20L;	-0.592
-0.67	-0.662	-1.14	QA20M;	-0.67
0.74	0.497	0.5	QA20N;	0.74
1.67	1.722	0.59	QA20P;	1.67
0.451	0.284	0.11	QA20R;	0.451
0.549	0.497	-0.06	QA20S;	0.549
-0.21	-0.487	-0.17	QA20T;	-0.21
0.001	-0.487	0.45	QA20V;	0.001
-1.103	-1.154	-1.35	QA20W;	-1.103
-0.611	-0.996	-0.25	QA20Y;	-0.611
0.061	0.459	-1.41	RA107A;	0.061
-0.204	0.074	-1.36	RA107C;	-0.204
0.104	0.876	-2.18	RA107D;	0.104
0.252	0.663	-1.29	RA107E;	0.252
-0.577	-0.453	-1.32	RA107F;	-0.577
0.04	0.459	-1.47	RA107G;	0.04
0.102	0.459	-1.29	RA107H;	0.102
-0.068	0.074	-0.96	RA107I;	-0.068
0.557	1.098	-1.33	RA107K;	0.557
-0.815	-0.929	-0.99	RA107L;	-0.815
-0.896	-0.283	-2.62	RA107M;	-0.896
0.445	0.876	-1.18	RA107N;	0.445
1.587	2.101	-0.47	RA107P;	1.587
0.581	1.098	-1.26	RA107Q;	0.581
0.207	0.876	-1.88	RA107S;	0.207
-0.836	-0.108	-2.82	RA107T;	-0.836
-0.079	-0.108	-0.6	RA107V;	-0.079
-0.62	-0.776	-0.75	RA107W;	-0.62
-0.698	-0.617	-1.32	RA107Y;	-0.698
0.622	0.638	-0.15	HA131A;	0.622
0.275	0.253	-0.34	HA131C;	0.275
0.966	1.055	-0.04	HA131D;	0.966
0.786	0.842	-0.11	HA131E;	0.786
-0.739	-0.274	-2.18	HA131F;	-0.739
0.656	0.638	-0.05	HA131G;	0.656
0.026	0.253	-1.07	HA131I;	0.026
1.023	1.277	-0.35	HA131K;	1.023
-0.653	-0.75	-0.9	HA131L;	-0.653
-0.27	-0.104	-1.17	HA131M;	-0.27
0.945	1.055	-0.1	HA131N;	0.945
1.818	2.281	-0.18	HA131P;	1.818
1.05	1.277	-0.27	HA131Q;	1.05
0.53	0.842	-0.86	HA131R;	0.53
0.952	1.055	-0.08	HA131S;	0.952
0.107	0.071	-0.44	HA131T;	0.107
0.049	0.071	-0.61	HA131V;	0.049
-0.894	-0.596	-1.94	HA131W;	-0.894
-0.328	-0.438	-0.62	HA131Y;	-0.328
1.452	1.596	0.22	YA230A;	1.452
1.169	1.211	0.22	YA230C;	1.169
1.758	2.013	0.22	YA230D;	1.758
1.601	1.8	0.22	YA230E;	1.601
0.783	0.685	0.22	YA230F;	0.783
1.452	1.596	0.22	YA230G;	1.452
1.452	1.596	0.22	YA230H;	1.452
1.169	1.211	0.22	YA230I;	1.169
1.921	2.235	0.22	YA230K;	1.921
0.433	0.208	0.22	YA230L;	0.433
0.917	0.854	0.25	YA230M;	0.917
1.768	2.013	0.25	YA230N;	1.768
2.657	3.239	0.22	YA230P;	2.657
1.921	2.235	0.22	YA230Q;	1.921
1.601	1.8	0.22	YA230R;	1.601
1.758	2.013	0.22	YA230S;	1.758
1.036	1.03	0.22	YA230T;	1.036
1.036	1.03	0.22	YA230V;	1.036
0.365	0.362	-0.31	YA230W;	0.365
-0.36	0.08	-1.83	QA128A;	-0.36
-0.636	-0.305	-1.81	QA128C;	-0.636
-0.535	0.497	-3.24	QA128D;	-0.535
-0.347	0.284	-2.23	QA128E;	-0.347
-0.828	-0.832	-1.24	QA128F;	-0.828
-0.377	0.08	-1.88	QA128G;	-0.377
-0.36	0.08	-1.83	QA128H;	-0.36
-0.626	-0.305	-1.78	QA128I;	-0.626
0.122	0.719	-1.79	QA128K;	0.122
-1.362	-1.308	-1.78	QA128L;	-1.362
-0.915	-0.662	-1.86	QA128M;	-0.915
-0.535	0.497	-3.24	QA128N;	-0.535
0.845	1.722	-1.83	QA128P;	0.845
-0.2	0.284	-1.8	QA128R;	-0.2
-0.539	0.497	-3.25	QA128S;	-0.539
-1.254	-0.487	-3.23	QA128T;	-1.254
-0.759	-0.487	-1.78	QA128V;	-0.759
-1.198	-1.154	-1.63	QA128W;	-1.198
-1.204	-0.996	-1.99	QA128Y;	-1.204
0.16	0.273	-0.72	NA130A;	0.16
-0.164	-0.112	-0.84	NA130C;	-0.164
0.34	0.69	-1.09	NA130D;	0.34
0.262	0.477	-0.86	NA130E;	0.262
-0.983	-0.639	-2.11	NA130F;	-0.983
0.19	0.273	-0.63	NA130G;	0.19
-0.144	0.273	-1.61	NA130H;	-0.144
-0.419	-0.112	-1.59	NA130I;	-0.419
0.349	0.912	-1.54	NA130K;	0.349
-1.35	-1.115	-2.16	NA130L;	-1.35
-1.142	-0.469	-2.94	NA130M;	-1.142
1.406	1.915	-0.6	NA130P;	1.406
0.581	0.912	-0.86	NA130Q;	0.581
0.18	0.477	-1.1	NA130R;	0.18
0.265	0.69	-1.31	NA130S;	0.265
-0.355	-0.294	-1.01	NA130T;	-0.355
-0.386	-0.294	-1.1	NA130V;	-0.386
-1.196	-0.961	-2.04	NA130W;	-1.196
-1.005	-0.803	-1.82	NA130Y;	-1.005
1.057	0.459	1.51	EA506A;	1.057
0.621	0.074	1.06	EA506C;	0.621
1.134	0.876	0.84	EA506D;	1.134
-0.298	-0.453	-0.5	EA506F;	-0.298
1.169	0.459	1.84	EA506G;	1.169
1.06	0.459	1.52	EA506H;	1.06
0.123	0.074	-0.4	EA506I;	0.123
1.345	1.098	0.98	EA506K;	1.345
-0.32	-0.929	0.46	EA506L;	-0.32
-0.334	-0.283	-0.97	EA506M;	-0.334
1.189	0.876	1	EA506N;	1.189
2.204	2.101	1.34	EA506P;	2.204
1.451	1.098	1.29	EA506Q;	1.451
0.971	0.663	0.82	EA506R;	0.971
1.274	0.876	1.25	EA506S;	1.274
0.259	-0.108	0.39	EA506T;	0.259
0.238	-0.108	0.33	EA506V;	0.238
0.314	-0.776	1.99	EA506W;	0.314
0.431	-0.617	1.99	EA506Y;	0.431
0.598	0.638	-0.22	GA583A;	0.598
0.169	0.253	-0.65	GA583C;	0.169
0.597	1.055	-1.12	GA583D;	0.597
1.093	0.842	0.79	GA583E;	1.093
-1.06	-0.274	-3.12	GA583F;	-1.06
0.489	0.638	-0.54	GA583H;	0.489
-0.059	0.253	-1.32	GA583I;	-0.059
1.153	1.277	0.03	GA583K;	1.153
-1.065	-0.75	-2.11	GA583L;	-1.065
-0.574	-0.104	-2.06	GA583M;	-0.574
0.563	1.055	-1.22	GA583N;	0.563
1.531	2.281	-1.02	GA583P;	1.531
1.34	1.277	0.58	GA583Q;	1.34
3.081	0.842	6.62	GA583R;	3.081
1.242	1.055	0.77	GA583S;	1.242
0.8	0.071	1.59	GA583T;	0.8
-0.247	0.071	-1.48	GA583V;	-0.247
0.013	-0.596	0.72	GA583W;	0.013
-0.457	-0.438	-1	GA583Y;	-0.457
1.561	1.596	0.54	YA584A;	1.561
1.278	1.211	0.54	YA584C;	1.278
1.921	2.013	0.7	YA584D;	1.921
1.632	1.8	0.31	YA584E;	1.632
0.697	0.685	-0.03	YA584F;	0.697
1.547	1.596	0.5	YA584G;	1.547
1.52	1.596	0.42	YA584H;	1.52
1.312	1.211	0.64	YA584I;	1.312
2.136	2.235	0.85	YA584K;	2.136
0.59	0.208	0.68	YA584L;	0.59
0.907	0.854	0.22	YA584M;	0.907
1.925	2.013	0.71	YA584N;	1.925
2.78	3.239	0.58	YA584P;	2.78
2.108	2.235	0.77	YA584Q;	2.108
1.888	1.8	1.06	YA584R;	1.888
1.884	2.013	0.59	YA584S;	1.884
1.162	1.03	0.59	YA584T;	1.162
1.141	1.03	0.53	YA584V;	1.141
0.501	0.362	0.09	YA584W;	0.501
0.352	0.08	0.26	QA503A;	0.352
-0.005	-0.305	0.04	QA503C;	-0.005
0.484	0.497	-0.25	QA503D;	0.484
0.41	0.284	-0.01	QA503E;	0.41
-0.003	-0.832	1.18	QA503F;	-0.003
0.448	0.08	0.54	QA503G;	0.448
0.022	0.08	-0.71	QA503H;	0.022
-0.326	-0.305	-0.9	QA503I;	-0.326
0.682	0.719	-0.15	QA503K;	0.682
-1.021	-1.308	-0.78	QA503L;	-1.021
-0.568	-0.662	-0.84	QA503M;	-0.568
0.478	0.497	-0.27	QA503N;	0.478
1.483	1.722	0.04	QA503P;	1.483
0.482	0.284	0.2	QA503R;	0.482
0.761	0.497	0.56	QA503S;	0.761
-0.19	-0.487	-0.11	QA503T;	-0.19
-0.347	-0.487	-0.57	QA503V;	-0.347
-1.246	-1.154	-1.77	QA503W;	-1.246
-0.038	-0.996	1.43	QA503Y;	-0.038
0.274	0.08	0.03	QA17A;	0.274
-0.179	-0.305	-0.47	QA17C;	-0.179
0.791	0.497	0.65	QA17D;	0.791
0.451	0.284	0.11	QA17E;	0.451
0.096	-0.832	1.47	QA17F;	0.096
0.339	0.08	0.22	QA17G;	0.339
0.209	0.08	-0.16	QA17H;	0.209
-0.564	-0.305	-1.6	QA17I;	-0.564
0.409	0.719	-0.95	QA17K;	0.409
-1.321	-1.308	-1.66	QA17L;	-1.321
-1.175	-0.662	-2.62	QA17M;	-1.175
0.716	0.497	0.43	QA17N;	0.716
1.292	1.722	-0.52	QA17P;	1.292
0.257	0.284	-0.46	QA17R;	0.257
0.699	0.497	0.38	QA17S;	0.699
-0.282	-0.487	-0.38	QA17T;	-0.282
-0.432	-0.487	-0.82	QA17V;	-0.432
-0.127	-1.154	1.51	QA17W;	-0.127
-0.659	-0.996	-0.39	QA17Y;	-0.659
0.555	0.459	0.04	RA245A;	0.555
0.273	0.074	0.04	RA245C;	0.273
0.861	0.876	0.04	RA245D;	0.861
0.719	0.663	0.08	RA245E;	0.719
-0.359	-0.453	-0.68	RA245F;	-0.359
0.555	0.459	0.04	RA245G;	0.555
0.555	0.459	0.04	RA245H;	0.555
0.27	0.074	0.03	RA245I;	0.27
1.083	1.098	0.21	RA245K;	1.083
-0.477	-0.929	0	RA245L;	-0.477
-0.027	-0.283	-0.07	RA245M;	-0.027
0.872	0.876	0.07	RA245N;	0.872
1.761	2.101	0.04	RA245P;	1.761
1.031	1.098	0.06	RA245Q;	1.031
0.861	0.876	0.04	RA245S;	0.861
0.136	-0.108	0.03	RA245T;	0.136
0.136	-0.108	0.03	RA245V;	0.136
-0.715	-0.776	-1.03	RA245W;	-0.715
-0.241	-0.617	0.02	RA245Y;	-0.241

## Sheet: Sheet2
DDG	SSIPscore	EvoEFscore	mutations	DDG
1.016	0.459	1.39	EW66A;	1.016
0.723	0.074	1.36	EW66C;	0.723
0.694	0.876	-0.45	EW66D;	0.694		AlphaFold Phospho STAT3-GRIM19 W chain
0.295	-0.453	1.24	EW66F;	0.295
0.999	0.459	1.34	EW66G;	0.999
1.016	0.459	1.39	EW66H;	1.016
0.716	0.074	1.34	EW66I;	0.716
1.488	1.098	1.4	EW66K;	1.488
-0.013	-0.929	1.36	EW66L;	-0.013
0.382	-0.283	1.13	EW66M;	0.382
0.67	0.876	-0.52	EW66N;	0.67
2.235	2.101	1.43	EW66P;	2.235
0.748	1.098	-0.77	EW66Q;	0.748
1.166	0.663	1.39	EW66R;	1.166
1.015	0.876	0.49	EW66S;	1.015
0.269	-0.108	0.42	EW66T;	0.269
0.607	-0.108	1.41	EW66V;	0.607
-0.027	-0.776	0.99	EW66W;	-0.027
0.226	-0.617	1.39	EW66Y;	0.226
0.9	0.459	1.05	RW23A;	0.9
0.621	0.074	1.06	RW23C;	0.621
1.237	0.876	1.14	RW23D;	1.237
0.9	0.663	0.61	RW23E;	0.9
0.234	-0.453	1.06	RW23F;	0.234
0.896	0.459	1.04	RW23G;	0.896
0.538	0.459	-0.01	RW23H;	0.538
0.529	0.074	0.79	RW23I;	0.529
1.031	1.098	0.06	RW23K;	1.031
-0.249	-0.929	0.67	RW23L;	-0.249
0.198	-0.283	0.59	RW23M;	0.198
0.947	0.876	0.29	RW23N;	0.947
2.092	2.101	1.01	RW23P;	2.092
1.038	1.098	0.08	RW23Q;	1.038
1.216	0.876	1.08	RW23S;	1.216
0.484	-0.108	1.05	RW23T;	0.484
0.477	-0.108	1.03	RW23V;	0.477
-0.105	-0.776	0.76	RW23W;	-0.105
-0.183	-0.617	0.19	RW23Y;	-0.183
0.992	0.459	1.32	RW27A;	0.992
0.723	0.074	1.36	RW27C;	0.723
1.298	0.876	1.32	RW27D;	1.298
1.142	0.663	1.32	RW27E;	1.142
0.323	-0.453	1.32	RW27F;	0.323
0.992	0.459	1.32	RW27G;	0.992
0.992	0.459	1.32	RW27H;	0.992
0.726	0.074	1.37	RW27I;	0.726
1.424	1.098	1.21	RW27K;	1.424
-0.027	-0.929	1.32	RW27L;	-0.027
0.447	-0.283	1.32	RW27M;	0.447
1.298	0.876	1.32	RW27N;	1.298
2.197	2.101	1.32	RW27P;	2.197
1.461	1.098	1.32	RW27Q;	1.461
1.298	0.876	1.32	RW27S;	1.298
0.576	-0.108	1.32	RW27T;	0.576
0.576	-0.108	1.32	RW27V;	0.576
0.147	-0.776	1.5	RW27W;	0.147
-0.49	-0.617	-0.71	RW27Y;	-0.49
0.944	0.459	1.18	RW55A;	0.944
0.648	0.074	1.14	RW55C;	0.648
1.206	0.876	1.05	RW55D;	1.206
0.971	0.663	0.82	RW55E;	0.971
0.473	-0.453	1.76	RW55F;	0.473
0.999	0.459	1.34	RW55G;	0.999
1.271	0.459	2.14	RW55H;	1.271
0.675	0.074	1.22	RW55I;	0.675
1.151	1.098	0.41	RW55K;	1.151
-0.273	-0.929	0.6	RW55L;	-0.273
-0.167	-0.283	-0.48	RW55M;	-0.167
0.95	0.876	0.3	RW55N;	0.95
2.153	2.101	1.19	RW55P;	2.153
1.28	1.098	0.79	RW55Q;	1.28
1.144	0.876	0.87	RW55S;	1.144
0.576	-0.108	1.32	RW55T;	0.576
0.385	-0.108	0.76	RW55V;	0.385
-0.006	-0.776	1.05	RW55W;	-0.006
1.106	-0.617	3.97	RW55Y;	1.106
0.18	0.459	-1.06	RW57A;	0.18
-0.095	0.074	-1.04	RW57C;	-0.095
0.541	0.876	-0.9	RW57D;	0.541
0.398	0.663	-0.86	RW57E;	0.398
-0.676	-0.453	-1.61	RW57F;	-0.676
0.167	0.459	-1.1	RW57G;	0.167
0.068	0.459	-1.39	RW57H;	0.068
-0.252	0.074	-1.5	RW57I;	-0.252
0.465	1.098	-1.6	RW57K;	0.465
-0.948	-0.929	-1.38	RW57L;	-0.948
-0.948	-0.283	-2.77	RW57M;	-0.948
0.524	0.876	-0.95	RW57N;	0.524
1.393	2.101	-1.04	RW57P;	1.393
0.653	1.098	-1.05	RW57Q;	0.653
0.415	0.876	-1.27	RW57S;	0.415
-0.256	-0.108	-1.12	RW57T;	-0.256
-0.266	-0.108	-1.15	RW57V;	-0.266
-0.777	-0.776	-1.21	RW57W;	-0.777
-0.831	-0.617	-1.71	RW57Y;	-0.831
1.07	0.459	1.55	RW68A;	1.07
0.764	0.074	1.48	RW68C;	0.764
1.404	0.876	1.63	RW68D;	1.404
1.299	0.663	1.78	RW68E;	1.299
0.374	-0.453	1.47	RW68F;	0.374
1.067	0.459	1.54	RW68G;	1.067
1.053	0.459	1.5	RW68H;	1.053
0.737	0.074	1.4	RW68I;	0.737
1.516	1.098	1.48	RW68K;	1.516
-0.095	-0.929	1.12	RW68L;	-0.095
0.249	-0.283	0.74	RW68M;	0.249
1.39	0.876	1.59	RW68N;	1.39
2.276	2.101	1.55	RW68P;	2.276
1.451	1.098	1.29	RW68Q;	1.451
1.247	0.876	1.17	RW68S;	1.247
0.637	-0.108	1.5	RW68T;	0.637
0.631	-0.108	1.48	RW68V;	0.631
0.001	-0.776	1.07	RW68W;	0.001
0.26	-0.617	1.49	RW68Y;	0.26
0.399	0.459	-0.42	RW59A;	0.399
0.089	0.074	-0.5	RW59C;	0.089
0.742	0.876	-0.31	RW59D;	0.742
0.613	0.663	-0.23	RW59E;	0.613
-0.496	-0.453	-1.08	RW59F;	-0.496
0.32	0.459	-0.65	RW59G;	0.32
0.228	0.459	-0.92	RW59H;	0.228
0.137	0.074	-0.36	RW59I;	0.137
0.431	1.098	-1.7	RW59K;	0.431
-0.719	-0.929	-0.71	RW59L;	-0.719
-0.3	-0.283	-0.87	RW59M;	-0.3
0.537	0.876	-0.91	RW59N;	0.537
1.533	2.101	-0.63	RW59P;	1.533
0.52	1.098	-1.44	RW59Q;	0.52
0.715	0.876	-0.39	RW59S;	0.715
-0.164	-0.108	-0.85	RW59T;	-0.164
-0.034	-0.108	-0.47	RW59V;	-0.034
-0.937	-0.776	-1.68	RW59W;	-0.937
-0.606	-0.617	-1.05	RW59Y;	-0.606
1.475	1.14	1.27	TW42A;	1.475
1.032	0.755	0.8	TW42C;	1.032
1.484	1.557	0.4	TW42D;	1.484
1.246	1.344	0.16	TW42E;	1.246
0.789	0.228	1.22	TW42F;	0.789
1.598	1.14	1.63	TW42G;	1.598
2.665	1.14	4.76	TW42H;	2.665
0.828	0.755	0.2	TW42I;	0.828
2.101	1.779	1.73	TW42K;	2.101
-0.004	-0.248	-0.08	TW42L;	-0.004
0.402	0.398	-0.28	TW42M;	0.402
1.777	1.557	1.26	TW42N;	1.777
2.657	2.783	1.2	TW42P;	2.657
1.589	1.779	0.23	TW42Q;	1.589
1.867	1.344	1.98	TW42R;	1.867
1.662	1.557	0.92	TW42S;	1.662
0.786	0.573	0.47	TW42V;	0.786
1.848	-0.094	5.02	TW42W;	1.848
0.897	0.065	1.89	TW42Y;	0.897
0.711	0.638	0.11	HW47A;	0.711
0.398	0.253	0.02	HW47C;	0.398
1.17	1.055	0.56	HW47D;	1.17
0.803	0.842	-0.06	HW47E;	0.803
-0.439	-0.274	-1.3	HW47F;	-0.439
0.731	0.638	0.17	HW47G;	0.731
0.224	0.253	-0.49	HW47I;	0.224
0.992	1.277	-0.44	HW47K;	0.992
-0.571	-0.75	-0.66	HW47L;	-0.571
-0.322	-0.104	-1.32	HW47M;	-0.322
1.123	1.055	0.42	HW47N;	1.123
1.879	2.281	0	HW47P;	1.879
1.088	1.277	-0.16	HW47Q;	1.088
0.574	0.842	-0.73	HW47R;	0.574
1.065	1.055	0.25	HW47S;	1.065
0.295	0.071	0.11	HW47T;	0.295
0.21	0.071	-0.14	HW47V;	0.21
-0.014	-0.596	0.64	HW47W;	-0.014
-0.703	-0.438	-1.72	HW47Y;	-0.703
0.291	0.08	0.08	QW61A;	0.291
0.008	-0.305	0.08	QW61C;	0.008
0.28	0.497	-0.85	QW61D;	0.28
0.526	0.284	0.33	QW61E;	0.526
-1.026	-0.832	-1.82	QW61F;	-1.026
0.376	0.08	0.33	QW61G;	0.376
0.114	0.08	-0.44	QW61H;	0.114
-0.285	-0.305	-0.78	QW61I;	-0.285
0.719	0.719	-0.04	QW61K;	0.719
-0.991	-1.308	-0.69	QW61L;	-0.991
-0.673	-0.662	-1.15	QW61M;	-0.673
1.531	1.722	0.18	QW61P;	1.531
0.352	0.284	-0.18	QW61R;	0.352
0.675	0.497	0.31	QW61S;	0.675
-0.108	-0.487	0.13	QW61T;	-0.108
0.025	-0.487	0.52	QW61V;	0.025
-1.038	-1.154	-1.16	QW61W;	-1.038
-1.041	-0.996	-1.51	QW61Y;	-1.041
0.906	0.978	-0.05	IW62A;	0.906
0.627	0.593	-0.04	IW62C;	0.627
1.236	1.395	0.02	IW62D;	1.236
1.059	1.182	-0.04	IW62E;	1.059
0.155	0.067	-0.29	IW62F;	0.155
0.875	0.978	-0.14	IW62G;	0.875
0.896	0.978	-0.08	IW62H;	0.896
1.375	1.617	-0.05	IW62K;	1.375
-0.099	-0.41	-0.01	IW62L;	-0.099
0.184	0.236	-0.57	IW62M;	0.184
1.25	1.395	0.06	IW62N;	1.25
2.088	2.621	-0.12	IW62P;	2.088
1.385	1.617	-0.02	IW62Q;	1.385
1.086	1.182	0.04	IW62R;	1.086
1.226	1.395	-0.01	IW62S;	1.226
0.524	0.412	0.05	IW62T;	0.524
0.511	0.412	0.01	IW62V;	0.511
-0.014	-0.256	-0.09	IW62W;	-0.014
0.035	-0.097	-0.29	IW62Y;	0.035
-0.11	0.273	-1.51	NW54A;	-0.11
-0.423	-0.112	-1.6	NW54C;	-0.423
-0.346	0.69	-3.1	NW54D;	-0.346
-0.004	0.477	-1.64	NW54E;	-0.004
0.48	-0.639	2.18	NW54F;	0.48
-0.14	0.273	-1.6	NW54G;	-0.14
0.658	0.273	0.74	NW54H;	0.658
-0.327	-0.112	-1.32	NW54I;	-0.327
0.227	0.912	-1.9	NW54K;	0.227
-0.972	-1.115	-1.05	NW54L;	-0.972
-0.767	-0.469	-1.84	NW54M;	-0.767
1.127	1.915	-1.42	NW54P;	1.127
0.083	0.912	-2.32	NW54Q;	0.083
0.027	0.477	-1.55	NW54R;	0.027
-0.165	0.69	-2.57	NW54S;	-0.165
-0.635	-0.294	-1.83	NW54T;	-0.635
-0.41	-0.294	-1.17	NW54V;	-0.41
-0.507	-0.961	-0.02	NW54W;	-0.507
-0.862	-0.803	-1.4	NW54Y;	-0.862
1.379	1.297	0.65	MW35A;	1.379
1.086	0.912	0.62	MW35C;	1.086
1.804	1.714	1	MW35D;	1.804
1.597	1.501	0.85	MW35E;	1.597
0.573	0.385	0.25	MW35F;	0.573
1.433	1.297	0.81	MW35G;	1.433
1.372	1.297	0.63	MW35H;	1.372
0.82	0.912	-0.16	MW35I;	0.82
1.831	1.936	0.6	MW35K;	1.831
0.124	-0.091	-0.04	MW35L;	0.124
1.552	1.714	0.26	MW35N;	1.552
2.772	2.939	1.2	MW35P;	2.772
1.882	1.936	0.75	MW35Q;	1.882
1.556	1.501	0.73	MW35R;	1.556
1.582	1.714	0.35	MW35S;	1.582
0.72	0.73	-0.06	MW35T;	0.72
0.884	0.73	0.42	MW35V;	0.884
0.244	0.062	-0.02	MW35W;	0.244
0.589	0.221	0.65	MW35Y;	0.589
0.01	0.459	-1.56	RW28A;	0.01
-0.273	0.074	-1.56	RW28C;	-0.273
0.329	0.876	-1.52	RW28D;	0.329
0.16	0.663	-1.56	RW28E;	0.16
-0.659	-0.453	-1.56	RW28F;	-0.659
0.01	0.459	-1.56	RW28G;	0.01
0.051	0.459	-1.44	RW28H;	0.051
-0.269	0.074	-1.55	RW28I;	-0.269
0.268	1.098	-2.18	RW28K;	0.268
-1.006	-0.929	-1.55	RW28L;	-1.006
-0.603	-0.283	-1.76	RW28M;	-0.603
0.333	0.876	-1.51	RW28N;	0.333
1.215	2.101	-1.56	RW28P;	1.215
0.244	1.098	-2.25	RW28Q;	0.244
0.316	0.876	-1.56	RW28S;	0.316
-0.403	-0.108	-1.55	RW28T;	-0.403
-0.403	-0.108	-1.55	RW28V;	-0.403
-0.889	-0.776	-1.54	RW28W;	-0.889
-0.776	-0.617	-1.55	RW28Y;	-0.776
0.559	0.273	0.45	SW31A;	0.559
0.218	-0.112	0.28	SW31C;	0.218
0.926	0.69	0.63	SW31D;	0.926
0.739	0.477	0.54	SW31E;	0.739
-0.397	-0.639	-0.39	SW31F;	-0.397
0.586	0.273	0.53	SW31G;	0.586
0.494	0.273	0.26	SW31H;	0.494
0.123	-0.112	0	SW31I;	0.123
0.694	0.912	-0.53	SW31K;	0.694
-0.747	-1.115	-0.39	SW31L;	-0.747
-0.583	-0.469	-1.3	SW31M;	-0.583
0.817	0.69	0.31	SW31N;	0.817
1.856	1.915	0.72	SW31P;	1.856
0.83	0.912	-0.13	SW31Q;	0.83
0.361	0.477	-0.57	SW31R;	0.361
0.191	-0.294	0.59	SW31T;	0.191
0.024	-0.294	0.1	SW31V;	0.024
-1.401	-0.961	-2.64	SW31W;	-1.401
-0.503	-0.803	-0.35	SW31Y;	-0.503
2.167	1.879	1.71	LW36A;	2.167
1.868	1.494	1.66	LW36C;	1.868
2.708	2.296	2.4	LW36D;	2.708
2.368	2.083	1.86	LW36E;	2.368
0.724	0.967	-0.56	LW36F;	0.724
2.402	1.879	2.4	LW36G;	2.402
1.966	1.879	1.12	LW36H;	1.966
1.25	1.494	-0.15	LW36I;	1.25
2.391	2.518	0.99	LW36K;	2.391
0.814	1.137	-0.66	LW36M;	0.814
2.299	2.296	1.2	LW36N;	2.299
3.438	3.521	1.9	LW36P;	3.438
2.456	2.518	1.18	LW36Q;	2.456
2.184	2.083	1.32	LW36R;	2.184
2.647	2.296	2.22	LW36S;	2.647
1.608	1.312	1.29	LW36T;	1.608
1.339	1.312	0.5	LW36V;	1.339
0.01	0.645	-1.96	LW36W;	0.01
0.962	0.803	0.49	LW36Y;	0.962
0.923	0.978	0	IW38A;	0.923
0.644	0.593	0.01	IW38C;	0.644
1.26	1.395	0.09	IW38D;	1.26
1.107	1.182	0.1	IW38E;	1.107
-0.019	0.067	-0.8	IW38F;	-0.019
0.933	0.978	0.03	IW38G;	0.933
0.452	0.978	-1.38	IW38H;	0.452
1.113	1.617	-0.82	IW38K;	1.113
-0.113	-0.41	-0.05	IW38L;	-0.113
0.143	0.236	-0.69	IW38M;	0.143
0.929	1.395	-0.88	IW38N;	0.929
2.582	2.621	1.33	IW38P;	2.582
1.085	1.617	-0.9	IW38Q;	1.085
0.548	1.182	-1.54	IW38R;	0.548
1.273	1.395	0.13	IW38S;	1.273
0.545	0.412	0.11	IW38T;	0.545
0.497	0.412	-0.03	IW38V;	0.497
-0.068	-0.256	-0.25	IW38W;	-0.068
-0.115	-0.097	-0.73	IW38Y;	-0.115
1.588	1.74	0.31	WW48A;	1.588
1.274	1.355	0.22	WW48C;	1.274
1.471	2.156	-0.93	WW48D;	1.471
1.625	1.944	-0.02	WW48E;	1.625
0.826	0.828	0.04	WW48F;	0.826
1.584	1.74	0.3	WW48G;	1.584
1.54	1.74	0.17	WW48H;	1.54
1.268	1.355	0.2	WW48I;	1.268
1.937	2.379	-0.04	WW48K;	1.937
0.504	0.351	0.12	WW48L;	0.504
1.026	0.997	0.26	WW48M;	1.026
1.382	2.156	-1.19	WW48N;	1.382
2.8	3.382	0.33	WW48P;	2.8
1.873	2.379	-0.23	WW48Q;	1.873
1.529	1.944	-0.3	WW48R;	1.529
1.924	2.156	0.4	WW48S;	1.924
1.175	1.173	0.32	WW48T;	1.175
1.168	1.173	0.3	WW48V;	1.168
0.808	0.664	0.34	WW48Y;	0.808
2.335	1.596	2.81	YW33A;	2.335
1.974	1.211	2.58	YW33C;	1.974
2.491	2.013	2.37	YW33D;	2.491
1.84	1.8	0.92	YW33E;	1.84
0.336	0.685	-1.09	YW33F;	0.336
2.396	1.596	2.99	YW33G;	2.396
1.81	1.596	1.27	YW33H;	1.81
1.865	1.211	2.26	YW33I;	1.865
2.419	2.235	1.68	YW33K;	2.419
0.879	0.208	1.53	YW33L;	0.879
0.904	0.854	0.21	YW33M;	0.904
2.378	2.013	2.04	YW33N;	2.378
3.527	3.239	2.77	YW33P;	3.527
2.296	2.235	1.32	YW33Q;	2.296
2.587	1.8	3.11	YW33R;	2.587
2.545	2.013	2.53	YW33S;	2.545
1.8	1.03	2.46	YW33T;	1.8
1.776	1.03	2.39	YW33V;	1.776
0.992	0.362	1.53	YW33W;	0.992
0.905	0.638	0.68	GW46A;	0.905
0.861	0.253	1.38	GW46C;	0.861
1.682	1.055	2.06	GW46D;	1.682
1.369	0.842	1.6	GW46E;	1.369
0.659	-0.274	1.92	GW46F;	0.659
1.918	0.638	3.65	GW46H;	1.918
0.735	0.253	1.01	GW46I;	0.735
1.521	1.277	1.11	GW46K;	1.521
-0.025	-0.75	0.94	GW46L;	-0.025
0.262	-0.104	0.39	GW46M;	0.262
2.019	1.055	3.05	GW46N;	2.019
2.152	2.281	0.8	GW46P;	2.152
1.698	1.277	1.63	GW46Q;	1.698
0.724	0.842	-0.29	GW46R;	0.724
1.215	1.055	0.69	GW46S;	1.215
0.834	0.071	1.69	GW46T;	0.834
0.752	0.071	1.45	GW46V;	0.752
0.896	-0.596	3.31	GW46W;	0.896
1.043	-0.438	3.4	GW46Y;	1.043

## Sheet: Sheet9
DDG	SSIPscore	EvoEFscore	mutations
1.248	0.459	2.07	RA103A;
0.836	0.074	1.69	RA103C;
1.649	0.876	2.35	RA103D;			AlphaFold STAT3-GRIM19 A chain
1.582	0.663	2.61	RA103E;
0.2	-0.453	0.96	RA103F;
1.323	0.459	2.29	RA103G;
1.159	0.459	1.81	RA103H;
0.713	0.074	1.33	RA103I;
1.536	1.098	1.54	RA103K;
0.024	-0.929	1.47	RA103L;
0.372	-0.283	1.1	RA103M;
1.642	0.876	2.33	RA103N;
2.433	2.101	2.01	RA103P;
1.703	1.098	2.03	RA103Q;
1.656	0.876	2.37	RA103S;
0.774	-0.108	1.9	RA103T;
0.716	-0.108	1.73	RA103V;
0.256	-0.776	1.82	RA103W;
1.87	-0.617	6.21	RA103Y;
1.193	0.273	2.31	DA242A;
0.911	-0.112	2.31	DA242C;
1.019	0.477	1.36	DA242E;
0.541	-0.639	2.36	DA242F;
1.179	0.273	2.27	DA242G;
1.193	0.273	2.31	DA242H;
0.934	-0.112	2.38	DA242I;
1.768	0.912	2.62	DA242K;
0.195	-1.115	2.37	DA242L;
0.607	-0.469	2.19	DA242M;
0.967	0.69	0.75	DA242N;
2.405	1.915	2.33	DA242P;
1.021	0.912	0.43	DA242Q;
1.363	0.477	2.37	DA242R;
1.182	0.69	1.38	DA242S;
0.46	-0.294	1.38	DA242T;
0.838	-0.294	2.49	DA242V;
0.444	-0.961	2.77	DA242W;
0.434	-0.803	2.4	DA242Y;
1.2	0.459	1.93	EA582A;
0.9	0.074	1.88	EA582C;
1.366	0.876	1.52	EA582D;
0.19	-0.453	0.93	EA582F;
1.22	0.459	1.99	EA582G;
1.077	0.459	1.57	EA582H;
1.098	0.074	2.46	EA582I;
1.57	1.098	1.64	EA582K;
0.034	-0.929	1.5	EA582L;
0.369	-0.283	1.09	EA582M;
1.492	0.876	1.89	EA582N;
2.378	2.101	1.85	EA582P;
1.263	1.098	0.74	EA582Q;
1.36	0.663	1.96	EA582R;
1.526	0.876	1.99	EA582S;
0.787	-0.108	1.94	EA582T;
0.777	-0.108	1.91	EA582V;
-0.115	-0.776	0.73	EA582W;
0.025	-0.617	0.8	EA582Y;
0.651	0.459	0.32	EA111A;
0.57	0.074	0.91	EA111C;
0.916	0.876	0.2	EA111D;
-0.032	-0.453	0.28	EA111F;
0.63	0.459	0.26	EA111G;
1.503	0.459	2.82	EA111H;
0.508	0.074	0.73	EA111I;
1.185	1.098	0.51	EA111K;
-0.337	-0.929	0.41	EA111L;
0.075	-0.283	0.23	EA111M;
1.431	0.876	1.71	EA111N;
2.058	2.101	0.91	EA111P;
1.103	1.098	0.27	EA111Q;
0.893	0.663	0.59	EA111R;
0.65	0.876	-0.58	EA111S;
-0.171	-0.108	-0.87	EA111T;
0.269	-0.108	0.42	EA111V;
-0.201	-0.776	0.48	EA111W;
-0.142	-0.617	0.31	EA111Y;
1.084	0.459	1.59	EA50A;
0.801	0.074	1.59	EA50C;
0.981	0.876	0.39	EA50D;
0.422	-0.453	1.61	EA50F;
1.084	0.459	1.59	EA50G;
0.405	0.459	-0.4	EA50H;
0.57	0.074	0.91	EA50I;
1.342	1.098	0.97	EA50K;
-0.157	-0.929	0.94	EA50L;
0.113	-0.283	0.34	EA50M;
1.144	0.876	0.87	EA50N;
2.235	2.101	1.43	EA50P;
1.369	1.098	1.05	EA50Q;
1.101	0.663	1.2	EA50R;
1.114	0.876	0.78	EA50S;
0.412	-0.108	0.84	EA50T;
0.61	-0.108	1.42	EA50V;
0.175	-0.776	1.58	EA50W;
0.301	-0.617	1.61	EA50Y;
0.62	0.459	0.23	RA13A;
0.379	0.074	0.35	RA13C;
1.046	0.876	0.58	RA13D;
0.801	0.663	0.32	RA13E;
-0.898	-0.453	-2.26	RA13F;
0.787	0.459	0.72	RA13G;
-0.048	0.459	-1.73	RA13H;
-0.412	0.074	-1.97	RA13I;
0.673	1.098	-0.99	RA13K;
-0.897	-0.929	-1.23	RA13L;
-0.269	-0.283	-0.78	RA13M;
0.994	0.876	0.43	RA13N;
1.839	2.101	0.27	RA13P;
0.97	1.098	-0.12	RA13Q;
0.807	0.876	-0.12	RA13S;
0.075	-0.108	-0.15	RA13T;
-0.239	-0.108	-1.07	RA13V;
-0.603	-0.776	-0.7	RA13W;
-0.333	-0.617	-0.25	RA13Y;
0.42	0.08	0.46	QA17A;
0.005	-0.305	0.07	QA17C;
0.767	0.497	0.58	QA17D;
0.529	0.284	0.34	QA17E;
0.427	-0.832	2.44	QA17F;
0.516	0.08	0.74	QA17G;
0.325	0.08	0.18	QA17H;
-0.35	-0.305	-0.97	QA17I;
0.549	0.719	-0.54	QA17K;
-1.192	-1.308	-1.28	QA17L;
-0.707	-0.662	-1.25	QA17M;
0.679	0.497	0.32	QA17N;
1.52	1.722	0.15	QA17P;
0.717	0.284	0.89	QA17R;
0.849	0.497	0.82	QA17S;
0.001	-0.487	0.45	QA17T;
-0.272	-0.487	-0.35	QA17V;
1.015	-1.154	4.86	QA17W;
-0.308	-0.996	0.64	QA17Y;
0.521	0.459	-0.06	RA107A;
0.171	0.074	-0.26	RA107C;
0.988	0.876	0.41	RA107D;
0.64	0.663	-0.15	RA107E;
-0.138	-0.453	-0.03	RA107F;
0.484	0.459	-0.17	RA107G;
0.709	0.459	0.49	RA107H;
0.085	0.074	-0.51	RA107I;
0.915	1.098	-0.28	RA107K;
-0.631	-0.929	-0.45	RA107L;
-0.518	-0.283	-1.51	RA107M;
0.619	0.876	-0.67	RA107N;
1.771	2.101	0.07	RA107P;
0.827	1.098	-0.54	RA107Q;
0.439	0.876	-1.2	RA107S;
-0.471	-0.108	-1.75	RA107T;
0.16	-0.108	0.1	RA107V;
-0.46	-0.776	-0.28	RA107W;
-0.428	-0.617	-0.53	RA107Y;
0.849	0.459	0.9	RA114A;
0.563	0.074	0.89	RA114C;
1.172	0.876	0.95	RA114D;
1.016	0.663	0.95	RA114E;
0.125	-0.453	0.74	RA114F;
0.849	0.459	0.9	RA114G;
0.787	0.459	0.72	RA114H;
0.536	0.074	0.81	RA114I;
1.253	1.098	0.71	RA114K;
-0.232	-0.929	0.72	RA114L;
0.041	-0.283	0.13	RA114M;
1.182	0.876	0.98	RA114N;
2.061	2.101	0.92	RA114P;
1.325	1.098	0.92	RA114Q;
1.161	0.876	0.92	RA114S;
0.416	-0.108	0.85	RA114T;
0.426	-0.108	0.88	RA114V;
-0.637	-0.776	-0.8	RA114W;
-0.016	-0.617	0.68	RA114Y;
0.806	0.638	0.39	HA131A;
0.462	0.253	0.21	HA131C;
1.136	1.055	0.46	HA131D;
0.973	0.842	0.44	HA131E;
-0.473	-0.274	-1.4	HA131F;
0.834	0.638	0.47	HA131G;
0.37	0.253	-0.06	HA131I;
1.146	1.277	0.01	HA131K;
-0.53	-0.75	-0.54	HA131L;
-0.366	-0.104	-1.45	HA131M;
1.126	1.055	0.43	HA131N;
2.008	2.281	0.38	HA131P;
1.224	1.277	0.24	HA131Q;
0.526	0.842	-0.87	HA131R;
1.136	1.055	0.46	HA131S;
0.281	0.071	0.07	HA131T;
0.322	0.071	0.19	HA131V;
-1.112	-0.596	-2.58	HA131W;
-0.041	-0.438	0.22	HA131Y;
0.489	0.08	0.66	QA503A;
0.179	-0.305	0.58	QA503C;
0.89	0.497	0.94	QA503D;
0.7	0.284	0.84	QA503E;
-0.617	-0.832	-0.62	QA503F;
0.495	0.08	0.68	QA503G;
0.363	0.08	0.29	QA503H;
0.032	-0.305	0.15	QA503I;
0.835	0.719	0.3	QA503K;
-0.721	-1.308	0.1	QA503L;
-0.38	-0.662	-0.29	QA503M;
0.89	0.497	0.94	QA503N;
1.66	1.722	0.56	QA503P;
0.57	0.284	0.46	QA503R;
0.839	0.497	0.79	QA503S;
0.063	-0.487	0.63	QA503T;
0.001	-0.487	0.45	QA503V;
-0.271	-1.154	1.09	QA503W;
1.769	-0.996	6.73	QA503Y;
1.83	1.596	1.33	YA230A;
1.548	1.211	1.33	YA230C;
2.143	2.013	1.35	YA230D;
2.018	1.8	1.44	YA230E;
1.161	0.685	1.33	YA230F;
1.83	1.596	1.33	YA230G;
1.83	1.596	1.33	YA230H;
1.548	1.211	1.33	YA230I;
2.306	2.235	1.35	YA230K;
0.818	0.208	1.35	YA230L;
1.299	0.854	1.37	YA230M;
2.136	2.013	1.33	YA230N;
3.036	3.239	1.33	YA230P;
2.31	2.235	1.36	YA230Q;
1.98	1.8	1.33	YA230R;
2.14	2.013	1.34	YA230S;
1.421	1.03	1.35	YA230T;
1.414	1.03	1.33	YA230V;
0.924	0.362	1.33	YA230W;
1.023	0.459	1.41	EA238A;
0.744	0.074	1.42	EA238C;
1.086	0.876	0.7	EA238D;
0.261	-0.453	1.14	EA238F;
1.016	0.459	1.39	EA238G;
1.026	0.459	1.42	EA238H;
0.726	0.074	1.37	EA238I;
1.478	1.098	1.37	EA238K;
-0.013	-0.929	1.36	EA238L;
0.379	-0.283	1.12	EA238M;
1.001	0.876	0.45	EA238N;
2.235	2.101	1.43	EA238P;
0.847	1.098	-0.48	EA238Q;
1.244	0.663	1.62	EA238R;
1.11	0.876	0.77	EA238S;
0.617	-0.108	1.44	EA238T;
0.617	-0.108	1.44	EA238V;
-0.057	-0.776	0.9	EA238W;
0.165	-0.617	1.21	EA238Y;
0.806	0.08	1.59	QA128A;
0.527	-0.305	1.6	QA128C;
0.365	0.497	-0.6	QA128D;
0.229	0.284	-0.54	QA128E;
0.106	-0.832	1.5	QA128F;
0.796	0.08	1.56	QA128G;
0.581	0.08	0.93	QA128H;
0.537	-0.305	1.63	QA128I;
1.289	0.719	1.63	QA128K;
-0.189	-1.308	1.66	QA128L;
0.244	-0.662	1.54	QA128M;
0.426	0.497	-0.42	QA128N;
2.015	1.722	1.6	QA128P;
0.969	0.284	1.63	QA128R;
0.675	0.497	0.31	QA128S;
0.063	-0.487	0.63	QA128T;
0.605	-0.487	2.22	QA128V;
-0.114	-1.154	1.55	QA128W;
-0.011	-0.996	1.51	QA128Y;
1.537	0.459	2.92	EA506A;
1.119	0.074	2.52	EA506C;
1.513	0.876	1.95	EA506D;
0.364	-0.453	1.44	EA506F;
1.647	0.459	3.24	EA506G;
1.79	0.459	3.66	EA506H;
0.614	0.074	1.04	EA506I;
1.737	1.098	2.13	EA506K;
-0.187	-0.929	0.85	EA506L;
0.243	-0.283	0.72	EA506M;
1.741	0.876	2.62	EA506N;
2.665	2.101	2.69	EA506P;
0.963	1.098	-0.14	EA506Q;
1.483	0.663	2.32	EA506R;
1.843	0.876	2.92	EA506S;
1.094	-0.108	2.84	EA506T;
0.733	-0.108	1.78	EA506V;
0.372	-0.776	2.16	EA506W;
0.496	-0.617	2.18	EA506Y;
0.574	0.08	0.91	QA20A;
0.22	-0.305	0.7	QA20C;
0.904	0.497	0.98	QA20D;
0.581	0.284	0.49	QA20E;
-0.293	-0.832	0.33	QA20F;
0.584	0.08	0.94	QA20G;
0.444	0.08	0.53	QA20H;
0.012	-0.305	0.09	QA20I;
0.682	0.719	-0.15	QA20K;
-0.813	-1.308	-0.17	QA20L;
-0.544	-0.662	-0.77	QA20M;
0.9	0.497	0.97	QA20N;
1.769	1.722	0.88	QA20P;
0.604	0.284	0.56	QA20R;
0.904	0.497	0.98	QA20S;
0.066	-0.487	0.64	QA20T;
0.015	-0.487	0.49	QA20V;
-0.721	-1.154	-0.23	QA20W;
-0.475	-0.996	0.15	QA20Y;
0.718	0.638	0.13	GA583A;
0.428	0.253	0.11	GA583C;
0.659	1.055	-0.94	GA583D;
0.636	0.842	-0.55	GA583E;
-0.691	-0.274	-2.04	GA583F;
1.679	0.638	2.95	GA583H;
-0.042	0.253	-1.27	GA583I;
1.344	1.277	0.59	GA583K;
-0.823	-0.75	-1.4	GA583L;
-0.492	-0.104	-1.82	GA583M;
0.669	1.055	-0.91	GA583N;
1.572	2.281	-0.9	GA583P;
1.357	1.277	0.63	GA583Q;
3.196	0.842	6.96	GA583R;
1.249	1.055	0.79	GA583S;
0.302	0.071	0.13	GA583T;
-0.026	0.071	-0.83	GA583V;
-0.12	-0.596	0.33	GA583W;
0.961	-0.438	3.16	GA583Y;
1.486	1.596	0.32	YA584A;
1.207	1.211	0.33	YA584C;
1.84	2.013	0.46	YA584D;
1.554	1.8	0.08	YA584E;
0.66	0.685	-0.14	YA584F;
1.472	1.596	0.28	YA584G;
1.462	1.596	0.25	YA584H;
1.21	1.211	0.34	YA584I;
2.064	2.235	0.64	YA584K;
0.491	0.208	0.39	YA584L;
0.955	0.854	0.36	YA584M;
1.85	2.013	0.49	YA584N;
2.712	3.239	0.38	YA584P;
2.006	2.235	0.47	YA584Q;
1.745	1.8	0.64	YA584R;
1.809	2.013	0.37	YA584S;
1.077	1.03	0.34	YA584T;
1.066	1.03	0.31	YA584V;
0.474	0.362	0.01	YA584W;
0.879	0.459	0.99	EA681A;
0.58	0.074	0.94	EA681C;
0.953	0.876	0.31	EA681D;
-0.404	-0.453	-0.81	EA681F;
0.89	0.459	1.02	EA681G;
0.818	0.459	0.81	EA681H;
0.508	0.074	0.73	EA681I;
1.219	1.098	0.61	EA681K;
-0.31	-0.929	0.49	EA681L;
0.089	-0.283	0.27	EA681M;
0.865	0.876	0.05	EA681N;
2.082	2.101	0.98	EA681P;
1.062	1.098	0.15	EA681Q;
1.039	0.663	1.02	EA681R;
1.226	0.876	1.11	EA681S;
0.429	-0.108	0.89	EA681T;
0.388	-0.108	0.77	EA681V;
-1.063	-0.776	-2.05	EA681W;
-0.098	-0.617	0.44	EA681Y;

## Sheet: Sheet10
DDG	SSIPscore	EvoEFscore	mutations
1.145	0.459	1.77	EW66A;
0.859	0.074	1.76	EW66C;
1.039	0.876	0.56	EW66D;			AlphaFold STAT3-GRIM19 W chain
0.463	-0.453	1.73	EW66F;
1.128	0.459	1.72	EW66G;
0.832	0.459	0.85	EW66H;
0.866	0.074	1.78	EW66I;
1.611	1.098	1.76	EW66K;
0.164	-0.929	1.88	EW66L;
0.58	-0.283	1.71	EW66M;
1.117	0.876	0.79	EW66N;
2.378	2.101	1.85	EW66P;
1.331	1.098	0.94	EW66Q;
1.292	0.663	1.76	EW66R;
1.448	0.876	1.76	EW66S;
0.74	-0.108	1.8	EW66T;
0.74	-0.108	1.8	EW66V;
0.198	-0.776	1.65	EW66W;
0.165	-0.617	1.21	EW66Y;
1.698	0.459	3.39	RW27A;
1.422	0.074	3.41	RW27C;
2.004	0.876	3.39	RW27D;
1.878	0.663	3.48	RW27E;
1.029	-0.453	3.39	RW27F;
1.698	0.459	3.39	RW27G;
1.793	0.459	3.67	RW27H;
1.426	0.074	3.42	RW27I;
1.911	1.098	2.64	RW27K;
0.716	-0.929	3.5	RW27L;
1.153	-0.283	3.39	RW27M;
1.782	0.876	2.74	RW27N;
2.91	2.101	3.41	RW27P;
1.672	1.098	1.94	RW27Q;
2.004	0.876	3.39	RW27S;
1.295	-0.108	3.43	RW27T;
1.295	-0.108	3.43	RW27V;
0.792	-0.776	3.39	RW27W;
0.612	-0.617	2.52	RW27Y;
1.128	0.459	1.72	RW55A;
0.863	0.074	1.77	RW55C;
1.601	0.876	2.21	RW55D;
1.305	0.663	1.8	RW55E;
0.469	-0.453	1.75	RW55F;
1.121	0.459	1.7	RW55G;
1.193	0.459	1.91	RW55H;
0.798	0.074	1.58	RW55I;
1.209	1.098	0.58	RW55K;
0.133	-0.929	1.79	RW55L;
0.178	-0.283	0.53	RW55M;
1.168	0.876	0.94	RW55N;
2.348	2.101	1.76	RW55P;
1.123	1.098	0.33	RW55Q;
1.298	0.876	1.32	RW55S;
0.784	-0.108	1.93	RW55T;
0.91	-0.108	2.3	RW55V;
-0.238	-0.776	0.37	RW55W;
0.363	-0.617	1.79	RW55Y;
1.046	0.459	1.48	RW57A;
0.75	0.074	1.44	RW57C;
1.421	0.876	1.68	RW57D;
1.186	0.663	1.45	RW57E;
0.2	-0.453	0.96	RW57F;
1.067	0.459	1.54	RW57G;
0.913	0.459	1.09	RW57H;
0.495	0.074	0.69	RW57I;
1.226	1.098	0.63	RW57K;
-0.198	-0.929	0.82	RW57L;
-0.078	-0.283	-0.22	RW57M;
1.373	0.876	1.54	RW57N;
2.262	2.101	1.51	RW57P;
1.338	1.098	0.96	RW57Q;
1.387	0.876	1.58	RW57S;
0.552	-0.108	1.25	RW57T;
0.508	-0.108	1.12	RW57V;
-0.456	-0.776	-0.27	RW57W;
-0.2	-0.617	0.14	RW57Y;
1.098	0.459	1.63	RW68A;
0.781	0.074	1.53	RW68C;
1.448	0.876	1.76	RW68D;
1.247	0.663	1.63	RW68E;
0.306	-0.453	1.27	RW68F;
1.111	0.459	1.67	RW68G;
1.04	0.459	1.46	RW68H;
0.686	0.074	1.25	RW68I;
1.478	1.098	1.37	RW68K;
-0.041	-0.929	1.28	RW68L;
0.236	-0.283	0.7	RW68M;
1.172	0.876	0.95	RW68N;
2.296	2.101	1.61	RW68P;
1.56	1.098	1.61	RW68Q;
1.237	0.876	1.14	RW68S;
0.661	-0.108	1.57	RW68T;
0.624	-0.108	1.46	RW68V;
-0.507	-0.776	-0.42	RW68W;
-0.162	-0.617	0.25	RW68Y;
1.13	1.14	0.26	TW42A;
0.865	0.755	0.31	TW42C;
1.307	1.557	-0.12	TW42D;
1.26	1.344	0.2	TW42E;
0.311	0.228	-0.18	TW42F;
1.144	1.14	0.3	TW42G;
1.151	1.14	0.32	TW42H;
0.937	0.755	0.52	TW42I;
1.405	1.779	-0.31	TW42K;
0.159	-0.248	0.4	TW42L;
0.586	0.398	0.26	TW42M;
1.256	1.557	-0.27	TW42N;
2.343	2.783	0.28	TW42P;
1.293	1.779	-0.64	TW42Q;
1.052	1.344	-0.41	TW42R;
1.102	1.557	-0.72	TW42S;
0.858	0.573	0.68	TW42V;
0.122	-0.094	-0.04	TW42W;
0.116	0.065	-0.4	TW42Y;
0.253	0.08	-0.03	QW61A;
-0.073	-0.305	-0.16	QW61C;
0.706	0.497	0.4	QW61D;
0.56	0.284	0.43	QW61E;
-1.111	-0.832	-2.07	QW61F;
0.342	0.08	0.23	QW61G;
0.022	0.08	-0.71	QW61H;
-0.356	-0.305	-0.99	QW61I;
0.535	0.719	-0.58	QW61K;
-1.202	-1.308	-1.31	QW61L;
-0.963	-0.662	-2	QW61M;
1.435	1.722	-0.1	QW61P;
0.393	0.284	-0.06	QW61R;
0.634	0.497	0.19	QW61S;
-0.04	-0.487	0.33	QW61T;
-0.19	-0.487	-0.11	QW61V;
-0.977	-1.154	-0.98	QW61W;
-1.048	-0.996	-1.53	QW61Y;
0.726	0.273	0.94	NW54A;
0.443	-0.112	0.94	NW54C;
0.667	0.69	-0.13	NW54D;
0.48	0.477	-0.22	NW54E;
-0.052	-0.639	0.62	NW54F;
0.736	0.273	0.97	NW54G;
0.699	0.273	0.86	NW54H;
0.443	-0.112	0.94	NW54I;
1.147	0.912	0.8	NW54K;
-0.099	-1.115	1.51	NW54L;
-0.238	-0.469	-0.29	NW54M;
1.928	1.915	0.93	NW54P;
1.308	0.912	1.27	NW54Q;
0.91	0.477	1.04	NW54R;
0.913	0.69	0.59	NW54S;
0.31	-0.294	0.94	NW54T;
0.3	-0.294	0.91	NW54V;
-0.255	-0.961	0.72	NW54W;
-0.009	-0.803	1.1	NW54Y;
0.969	1.297	-0.55	MW35A;
0.54	0.912	-0.98	MW35C;
1.03	1.714	-1.27	MW35D;
1.221	1.501	-0.25	MW35E;
0.375	0.385	-0.33	MW35F;
0.966	1.297	-0.56	MW35G;
0.966	1.297	-0.56	MW35H;
0.322	0.912	-1.62	MW35I;
1.408	1.936	-0.64	MW35K;
-0.442	-0.091	-1.7	MW35L;
1.245	1.714	-0.64	MW35N;
2.369	2.939	0.02	MW35P;
1.265	1.936	-1.06	MW35Q;
0.972	1.501	-0.98	MW35R;
1.32	1.714	-0.42	MW35S;
0.444	0.73	-0.87	MW35T;
0.424	0.73	-0.93	MW35V;
-0.172	0.062	-1.24	MW35W;
0.163	0.221	-0.6	MW35Y;
2.086	1.596	2.08	YW33A;
1.756	1.211	1.94	YW33C;
1.959	2.013	0.81	YW33D;
1.734	1.8	0.61	YW33E;
1.025	0.685	0.93	YW33F;
2.062	1.596	2.01	YW33G;
1.789	1.596	1.21	YW33H;
1.711	1.211	1.81	YW33I;
2.265	2.235	1.23	YW33K;
0.852	0.208	1.45	YW33L;
1.054	0.854	0.65	YW33M;
2.092	2.013	1.2	YW33N;
3.312	3.239	2.14	YW33P;
1.822	2.235	-0.07	YW33Q;
2.181	1.8	1.92	YW33R;
2.16	2.013	1.4	YW33S;
1.476	1.03	1.51	YW33T;
1.65	1.03	2.02	YW33V;
0.106	0.362	-1.07	YW33W;
0.995	0.459	1.33	RW23A;
0.713	0.074	1.33	RW23C;
1.301	0.876	1.33	RW23D;
1.145	0.663	1.33	RW23E;
0.326	-0.453	1.33	RW23F;
0.995	0.459	1.33	RW23G;
0.995	0.459	1.33	RW23H;
0.713	0.074	1.33	RW23I;
1.212	1.098	0.59	RW23K;
-0.02	-0.929	1.34	RW23L;
0.457	-0.283	1.35	RW23M;
1.301	0.876	1.33	RW23N;
2.201	2.101	1.33	RW23P;
1.464	1.098	1.33	RW23Q;
1.301	0.876	1.33	RW23S;
0.579	-0.108	1.33	RW23T;
0.579	-0.108	1.33	RW23V;
0.038	-0.776	1.18	RW23W;
0.209	-0.617	1.34	RW23Y;
1.006	0.459	1.36	RW28A;
0.726	0.074	1.37	RW28C;
1.325	0.876	1.4	RW28D;
1.159	0.663	1.37	RW28E;
0.323	-0.453	1.32	RW28F;
1.006	0.459	1.36	RW28G;
1.023	0.459	1.41	RW28H;
0.733	0.074	1.39	RW28I;
0.789	1.098	-0.65	RW28K;
-0.013	-0.929	1.36	RW28L;
0.406	-0.283	1.2	RW28M;
1.329	0.876	1.41	RW28N;
2.215	2.101	1.37	RW28P;
1.151	1.098	0.41	RW28Q;
1.315	0.876	1.37	RW28S;
0.596	-0.108	1.38	RW28T;
0.596	-0.108	1.38	RW28V;
0.113	-0.776	1.4	RW28W;
-0.009	-0.617	0.7	RW28Y;
1.973	1.879	1.14	LW36A;
1.605	1.494	0.89	LW36C;
2.746	2.296	2.51	LW36D;
2.235	2.083	1.47	LW36E;
0.768	0.967	-0.43	LW36F;
2.184	1.879	1.76	LW36G;
1.864	1.879	0.82	LW36H;
1.059	1.494	-0.71	LW36I;
2.224	2.518	0.5	LW36K;
0.773	1.137	-0.78	LW36M;
2.47	2.296	1.7	LW36N;
3.199	3.521	1.2	LW36P;
2.282	2.518	0.67	LW36Q;
2.041	2.083	0.9	LW36R;
2.442	2.296	1.62	LW36S;
1.458	1.312	0.85	LW36T;
1.192	1.312	0.07	LW36V;
0.057	0.645	-1.82	LW36W;
0.859	0.803	0.19	LW36Y;
0.961	0.978	0.11	IW38A;
0.675	0.593	0.1	IW38C;
1.297	1.395	0.2	IW38D;
1.097	1.182	0.07	IW38E;
-0.186	0.067	-1.29	IW38F;
0.967	0.978	0.13	IW38G;
0.579	0.978	-1.01	IW38H;
1.092	1.617	-0.88	IW38K;
-0.12	-0.41	-0.07	IW38L;
0.099	0.236	-0.82	IW38M;
1.048	1.395	-0.53	IW38N;
2.623	2.621	1.45	IW38P;
0.983	1.617	-1.2	IW38Q;
0.834	1.182	-0.7	IW38R;
1.287	1.395	0.17	IW38S;
0.579	0.412	0.21	IW38T;
0.32	0.412	-0.55	IW38V;
-0.382	-0.256	-1.17	IW38W;
-0.511	-0.097	-1.89	IW38Y;
1.055	0.638	1.12	HW47A;
0.766	0.253	1.1	HW47C;
1.457	1.055	1.4	HW47D;
1.437	0.842	1.8	HW47E;
-0.044	-0.274	-0.14	HW47F;
1.042	0.638	1.08	HW47G;
0.585	0.253	0.57	HW47I;
1.371	1.277	0.67	HW47K;
-0.393	-0.75	-0.14	HW47L;
-0.1	-0.104	-0.67	HW47M;
1.385	1.055	1.19	HW47N;
2.227	2.281	1.02	HW47P;
1.606	1.277	1.36	HW47Q;
1.113	0.842	0.85	HW47R;
1.44	1.055	1.35	HW47S;
0.585	0.071	0.96	HW47T;
0.462	0.071	0.6	HW47V;
-0.035	-0.596	0.58	HW47W;
0.46	-0.438	1.69	HW47Y;
1.802	1.74	0.94	WW48A;
1.52	1.355	0.94	WW48C;
1.965	2.156	0.52	WW48D;
1.529	1.944	-0.3	WW48E;
1.045	0.828	0.68	WW48F;
1.806	1.74	0.95	WW48G;
1.761	1.74	0.82	WW48H;
1.718	1.355	1.52	WW48I;
2.04	2.379	0.26	WW48K;
0.736	0.351	0.8	WW48L;
1.118	0.997	0.53	WW48M;
1.972	2.156	0.54	WW48N;
3.015	3.382	0.96	WW48P;
1.992	2.379	0.12	WW48Q;
1.829	1.944	0.58	WW48R;
1.955	2.156	0.49	WW48S;
1.359	1.173	0.86	WW48T;
1.506	1.173	1.29	WW48V;
0.917	0.664	0.66	WW48Y;
1.007	0.638	0.98	GW46A;
0.988	0.253	1.75	GW46C;
2.043	1.055	3.12	GW46D;
1.938	0.842	3.27	GW46E;
2.705	-0.274	7.92	GW46F;
2.723	0.638	6.01	GW46H;
1.237	0.253	2.48	GW46I;
1.555	1.277	1.21	GW46K;
0.285	-0.75	1.85	GW46L;
0.531	-0.104	1.18	GW46M;
2.534	1.055	4.56	GW46N;
2.329	2.281	1.32	GW46P;
1.821	1.277	1.99	GW46Q;
6.262	0.842	15.95	GW46R;
1.518	1.055	1.58	GW46S;
1.175	0.071	2.69	GW46T;
1.195	0.071	2.75	GW46V;
3.099	-0.596	9.77	GW46W;
2.949	-0.438	8.99	GW46Y;
0.903	0.459	1.06	RW59A;
0.583	0.074	0.95	RW59C;
1.288	0.876	1.29	RW59D;
1.08	0.663	1.14	RW59E;
0.094	-0.453	0.65	RW59F;
0.89	0.459	1.02	RW59G;
1.002	0.459	1.35	RW59H;
0.518	0.074	0.76	RW59I;
1.229	1.098	0.64	RW59K;
-0.249	-0.929	0.67	RW59L;
0.133	-0.283	0.4	RW59M;
0.981	0.876	0.39	RW59N;
2.119	2.101	1.09	RW59P;
1.345	1.098	0.98	RW59Q;
1.226	0.876	1.11	RW59S;
0.47	-0.108	1.01	RW59T;
0.47	-0.108	1.01	RW59V;
-0.201	-0.776	0.48	RW59W;
-0.139	-0.617	0.32	RW59Y;

## Sheet: Sheet3
DDG	SSIPscore	EvoEFscore	mutations
1.145	0.459	1.77	EA16A;
0.866	0.074	1.78	EA16C;
0.885	0.876	0.11	EA16D;			iTASSER Phospho STAT3-GRIM19 A chain
0.51	-0.453	1.87	EA16F;
1.125	0.459	1.71	EA16G;
0.852	0.459	0.91	EA16H;
0.924	0.074	1.95	EA16I;
1.635	1.098	1.83	EA16K;
0.174	-0.929	1.91	EA16L;
0.604	-0.283	1.78	EA16M;
1.059	0.876	0.62	EA16N;
2.348	2.101	1.76	EA16P;
1.311	1.098	0.88	EA16Q;
1.08	0.663	1.14	EA16R;
1.462	0.876	1.8	EA16S;
0.743	-0.108	1.81	EA16T;
0.746	-0.108	1.82	EA16V;
0.277	-0.776	1.88	EA16W;
0.455	-0.617	2.06	EA16Y;
0.743	0.459	0.59	EA29A;
0.467	0.074	0.61	EA29C;
0.422	0.876	-1.25	EA29D;
0.077	-0.453	0.6	EA29F;
0.716	0.459	0.51	EA29G;
0.896	0.459	1.04	EA29H;
0.505	0.074	0.72	EA29I;
1.481	1.098	1.38	EA29K;
-0.242	-0.929	0.69	EA29L;
0.208	-0.283	0.62	EA29M;
0.49	0.876	-1.05	EA29N;
1.945	2.101	0.58	EA29P;
0.956	1.098	-0.16	EA29Q;
0.947	0.663	0.75	EA29R;
0.507	0.876	-1	EA29S;
-0.232	-0.108	-1.05	EA29T;
0.378	-0.108	0.74	EA29V;
-0.136	-0.776	0.67	EA29W;
-0.047	-0.617	0.59	EA29Y;
0.603	0.459	0.18	EA74A;
0.321	0.074	0.18	EA74C;
0.469	0.876	-1.11	EA74D;
0.35	-0.453	1.4	EA74F;
0.586	0.459	0.13	EA74G;
0.873	0.459	0.97	EA74H;
0.341	0.074	0.24	EA74I;
1.096	1.098	0.25	EA74K;
-0.388	-0.929	0.26	EA74L;
0.028	-0.283	0.09	EA74M;
0.572	0.876	-0.81	EA74N;
1.805	2.101	0.17	EA74P;
0.581	1.098	-1.26	EA74Q;
0.784	0.663	0.27	EA74R;
0.926	0.876	0.23	EA74S;
0.208	-0.108	0.24	EA74T;
0.201	-0.108	0.22	EA74V;
-0.357	-0.776	0.02	EA74W;
-0.275	-0.617	-0.08	EA74Y;
0.682	0.273	0.81	NA5A;
0.399	-0.112	0.81	NA5C;
0.984	0.69	0.8	NA5D;
0.862	0.477	0.9	NA5E;
0.026	-0.639	0.85	NA5F;
0.671	0.273	0.78	NA5G;
0.497	0.273	0.27	NA5H;
0.471	-0.112	1.02	NA5I;
0.915	0.912	0.12	NA5K;
-0.317	-1.115	0.87	NA5L;
0.188	-0.469	0.96	NA5M;
1.894	1.915	0.83	NA5P;
0.943	0.912	0.2	NA5Q;
0.146	0.477	-1.2	NA5R;
1.008	0.69	0.87	NA5S;
0.32	-0.294	0.97	NA5T;
0.293	-0.294	0.89	NA5V;
-0.504	-0.961	-0.01	NA5W;
0.127	-0.803	1.5	NA5Y;
0.571	0.08	0.9	QA8A;
0.237	-0.305	0.75	QA8C;
0.941	0.497	1.09	QA8D;
0.765	0.284	1.03	QA8E;
-0.726	-0.832	-0.94	QA8F;
0.591	0.08	0.96	QA8G;
0.376	0.08	0.33	QA8H;
-0.019	-0.305	0	QA8I;
0.873	0.719	0.41	QA8K;
-0.772	-1.308	-0.05	QA8L;
-0.479	-0.662	-0.58	QA8M;
0.914	0.497	1.01	QA8N;
1.773	1.722	0.89	QA8P;
0.025	0.284	-1.14	QA8R;
0.921	0.497	1.03	QA8S;
0.103	-0.487	0.75	QA8T;
-0.088	-0.487	0.19	QA8V;
-0.85	-1.154	-0.61	QA8W;
-0.577	-0.996	-0.15	QA8Y;
0.344	0.273	-0.18	SA23A;
-0.007	-0.112	-0.38	SA23C;
0.65	0.69	-0.18	SA23D;
0.436	0.477	-0.35	SA23E;
-0.387	-0.639	-0.36	SA23F;
0.446	0.273	0.12	SA23G;
0.221	0.273	-0.54	SA23H;
-0.092	-0.112	-0.63	SA23I;
0.649	0.912	-0.66	SA23K;
-0.808	-1.115	-0.57	SA23L;
-0.453	-0.469	-0.92	SA23M;
0.643	0.69	-0.2	SA23N;
1.536	1.915	-0.22	SA23P;
0.701	0.912	-0.51	SA23Q;
0.865	0.477	0.91	SA23R;
-0.055	-0.294	-0.13	SA23T;
-0.185	-0.294	-0.51	SA23V;
-0.968	-0.961	-1.37	SA23W;
-0.527	-0.803	-0.42	SA23Y;
0.598	0.08	0.98	QA32A;
0.312	-0.305	0.97	QA32C;
1.01	0.497	1.29	QA32D;
0.454	0.284	0.12	QA32E;
-0.515	-0.832	-0.32	QA32F;
0.594	0.08	0.97	QA32G;
0.553	0.08	0.85	QA32H;
0.21	-0.305	0.67	QA32I;
1.203	0.719	1.38	QA32K;
-0.551	-1.308	0.6	QA32L;
-0.278	-0.662	0.01	QA32M;
0.955	0.497	1.13	QA32N;
1.814	1.722	1.01	QA32P;
0.587	0.284	0.51	QA32R;
0.917	0.497	1.02	QA32S;
0.199	-0.487	1.03	QA32T;
0.172	-0.487	0.95	QA32V;
-0.318	-1.154	0.95	QA32W;
-0.478	-0.996	0.14	QA32Y;
0.668	0.273	0.77	NA76A;
0.392	-0.112	0.79	NA76C;
0.66	0.69	-0.15	NA76D;
0.869	0.477	0.92	NA76E;
-0.011	-0.639	0.74	NA76F;
0.651	0.273	0.72	NA76G;
0.709	0.273	0.89	NA76H;
0.433	-0.112	0.91	NA76I;
0.84	0.912	-0.1	NA76K;
-0.361	-1.115	0.74	NA76L;
-0.109	-0.469	0.09	NA76M;
1.877	1.915	0.78	NA76P;
1.028	0.912	0.45	NA76Q;
0.606	0.477	0.15	NA76R;
1.001	0.69	0.85	NA76S;
0.296	-0.294	0.9	NA76T;
0.289	-0.294	0.88	NA76V;
-0.385	-0.961	0.34	NA76W;
-0.214	-0.803	0.5	NA76Y;
2.161	1.596	2.3	YA79A;
1.875	1.211	2.29	YA79C;
2.484	2.013	2.35	YA79D;
2.048	1.8	1.53	YA79E;
1.219	0.685	1.5	YA79F;
2.168	1.596	2.32	YA79G;
1.817	1.596	1.29	YA79H;
1.831	1.211	2.16	YA79I;
2.402	2.235	1.63	YA79K;
1.05	0.208	2.03	YA79L;
1.354	0.854	1.53	YA79M;
2.286	2.013	1.77	YA79N;
3.367	3.239	2.3	YA79P;
2.463	2.235	1.81	YA79Q;
2.447	1.8	2.7	YA79R;
2.47	2.013	2.31	YA79S;
1.755	1.03	2.33	YA79T;
1.708	1.03	2.19	YA79V;
0.836	0.362	1.07	YA79W;
0.857	0.08	1.74	KA517A;
0.401	-0.305	1.23	KA517C;
1.098	0.497	1.55	KA517D;
0.679	0.284	0.78	KA517E;
0.062	-0.832	1.37	KA517F;
1.106	0.08	2.47	KA517G;
-0.013	0.08	-0.81	KA517H;
-0.5	-0.305	-1.41	KA517I;
-1.144	-1.308	-1.14	KA517L;
-1.001	-0.662	-2.11	KA517M;
1.139	0.497	1.67	KA517N;
1.694	1.722	0.66	KA517P;
0.982	0.719	0.73	KA517Q;
0.563	0.284	0.44	KA517R;
1.248	0.497	1.99	KA517S;
0.386	-0.487	1.58	KA517T;
-0.091	-0.487	0.18	KA517V;
0.803	-1.154	4.24	KA517W;
0.105	-0.996	1.85	KA517Y;
0.381	0.253	-0.03	AA578C;
1.126	1.055	0.43	AA578D;
1.137	0.842	0.92	AA578E;
-0.19	-0.274	-0.57	AA578F;
0.84	0.638	0.49	AA578G;
0.748	0.638	0.22	AA578H;
0.179	0.253	-0.62	AA578I;
1.129	1.277	-0.04	AA578K;
-0.676	-0.75	-0.97	AA578L;
-0.495	-0.104	-1.83	AA578M;
1.14	1.055	0.47	AA578N;
2.309	2.281	1.26	AA578P;
1.729	1.277	1.72	AA578Q;
0.884	0.842	0.18	AA578R;
1.092	1.055	0.33	AA578S;
0.472	0.071	0.63	AA578T;
0.305	0.071	0.14	AA578V;
0.047	-0.596	0.82	AA578W;
-0.369	-0.438	-0.74	AA578Y;
0.975	0.273	1.67	NA646A;
0.655	-0.112	1.56	NA646C;
0.953	0.69	0.71	NA646D;
0.917	0.477	1.06	NA646E;
0.2	-0.639	1.36	NA646F;
1.012	0.273	1.78	NA646G;
0.971	0.273	1.66	NA646H;
0.583	-0.112	1.35	NA646I;
1.198	0.912	0.95	NA646K;
-0.191	-1.115	1.24	NA646L;
0.236	-0.469	1.1	NA646M;
2.15	1.915	1.58	NA646P;
1.26	0.912	1.13	NA646Q;
0.903	0.477	1.02	NA646R;
1.059	0.69	1.02	NA646S;
0.313	-0.294	0.95	NA646T;
0.419	-0.294	1.26	NA646V;
0.123	-0.961	1.83	NA646W;
-0.077	-0.803	0.9	NA646Y;
0.385	0.273	-0.06	SA649A;
0.116	-0.112	-0.02	SA649C;
0.858	0.69	0.43	SA649D;
0.569	0.477	0.04	SA649E;
-0.584	-0.639	-0.94	SA649F;
0.487	0.273	0.24	SA649G;
0.313	0.273	-0.27	SA649H;
-0.037	-0.112	-0.47	SA649I;
1.007	0.912	0.39	SA649K;
-0.634	-1.115	-0.06	SA649L;
-0.439	-0.469	-0.88	SA649M;
0.82	0.69	0.32	SA649N;
1.665	1.915	0.16	SA649P;
1.096	0.912	0.65	SA649Q;
0.555	0.477	0	SA649R;
-0.28	-0.294	-0.79	SA649T;
-0.161	-0.294	-0.44	SA649V;
-1.391	-0.961	-2.61	SA649W;
-0.241	-0.803	0.42	SA649Y;
0.975	0.273	1.67	DA698A;
0.774	-0.112	1.91	DA698C;
0.958	0.477	1.18	DA698E;
1.451	-0.639	5.03	DA698F;
0.961	0.273	1.63	DA698G;
1.827	0.273	4.17	DA698H;
0.713	-0.112	1.73	DA698I;
1.454	0.912	1.7	DA698K;
0.092	-1.115	2.07	DA698L;
0.427	-0.469	1.66	DA698M;
1.155	0.69	1.3	DA698N;
2.197	1.915	1.72	DA698P;
1.236	0.912	1.06	DA698Q;
1.135	0.477	1.7	DA698R;
0.899	0.69	0.55	DA698S;
0.194	-0.294	0.6	DA698T;
0.596	-0.294	1.78	DA698V;
0.072	-0.961	1.68	DA698W;
0.168	-0.803	1.62	DA698Y;
0.917	0.459	1.1	EA652A;
0.638	0.074	1.11	EA652C;
1.032	0.876	0.54	EA652D;
0.238	-0.453	1.07	EA652F;
0.913	0.459	1.09	EA652G;
0.627	0.459	0.25	EA652H;
0.624	0.074	1.07	EA652I;
1.386	1.098	1.1	EA652K;
-0.105	-0.929	1.09	EA652L;
0.382	-0.283	1.13	EA652M;
1.059	0.876	0.62	EA652N;
2.133	2.101	1.13	EA652P;
1.396	1.098	1.13	EA652Q;
1.08	0.663	1.14	EA652R;
1.233	0.876	1.13	EA652S;
0.511	-0.108	1.13	EA652T;
0.511	-0.108	1.13	EA652V;
0.011	-0.776	1.1	EA652W;
0.114	-0.617	1.06	EA652Y;
0.405	0.273	0	SA514A;
0.123	-0.112	0	SA514C;
0.711	0.69	0	SA514D;
0.555	0.477	0	SA514E;
-0.267	-0.639	-0.01	SA514F;
0.398	0.273	-0.02	SA514G;
0.412	0.273	0.02	SA514H;
0.13	-0.112	0.02	SA514I;
0.537	0.912	-0.99	SA514K;
-0.614	-1.115	0	SA514L;
-0.139	-0.469	0	SA514M;
0.711	0.69	0	SA514N;
1.608	1.915	-0.01	SA514P;
0.874	0.912	0	SA514Q;
0.146	0.477	-1.2	SA514R;
-0.011	-0.294	0	SA514T;
-0.004	-0.294	0.02	SA514V;
-0.497	-0.961	0.01	SA514W;
-0.384	-0.803	0	SA514Y;
1.042	1.14	0	TA515A;
0.759	0.755	0	TA515C;
1.348	1.557	0	TA515D;
1.192	1.344	0	TA515E;
0.373	0.228	0	TA515F;
1.038	1.14	-0.01	TA515G;
1.042	1.14	0	TA515H;
0.759	0.755	0	TA515I;
1.511	1.779	0	TA515K;
0.023	-0.248	0	TA515L;
0.497	0.398	0	TA515M;
1.348	1.557	0	TA515N;
2.241	2.783	-0.02	TA515P;
1.511	1.779	0	TA515Q;
1.192	1.344	0	TA515R;
1.348	1.557	0	TA515S;
0.626	0.573	0	TA515V;
0.136	-0.094	0	TA515W;
0.252	0.065	0	TA515Y;
0.797	0.978	-0.37	CA765A;
0.527	1.395	-2.06	CA765D;
0.36	1.182	-2.09	CA765E;
-0.309	0.067	-1.65	CA765F;
0.858	0.978	-0.19	CA765G;
0.981	0.978	0.17	CA765H;
0.719	0.593	0.23	CA765I;
1.249	1.617	-0.42	CA765K;
-0.253	-0.41	-0.46	CA765L;
0.119	0.236	-0.76	CA765M;
1.007	1.395	-0.65	CA765N;
2.006	2.621	-0.36	CA765P;
1.348	1.617	-0.13	CA765Q;
1.499	1.182	1.25	CA765R;
0.632	1.395	-1.75	CA765S;
0.548	0.412	0.12	CA765T;
0.695	0.412	0.55	CA765V;
1.494	-0.256	4.33	CA765W;
-0.201	-0.097	-0.98	CA765Y;
0.702	0.459	0.47	RA688A;
0.273	0.074	0.04	RA688C;
1.056	0.876	0.61	RA688D;
0.692	0.663	0	RA688E;
-0.492	-0.453	-1.07	RA688F;
0.716	0.459	0.51	RA688G;
0.33	0.459	-0.62	RA688H;
0.021	0.074	-0.7	RA688I;
0.912	1.098	-0.29	RA688K;
-0.893	-0.929	-1.22	RA688L;
-0.48	-0.283	-1.4	RA688M;
0.919	0.876	0.21	RA688N;
2.044	2.101	0.87	RA688P;
0.936	1.098	-0.22	RA688Q;
0.844	0.876	-0.01	RA688S;
-0.007	-0.108	-0.39	RA688T;
0.095	-0.108	-0.09	RA688V;
-0.559	-0.776	-0.57	RA688W;
-0.544	-0.617	-0.87	RA688Y;
0.975	0.273	1.67	DA698A;
0.774	-0.112	1.91	DA698C;
0.958	0.477	1.18	DA698E;
1.451	-0.639	5.03	DA698F;
0.961	0.273	1.63	DA698G;
1.827	0.273	4.17	DA698H;
0.713	-0.112	1.73	DA698I;
1.454	0.912	1.7	DA698K;
0.092	-1.115	2.07	DA698L;
0.427	-0.469	1.66	DA698M;
1.155	0.69	1.3	DA698N;
2.197	1.915	1.72	DA698P;
1.236	0.912	1.06	DA698Q;
1.135	0.477	1.7	DA698R;
0.899	0.69	0.55	DA698S;
0.194	-0.294	0.6	DA698T;
0.596	-0.294	1.78	DA698V;
0.072	-0.961	1.68	DA698W;
0.168	-0.803	1.62	DA698Y;

## Sheet: Sheet4
DDG	SSIPscore	EvoEFscore	mutations	DDG
0.852	0.459	0.91	RW27A;	0.852
0.57	0.074	0.91	RW27C;	0.57
1.165	0.876	0.93	RW27D;	1.165
1.002	0.663	0.91	RW27E;	1.002		ITASSER Phospho STAT3-GRIM19 W chain
0.183	-0.453	0.91	RW27F;	0.183
0.852	0.459	0.91	RW27G;	0.852
0.852	0.459	0.91	RW27H;	0.852
0.57	0.074	0.91	RW27I;	0.57
1.079	1.098	0.2	RW27K;	1.079
-0.167	-0.929	0.91	RW27L;	-0.167
0.307	-0.283	0.91	RW27M;	0.307
1.158	0.876	0.91	RW27N;	1.158
2.058	2.101	0.91	RW27P;	2.058
1.321	1.098	0.91	RW27Q;	1.321
1.158	0.876	0.91	RW27S;	1.158
0.436	-0.108	0.91	RW27T;	0.436
0.436	-0.108	0.91	RW27V;	0.436
-0.122	-0.776	0.71	RW27W;	-0.122
0.063	-0.617	0.91	RW27Y;	0.063
1.227	0.459	2.01	RW55A;	1.227
0.846	0.074	1.72	RW55C;	0.846
1.537	0.876	2.02	RW55D;	1.537
1.169	0.663	1.4	RW55E;	1.169
-0.219	-0.453	-0.27	RW55F;	-0.219
1.35	0.459	2.37	RW55G;	1.35
0.951	0.459	1.2	RW55H;	0.951
0.478	0.074	0.64	RW55I;	0.478
1.355	1.098	1.01	RW55K;	1.355
-0.095	-0.929	1.12	RW55L;	-0.095
0.321	-0.283	0.95	RW55M;	0.321
1.339	0.876	1.44	RW55N;	1.339
2.378	2.101	1.85	RW55P;	2.378
1.475	1.098	1.36	RW55Q;	1.475
1.618	0.876	2.26	RW55S;	1.618
0.695	-0.108	1.67	RW55T;	0.695
0.61	-0.108	1.42	RW55V;	0.61
-0.334	-0.776	0.09	RW55W;	-0.334
0.837	-0.617	3.18	RW55Y;	0.837
0.971	0.459	1.26	RW58A;	0.971
0.621	0.074	1.06	RW58C;	0.621
1.393	0.876	1.6	RW58D;	1.393
0.988	0.663	0.87	RW58E;	0.988
-0.356	-0.453	-0.67	RW58F;	-0.356
1.036	0.459	1.45	RW58G;	1.036
1.077	0.459	1.57	RW58H;	1.077
0.457	0.074	0.58	RW58I;	0.457
1.338	1.098	0.96	RW58K;	1.338
-0.395	-0.929	0.24	RW58L;	-0.395
-0.054	-0.283	-0.15	RW58M;	-0.054
0.96	0.876	0.33	RW58N;	0.96
2.109	2.101	1.06	RW58P;	2.109
1.151	1.098	0.41	RW58Q;	1.151
1.349	0.876	1.47	RW58S;	1.349
0.569	-0.108	1.3	RW58T;	0.569
0.399	-0.108	0.8	RW58V;	0.399
-1.367	-0.776	-2.94	RW58W;	-1.367
-0.224	-0.617	0.07	RW58Y;	-0.224
0.589	0.459	0.14	RW68A;	0.589
0.307	0.074	0.14	RW68C;	0.307
0.896	0.876	0.14	RW68D;	0.896
0.739	0.663	0.14	RW68E;	0.739
-0.076	-0.453	0.15	RW68F;	-0.076
0.589	0.459	0.14	RW68G;	0.589
0.589	0.459	0.14	RW68H;	0.589
0.314	0.074	0.16	RW68I;	0.314
0.871	1.098	-0.41	RW68K;	0.871
-0.429	-0.929	0.14	RW68L;	-0.429
0.045	-0.283	0.14	RW68M;	0.045
0.913	0.876	0.19	RW68N;	0.913
1.795	2.101	0.14	RW68P;	1.795
0.864	1.098	-0.43	RW68Q;	0.864
0.896	0.876	0.14	RW68S;	0.896
0.174	-0.108	0.14	RW68T;	0.174
0.174	-0.108	0.14	RW68V;	0.174
-0.48	-0.776	-0.34	RW68W;	-0.48
-0.166	-0.617	0.24	RW68Y;	-0.166
1.121	0.459	1.7	EW66A;	1.121
0.842	0.074	1.71	EW66C;	0.842
1.445	0.876	1.75	EW66D;	1.445
0.452	-0.453	1.7	EW66F;	0.452
1.115	0.459	1.68	EW66G;	1.115
0.641	0.459	0.29	EW66H;	0.641
0.859	0.074	1.76	EW66I;	0.859
1.611	1.098	1.76	EW66K;	1.611
0.15	-0.929	1.84	EW66L;	0.15
0.584	-0.283	1.72	EW66M;	0.584
1.23	0.876	1.12	EW66N;	1.23
2.348	2.101	1.76	EW66P;	2.348
1.025	1.098	0.04	EW66Q;	1.025
1.288	0.663	1.75	EW66R;	1.288
1.431	0.876	1.71	EW66S;	1.431
0.709	-0.108	1.71	EW66T;	0.709
0.726	-0.108	1.76	EW66V;	0.726
0.212	-0.776	1.69	EW66W;	0.212
0.332	-0.617	1.7	EW66Y;	0.332
1.246	1.297	0.26	MW51A;	1.246
0.953	0.912	0.23	MW51C;	0.953
1.545	1.714	0.24	MW51D;	1.545
1.293	1.501	-0.04	MW51E;	1.293
0.324	0.385	-0.48	MW51F;	0.324
1.242	1.297	0.25	MW51G;	1.242
1.235	1.297	0.23	MW51H;	1.235
0.885	0.912	0.03	MW51I;	0.885
1.49	1.936	-0.4	MW51K;	1.49
0.121	-0.091	-0.05	MW51L;	0.121
1.238	1.714	-0.66	MW51N;	1.238
2.455	2.939	0.27	MW51P;	2.455
1.455	1.936	-0.5	MW51Q;	1.455
1.013	1.501	-0.86	MW51R;	1.013
1.575	1.714	0.33	MW51S;	1.575
0.85	0.73	0.32	MW51T;	0.85
0.823	0.73	0.24	MW51V;	0.823
0.203	0.062	-0.14	MW51W;	0.203
0.94	0.221	1.68	MW51Y;	0.94
0.523	0.08	0.76	QW61A;	0.523
0.097	-0.305	0.34	QW61C;	0.097
0.839	0.497	0.79	QW61D;	0.839
0.727	0.284	0.92	QW61E;	0.727
-0.501	-0.832	-0.28	QW61F;	-0.501
0.574	0.08	0.91	QW61G;	0.574
0.154	0.08	-0.32	QW61H;	0.154
-0.107	-0.305	-0.26	QW61I;	-0.107
0.443	0.719	-0.85	QW61K;	0.443
-0.714	-1.308	0.12	QW61L;	-0.714
-0.397	-0.662	-0.34	QW61M;	-0.397
1.718	1.722	0.73	QW61P;	1.718
0.325	0.284	-0.26	QW61R;	0.325
0.89	0.497	0.94	QW61S;	0.89
-0.05	-0.487	0.3	QW61T;	-0.05
-0.139	-0.487	0.04	QW61V;	-0.139
-0.741	-1.154	-0.29	QW61W;	-0.741
0.173	-0.996	2.05	QW61Y;	0.173
1.019	0.273	1.8	DW64A;	1.019
0.709	-0.112	1.72	DW64C;	0.709
0.565	0.477	0.03	DW64E;	0.565
0.104	-0.639	1.08	DW64F;	0.104
1.033	0.273	1.84	DW64G;	1.033
0.688	0.273	0.83	DW64H;	0.688
0.709	-0.112	1.72	DW64I;	0.709
1.137	0.912	0.77	DW64K;	1.137
-0.058	-1.115	1.63	DW64L;	-0.058
0.314	-0.469	1.33	DW64M;	0.314
0.742	0.69	0.09	DW64N;	0.742
2.259	1.915	1.9	DW64P;	2.259
1.144	0.912	0.79	DW64Q;	1.144
1.015	0.477	1.35	DW64R;	1.015
0.841	0.69	0.38	DW64S;	0.841
0.058	-0.294	0.2	DW64T;	0.058
0.573	-0.294	1.71	DW64V;	0.573
0.123	-0.961	1.83	DW64W;	0.123
-0.016	-0.803	1.08	DW64Y;	-0.016
2.679	1.596	3.82	YW45A;	2.679
2.25	1.211	3.39	YW45C;	2.25
3.255	2.013	4.61	YW45D;	3.255
2.713	1.8	3.48	YW45E;	2.713
0.953	0.685	0.72	YW45F;	0.953
2.962	1.596	4.65	YW45G;	2.962
2.362	1.596	2.89	YW45H;	2.362
1.817	1.211	2.12	YW45I;	1.817
2.896	2.235	3.08	YW45K;	2.896
0.903	0.208	1.6	YW45L;	0.903
1.248	0.854	1.22	YW45M;	1.248
3.125	2.013	4.23	YW45N;	3.125
3.605	3.239	3	YW45P;	3.605
3.087	2.235	3.64	YW45Q;	3.087
2.328	1.8	2.35	YW45R;	2.328
3.163	2.013	4.34	YW45S;	3.163
2.26	1.03	3.81	YW45T;	2.26
1.888	1.03	2.72	YW45V;	1.888
2.22	0.362	5.13	YW45W;	2.22
0.595	0.638	-0.23	GW41A;	0.595
0.149	0.253	-0.71	GW41C;	0.149
0.782	1.055	-0.58	GW41D;	0.782
0.438	0.842	-1.13	GW41E;	0.438
-1.339	-0.274	-3.94	GW41F;	-1.339
0.428	0.638	-0.72	GW41H;	0.428
-0.11	0.253	-1.47	GW41I;	-0.11
0.791	1.277	-1.03	GW41K;	0.791
-0.85	-0.75	-1.48	GW41L;	-0.85
-0.98	-0.104	-3.25	GW41M;	-0.98
0.996	1.055	0.05	GW41N;	0.996
1.824	2.281	-0.16	GW41P;	1.824
0.638	1.277	-1.48	GW41Q;	0.638
0.884	0.842	0.18	GW41R;	0.884
0.594	1.055	-1.13	GW41S;	0.594
-0.281	0.071	-1.58	GW41T;	-0.281
-0.029	0.071	-0.84	GW41V;	-0.029
-0.594	-0.596	-1.06	GW41W;	-0.594
-0.962	-0.438	-2.48	GW41Y;	-0.962
0.392	0.273	-0.04	SW31A;	0.392
0.048	-0.112	-0.22	SW31C;	0.048
0.469	0.69	-0.71	SW31D;	0.469
0.48	0.477	-0.22	SW31E;	0.48
-0.267	-0.639	-0.01	SW31F;	-0.267
0.416	0.273	0.03	SW31G;	0.416
0.395	0.273	-0.03	SW31H;	0.395
-0.017	-0.112	-0.41	SW31I;	-0.017
0.649	0.912	-0.66	SW31K;	0.649
-0.941	-1.115	-0.96	SW31L;	-0.941
-0.375	-0.469	-0.69	SW31M;	-0.375
0.705	0.69	-0.02	SW31N;	0.705
1.608	1.915	-0.01	SW31P;	1.608
0.789	0.912	-0.25	SW31Q;	0.789
0.385	0.477	-0.5	SW31R;	0.385
-0.137	-0.294	-0.37	SW31T;	-0.137
-0.154	-0.294	-0.42	SW31V;	-0.154
-0.548	-0.961	-0.14	SW31W;	-0.548
-0.388	-0.803	-0.01	SW31Y;	-0.388
2.154	1.596	2.28	YW33A;	2.154
1.848	1.211	2.21	YW33C;	1.848
2.088	2.013	1.19	YW33D;	2.088
2.028	1.8	1.47	YW33E;	2.028
1.222	0.685	1.51	YW33F;	1.222
2.185	1.596	2.37	YW33G;	2.185
1.813	1.596	1.28	YW33H;	1.813
1.708	1.211	1.8	YW33I;	1.708
2.34	2.235	1.45	YW33K;	2.34
0.811	0.208	1.33	YW33L;	0.811
1.077	0.854	0.72	YW33M;	1.077
2.126	2.013	1.3	YW33N;	2.126
3.472	3.239	2.61	YW33P;	3.472
2.562	2.235	2.1	YW33Q;	2.562
1.895	1.8	1.08	YW33R;	1.895
2.286	2.013	1.77	YW33S;	2.286
1.602	1.03	1.88	YW33T;	1.602
1.708	1.03	2.19	YW33V;	1.708
1.057	0.362	1.72	YW33W;	1.057
0.668	0.273	0.77	SW34A;	0.668
0.321	-0.112	0.58	SW34C;	0.321
1.144	0.69	1.27	SW34D;	1.144
1.159	0.477	1.77	SW34E;	1.159
-0.029	-0.639	0.69	SW34F;	-0.029
0.746	0.273	1	SW34G;	0.746
0.784	0.273	1.11	SW34H;	0.784
0.065	-0.112	-0.17	SW34I;	0.065
0.929	0.912	0.16	SW34K;	0.929
-0.682	-1.115	-0.2	SW34L;	-0.682
-0.583	-0.469	-1.3	SW34M;	-0.583
1.073	0.69	1.06	SW34N;	1.073
2.153	1.915	1.59	SW34P;	2.153
1.246	0.912	1.09	SW34Q;	1.246
0.593	0.477	0.11	SW34R;	0.593
0.361	-0.294	1.09	SW34T;	0.361
0.146	-0.294	0.46	SW34V;	0.146
-0.228	-0.961	0.8	SW34W;	-0.228
0.833	-0.803	3.57	SW34Y;	0.833
2.058	1.74	1.69	WW53A;	2.058
1.718	1.355	1.52	WW53C;	1.718
2.453	2.156	1.95	WW53D;	2.453
2.174	1.944	1.59	WW53E;	2.174
1.028	0.828	0.63	WW53F;	1.028
2.212	1.74	2.14	WW53G;	2.212
1.932	1.74	1.32	WW53H;	1.932
1.237	1.355	0.11	WW53I;	1.237
2.029	2.379	0.23	WW53K;	2.029
0.64	0.351	0.52	WW53L;	0.64
0.978	0.997	0.12	WW53M;	0.978
2.449	2.156	1.94	WW53N;	2.449
3.185	3.382	1.46	WW53P;	3.185
2.442	2.379	1.44	WW53Q;	2.442
2.02	1.944	1.14	WW53R;	2.02
2.466	2.156	1.99	WW53S;	2.466
1.581	1.173	1.51	WW53T;	1.581
1.421	1.173	1.04	WW53V;	1.421
0.668	0.664	-0.07	WW53Y;	0.668
0.296	0.459	-0.72	RW57A;	0.296
0.014	0.074	-0.72	RW57C;	0.014
0.609	0.876	-0.7	RW57D;	0.609
0.511	0.663	-0.53	RW57E;	0.511
-0.577	-0.453	-1.32	RW57F;	-0.577
0.296	0.459	-0.72	RW57G;	0.296
0.283	0.459	-0.76	RW57H;	0.283
0.01	0.074	-0.73	RW57I;	0.01
0.769	1.098	-0.71	RW57K;	0.769
-0.729	-0.929	-0.74	RW57L;	-0.729
-0.364	-0.283	-1.06	RW57M;	-0.364
0.606	0.876	-0.71	RW57N;	0.606
1.502	2.101	-0.72	RW57P;	1.502
0.789	1.098	-0.65	RW57Q;	0.789
0.602	0.876	-0.72	RW57S;	0.602
-0.13	-0.108	-0.75	RW57T;	-0.13
-0.13	-0.108	-0.75	RW57V;	-0.13
-0.76	-0.776	-1.16	RW57W;	-0.76
-0.391	-0.617	-0.42	RW57Y;	-0.391

## Sheet: Sheet5
DDG	SSIPscore	EvoEFscore	mutations
0.852	0.459	0.91	EA16A;
0.566	0.074	0.9	EA16C;			ITASSER STAT3-GRIM-19 A chain for STAT3 mutations
0.64	0.876	-0.61	EA16D;
0.193	-0.453	0.94	EA16F;
0.835	0.459	0.86	EA16G;
0.583	0.459	0.12	EA16H;
0.587	0.074	0.96	EA16I;
1.369	1.098	1.05	EA16K;
-0.15	-0.929	0.96	EA16L;
0.345	-0.283	1.02	EA16M;
0.643	0.876	-0.6	EA16N;
2.054	2.101	0.9	EA16P;
0.977	1.098	-0.1	EA16Q;
1.009	0.663	0.93	EA16R;
1.161	0.876	0.92	EA16S;
0.47	-0.108	1.01	EA16T;
0.453	-0.108	0.96	EA16V;
-0.061	-0.776	0.89	EA16W;
0.121	-0.617	1.08	EA16Y;
1.067	0.459	1.54	EA29A;
0.788	0.074	1.55	EA29C;
0.592	0.876	-0.75	EA29D;
0.439	-0.453	1.66	EA29F;
1.05	0.459	1.49	EA29G;
1.183	0.459	1.88	EA29H;
0.808	0.074	1.61	EA29I;
1.652	1.098	1.88	EA29K;
0.106	-0.929	1.71	EA29L;
0.546	-0.283	1.61	EA29M;
0.65	0.876	-0.58	EA29N;
2.276	2.101	1.55	EA29P;
1.383	1.098	1.09	EA29Q;
1.135	0.663	1.3	EA29R;
1.226	0.876	1.11	EA29S;
0.515	-0.108	1.14	EA29T;
0.685	-0.108	1.64	EA29V;
0.212	-0.776	1.69	EA29W;
0.257	-0.617	1.48	EA29Y;
0.879	0.459	0.99	EA74A;
0.593	0.074	0.98	EA74C;
0.752	0.876	-0.28	EA74D;
0.033	-0.453	0.47	EA74F;
0.862	0.459	0.94	EA74G;
0.849	0.459	0.9	EA74H;
0.614	0.074	1.04	EA74I;
1.372	1.098	1.06	EA74K;
-0.095	-0.929	1.12	EA74L;
0.335	-0.283	0.99	EA74M;
0.844	0.876	-0.01	EA74N;
2.078	2.101	0.97	EA74P;
0.851	1.098	-0.47	EA74Q;
1.142	0.663	1.32	EA74R;
1.202	0.876	1.04	EA74S;
0.498	-0.108	1.09	EA74T;
0.491	-0.108	1.07	EA74V;
-0.04	-0.776	0.95	EA74W;
-0.012	-0.617	0.69	EA74Y;
0.685	0.273	0.82	NA5A;
0.406	-0.112	0.83	NA5C;
1.005	0.69	0.86	NA5D;
0.855	0.477	0.88	NA5E;
0.029	-0.639	0.86	NA5F;
0.675	0.273	0.79	NA5G;
0.477	0.273	0.21	NA5H;
0.423	-0.112	0.88	NA5I;
0.932	0.912	0.17	NA5K;
-0.31	-1.115	0.89	NA5L;
0.15	-0.469	0.85	NA5M;
1.897	1.915	0.84	NA5P;
0.909	0.912	0.1	NA5Q;
0.623	0.477	0.2	NA5R;
0.991	0.69	0.82	NA5S;
0.279	-0.294	0.85	NA5T;
0.286	-0.294	0.87	NA5V;
-0.211	-0.961	0.85	NA5W;
-0.149	-0.803	0.69	NA5Y;
-0.067	0.08	-0.97	QA32A;
-0.35	-0.305	-0.97	QA32C;
0.351	0.497	-0.64	QA32D;
-0.084	0.284	-1.46	QA32E;
-1.125	-0.832	-2.11	QA32F;
-0.071	0.08	-0.98	QA32G;
-0.115	0.08	-1.11	QA32H;
-0.442	-0.305	-1.24	QA32I;
0.402	0.719	-0.97	QA32K;
-1.188	-1.308	-1.27	QA32L;
-1.079	-0.662	-2.34	QA32M;
0.328	0.497	-0.71	QA32N;
1.149	1.722	-0.94	QA32P;
-0.105	0.284	-1.52	QA32R;
0.252	0.497	-0.93	QA32S;
-0.469	-0.487	-0.93	QA32T;
-0.486	-0.487	-0.98	QA32V;
-0.608	-1.154	0.1	QA32W;
-1.129	-0.996	-1.77	QA32Y;
0.559	0.273	0.45	NA76A;
0.29	-0.112	0.49	NA76C;
0.568	0.69	-0.42	NA76D;
0.722	0.477	0.49	NA76E;
-0.247	-0.639	0.05	NA76F;
0.552	0.273	0.43	NA76G;
0.617	0.273	0.62	NA76H;
0.324	-0.112	0.59	NA76I;
0.697	0.912	-0.52	NA76K;
-0.402	-1.115	0.62	NA76L;
0.028	-0.469	0.49	NA76M;
1.771	1.915	0.47	NA76P;
0.96	0.912	0.25	NA76Q;
0.316	0.477	-0.7	NA76R;
0.875	0.69	0.48	NA76S;
0.191	-0.294	0.59	NA76T;
0.174	-0.294	0.54	NA76V;
-0.712	-0.961	-0.62	NA76W;
-0.469	-0.803	-0.25	NA76Y;
2.205	1.596	2.43	YA79A;
1.841	1.211	2.19	YA79C;
2.569	2.013	2.6	YA79D;
2	1.8	1.39	YA79E;
0.946	0.685	0.7	YA79F;
2.216	1.596	2.46	YA79G;
1.987	1.596	1.79	YA79H;
1.817	1.211	2.12	YA79I;
2.388	2.235	1.59	YA79K;
1.108	0.208	2.2	YA79L;
1.429	0.854	1.75	YA79M;
2.559	2.013	2.57	YA79N;
3.407	3.239	2.42	YA79P;
2.18	2.235	0.98	YA79Q;
1.837	1.8	0.91	YA79R;
2.528	2.013	2.48	YA79S;
1.779	1.03	2.4	YA79T;
1.735	1.03	2.27	YA79V;
0.774	0.362	0.89	YA79W;
0.669	0.08	1.19	KA517A;
0.186	-0.305	0.6	KA517C;
0.866	0.497	0.87	KA517D;
0.628	0.284	0.63	KA517E;
0.798	-0.832	3.53	KA517F;
0.935	0.08	1.97	KA517G;
-0.05	0.08	-0.92	KA517H;
-0.206	-0.305	-0.55	KA517I;
-1.083	-1.308	-0.96	KA517L;
-0.663	-0.662	-1.12	KA517M;
0.849	0.497	0.82	KA517N;
1.479	1.722	0.03	KA517P;
0.91	0.719	0.52	KA517Q;
0.41	0.284	-0.01	KA517R;
0.969	0.497	1.17	KA517S;
0.219	-0.487	1.09	KA517T;
-0.186	-0.487	-0.1	KA517V;
0.63	-1.154	3.73	KA517W;
-1.007	-0.996	-1.41	KA517Y;
1.012	0.273	1.78	NA646A;
0.638	-0.112	1.51	NA646C;
0.687	0.69	-0.07	NA646D;
1.002	0.477	1.31	NA646E;
0.234	-0.639	1.46	NA646F;
1.053	0.273	1.9	NA646G;
0.944	0.273	1.58	NA646H;
0.46	-0.112	0.99	NA646I;
1.372	0.912	1.46	NA646K;
-0.235	-1.115	1.11	NA646L;
0.181	-0.469	0.94	NA646M;
2.211	1.915	1.76	NA646P;
1.502	0.912	1.84	NA646Q;
1.145	0.477	1.73	NA646R;
0.994	0.69	0.83	NA646S;
0.477	-0.294	1.43	NA646T;
0.446	-0.294	1.34	NA646V;
-0.289	-0.961	0.62	NA646W;
-0.053	-0.803	0.97	NA646Y;
0.849	0.273	1.3	DA698A;
0.73	-0.112	1.78	DA698C;
0.681	0.477	0.37	DA698E;
0.176	-0.639	1.29	DA698F;
0.835	0.273	1.26	DA698G;
0.866	0.273	1.35	DA698H;
0.597	-0.112	1.39	DA698I;
1.338	0.912	1.36	DA698K;
-0.102	-1.115	1.5	DA698L;
0.365	-0.469	1.48	DA698M;
0.612	0.69	-0.29	DA698N;
2.163	1.915	1.62	DA698P;
0.895	0.912	0.06	DA698Q;
1.05	0.477	1.45	DA698R;
0.452	0.69	-0.76	DA698S;
-0.232	-0.294	-0.65	DA698T;
0.511	-0.294	1.53	DA698V;
-0.04	-0.961	1.35	DA698W;
0.11	-0.803	1.45	DA698Y;
0.941	0.459	1.17	EA696A;
0.655	0.074	1.16	EA696C;
1.267	0.876	1.23	EA696D;
0.255	-0.453	1.12	EA696F;
0.941	0.459	1.17	EA696G;
0.75	0.459	0.61	EA696H;
0.648	0.074	1.14	EA696I;
1.236	1.098	0.66	EA696K;
-0.088	-0.929	1.14	EA696L;
0.287	-0.283	0.85	EA696M;
1.257	0.876	1.2	EA696N;
2.15	2.101	1.18	EA696P;
0.977	1.098	-0.1	EA696Q;
1.087	0.663	1.16	EA696R;
0.728	0.876	-0.35	EA696S;
-0.051	-0.108	-0.52	EA696T;
0.613	-0.108	1.43	EA696V;
-0.119	-0.776	0.72	EA696W;
0.086	-0.617	0.98	EA696Y;
0.409	0.273	0.01	SA514A;
0.123	-0.112	0	SA514C;
0.711	0.69	0	SA514D;
0.562	0.477	0.02	SA514E;
-0.257	-0.639	0.02	SA514F;
0.398	0.273	-0.02	SA514G;
0.409	0.273	0.01	SA514H;
0.133	-0.112	0.03	SA514I;
0.67	0.912	-0.6	SA514K;
-0.614	-1.115	0	SA514L;
-0.133	-0.469	0.02	SA514M;
0.711	0.69	0	SA514N;
1.611	1.915	0	SA514P;
0.885	0.912	0.03	SA514Q;
0.102	0.477	-1.33	SA514R;
-0.004	-0.294	0.02	SA514T;
-0.004	-0.294	0.02	SA514V;
-0.497	-0.961	0.01	SA514W;
-0.377	-0.803	0.02	SA514Y;
0.821	0.978	-0.3	CA765A;
0.561	1.395	-1.96	CA765D;
0.394	1.182	-1.99	CA765E;
-0.309	0.067	-1.65	CA765F;
0.879	0.978	-0.13	CA765G;
1.25	0.978	0.96	CA765H;
0.637	0.593	-0.01	CA765I;
1.211	1.617	-0.53	CA765K;
-0.352	-0.41	-0.75	CA765L;
0.143	0.236	-0.69	CA765M;
0.902	1.395	-0.96	CA765N;
2.02	2.621	-0.32	CA765P;
1.188	1.617	-0.6	CA765Q;
1.526	1.182	1.33	CA765R;
0.632	1.395	-1.75	CA765S;
0.357	0.412	-0.44	CA765T;
0.582	0.412	0.22	CA765V;
-0.351	-0.256	-1.08	CA765W;
-0.255	-0.097	-1.14	CA765Y;
0.849	0.273	1.3	DA698A;
0.73	-0.112	1.78	DA698C;
0.681	0.477	0.37	DA698E;
0.176	-0.639	1.29	DA698F;
0.835	0.273	1.26	DA698G;
0.866	0.273	1.35	DA698H;
0.597	-0.112	1.39	DA698I;
1.338	0.912	1.36	DA698K;
-0.102	-1.115	1.5	DA698L;
0.365	-0.469	1.48	DA698M;
0.612	0.69	-0.29	DA698N;
2.163	1.915	1.62	DA698P;
0.895	0.912	0.06	DA698Q;
1.05	0.477	1.45	DA698R;
0.452	0.69	-0.76	DA698S;
-0.232	-0.294	-0.65	DA698T;
0.511	-0.294	1.53	DA698V;
-0.04	-0.961	1.35	DA698W;
0.11	-0.803	1.45	DA698Y;

## Sheet: Sheet6
DDG	SSIPscore	EvoEFscore	mutations
0.975	0.459	1.27	RW27A;			ITASSER STAT3-GRIM-19 W chain for GRIM-19 mutations
0.692	0.074	1.27	RW27C;
1.315	0.876	1.37	RW27D;
1.203	0.663	1.5	RW27E;
0.077	-0.453	0.6	RW27F;
0.975	0.459	1.27	RW27G;
1.002	0.459	1.35	RW27H;
0.692	0.074	1.27	RW27I;
0.956	1.098	-0.16	RW27K;
-0.044	-0.929	1.27	RW27L;
0.311	-0.283	0.92	RW27M;
1.281	0.876	1.27	RW27N;
2.18	2.101	1.27	RW27P;
1.226	1.098	0.63	RW27Q;
1.281	0.876	1.27	RW27S;
0.559	-0.108	1.27	RW27T;
0.562	-0.108	1.28	RW27V;
-0.207	-0.776	0.46	RW27W;
0.271	-0.617	1.52	RW27Y;
0.913	0.459	1.09	RW55A;
0.539	0.074	0.82	RW55C;
1.298	0.876	1.32	RW55D;
1.056	0.663	1.07	RW55E;
-0.571	-0.453	-1.3	RW55F;
1.012	0.459	1.38	RW55G;
0.62	0.459	0.23	RW55H;
0.198	0.074	-0.18	RW55I;
0.943	1.098	-0.2	RW55K;
-0.354	-0.929	0.36	RW55L;
-0.058	-0.283	-0.16	RW55M;
1.305	0.876	1.34	RW55N;
2.095	2.101	1.02	RW55P;
1.311	1.098	0.88	RW55Q;
1.291	0.876	1.3	RW55S;
0.641	-0.108	1.51	RW55T;
0.252	-0.108	0.37	RW55V;
-0.265	-0.776	0.29	RW55W;
0.724	-0.617	2.85	RW55Y;
0.559	0.459	0.05	RW58A;
0.222	0.074	-0.11	RW58C;
0.619	0.876	-0.67	RW58D;
0.63	0.663	-0.18	RW58E;
-0.847	-0.453	-2.11	RW58F;
0.641	0.459	0.29	RW58G;
0.31	0.459	-0.68	RW58H;
0.058	0.074	-0.59	RW58I;
0.99	1.098	-0.06	RW58K;
-0.747	-0.929	-0.79	RW58L;
-0.569	-0.283	-1.66	RW58M;
0.589	0.876	-0.76	RW58N;
1.727	2.101	-0.06	RW58P;
0.752	1.098	-0.76	RW58Q;
0.93	0.876	0.24	RW58S;
0.102	-0.108	-0.07	RW58T;
0.003	-0.108	-0.36	RW58V;
-1.391	-0.776	-3.01	RW58W;
-0.398	-0.617	-0.44	RW58Y;
0.852	0.459	0.91	RW68A;
0.57	0.074	0.91	RW68C;
1.158	0.876	0.91	RW68D;
1.009	0.663	0.93	RW68E;
0.183	-0.453	0.91	RW68F;
0.852	0.459	0.91	RW68G;
0.842	0.459	0.88	RW68H;
0.57	0.074	0.91	RW68I;
1.355	1.098	1.01	RW68K;
-0.16	-0.929	0.93	RW68L;
0.318	-0.283	0.94	RW68M;
1.158	0.876	0.91	RW68N;
2.058	2.101	0.91	RW68P;
1.335	1.098	0.95	RW68Q;
1.158	0.876	0.91	RW68S;
0.436	-0.108	0.91	RW68T;
0.436	-0.108	0.91	RW68V;
-0.177	-0.776	0.55	RW68W;
0.063	-0.617	0.91	RW68Y;
1.091	0.459	1.61	EW66A;
0.808	0.074	1.61	EW66C;
1.404	0.876	1.63	EW66D;
0.384	-0.453	1.5	EW66F;
1.091	0.459	1.61	EW66G;
0.808	0.459	0.78	EW66H;
0.822	0.074	1.65	EW66I;
1.393	1.098	1.12	EW66K;
0.109	-0.929	1.72	EW66L;
0.563	-0.283	1.66	EW66M;
1.219	0.876	1.09	EW66N;
2.303	2.101	1.63	EW66P;
0.95	1.098	-0.18	EW66Q;
1.149	0.663	1.34	EW66R;
1.397	0.876	1.61	EW66S;
0.675	-0.108	1.61	EW66T;
0.688	-0.108	1.65	EW66V;
0.154	-0.776	1.52	EW66W;
0.301	-0.617	1.61	EW66Y;
0.601	0.08	0.99	QW61A;
0.216	-0.305	0.69	QW61C;
0.379	0.497	-0.56	QW61D;
0.666	0.284	0.74	QW61E;
-0.255	-0.832	0.44	QW61F;
0.622	0.08	1.05	QW61G;
0.308	0.08	0.13	QW61H;
-0.009	-0.305	0.03	QW61I;
0.538	0.719	-0.57	QW61K;
-0.718	-1.308	0.11	QW61L;
-0.605	-0.662	-0.95	QW61M;
1.803	1.722	0.98	QW61P;
0	0	0	QW61Q;
0.598	0.284	0.54	QW61R;
0.478	0.497	-0.27	QW61S;
0.056	-0.487	0.61	QW61T;
-0.002	-0.487	0.44	QW61V;
-1.157	-1.154	-1.51	QW61W;
-0.076	-0.996	1.32	QW61Y;
0.948	0.273	1.59	DW64A;
0.624	-0.112	1.47	DW64C;
0.64	0.477	0.25	DW64E;
-0.049	-0.639	0.63	DW64F;
0.968	0.273	1.65	DW64G;
0.583	0.273	0.52	DW64H;
0.686	-0.112	1.65	DW64I;
1.273	0.912	1.17	DW64K;
-0.198	-1.115	1.22	DW64L;
0.232	-0.469	1.09	DW64M;
0.705	0.69	-0.02	DW64N;
2.197	1.915	1.72	DW64P;
1.082	0.912	0.61	DW64Q;
0.818	0.477	0.77	DW64R;
0.572	0.69	-0.41	DW64S;
-0.157	-0.294	-0.43	DW64T;
0.521	-0.294	1.56	DW64V;
-0.173	-0.961	0.96	DW64W;
-0.043	-0.803	1	DW64Y;
2.553	1.596	3.45	YW45A;
2.08	1.211	2.89	YW45C;
3.088	2.013	4.12	YW45D;
2.495	1.8	2.84	YW45E;
0.697	0.685	-0.03	YW45F;
2.836	1.596	4.28	YW45G;
1.939	1.596	1.65	YW45H;
1.739	1.211	1.89	YW45I;
2.637	2.235	2.32	YW45K;
0.76	0.208	1.18	YW45L;
1.221	0.854	1.14	YW45M;
3.05	2.013	4.01	YW45N;
3.5	3.239	2.69	YW45P;
2.896	2.235	3.08	YW45Q;
2.263	1.8	2.16	YW45R;
3.081	2.013	4.1	YW45S;
2.127	1.03	3.42	YW45T;
1.677	1.03	2.1	YW45V;
2.384	0.362	5.61	YW45W;
0.368	0.273	-0.11	SW31A;
0.061	-0.112	-0.18	SW31C;
0.667	0.69	-0.13	SW31D;
0.531	0.477	-0.07	SW31E;
-0.564	-0.639	-0.88	SW31F;
0.47	0.273	0.19	SW31G;
0.245	0.273	-0.47	SW31H;
0.038	-0.112	-0.25	SW31I;
0.673	0.912	-0.59	SW31K;
-0.835	-1.115	-0.65	SW31L;
-0.399	-0.469	-0.76	SW31M;
0.667	0.69	-0.13	SW31N;
1.57	1.915	-0.12	SW31P;
0.806	0.912	-0.2	SW31Q;
0.579	0.477	0.07	SW31R;
-0.072	-0.294	-0.18	SW31T;
-0.113	-0.294	-0.3	SW31V;
-0.866	-0.961	-1.07	SW31W;
-0.671	-0.803	-0.84	SW31Y;
2.618	1.596	3.64	YW33A;
2.277	1.211	3.47	YW33C;
2.927	2.013	3.65	YW33D;
2.686	1.8	3.4	YW33E;
1.062	0.685	1.04	YW33F;
2.758	1.596	4.05	YW33G;
3.082	1.596	5	YW33H;
2.206	1.211	3.26	YW33I;
2.896	2.235	3.08	YW33K;
1.531	0.208	3.44	YW33L;
1.848	0.854	2.98	YW33M;
2.808	2.013	3.3	YW33N;
4.321	3.239	5.1	YW33P;
3.193	2.235	3.95	YW33Q;
3.208	1.8	4.93	YW33R;
2.832	2.013	3.37	YW33S;
2.318	1.03	3.98	YW33T;
1.905	1.03	2.77	YW33V;
0.917	0.362	1.31	YW33W;
0.682	0.273	0.81	SW34A;
0.351	-0.112	0.67	SW34C;
1.046	0.69	0.98	SW34D;
0.848	0.477	0.86	SW34E;
-0.68	-0.639	-1.22	SW34F;
0.774	0.273	1.08	SW34G;
0.368	0.273	-0.11	SW34H;
0.119	-0.112	-0.01	SW34I;
1.12	0.912	0.72	SW34K;
-0.586	-1.115	0.08	SW34L;
-0.477	-0.469	-0.99	SW34M;
1.011	0.69	0.88	SW34N;
2.344	1.915	2.15	SW34P;
1.086	0.912	0.62	SW34Q;
0.784	0.477	0.67	SW34R;
0.497	-0.294	1.49	SW34T;
0.3	-0.294	0.91	SW34V;
-0.923	-0.961	-1.24	SW34W;
-0.398	-0.803	-0.04	SW34Y;
0.3	0.459	-0.71	RW57A;
0.017	0.074	-0.71	RW57C;
0.612	0.876	-0.69	RW57D;
0.49	0.663	-0.59	RW57E;
-0.434	-0.453	-0.9	RW57F;
0.3	0.459	-0.71	RW57G;
0.289	0.459	-0.74	RW57H;
0.017	0.074	-0.71	RW57I;
0.82	1.098	-0.56	RW57K;
-0.726	-0.929	-0.73	RW57L;
-0.306	-0.283	-0.89	RW57M;
0.609	0.876	-0.7	RW57N;
1.505	2.101	-0.71	RW57P;
0.782	1.098	-0.67	RW57Q;
0.606	0.876	-0.71	RW57S;
-0.116	-0.108	-0.71	RW57T;
-0.116	-0.108	-0.71	RW57V;
-0.893	-0.776	-1.55	RW57W;
-0.561	-0.617	-0.92	RW57Y;
