# Supplementary material for: Structural exploration with AlphaFold2-generated STAT3α structure reveals selective elements in STAT3α-GRIM-19 interactions involved in negative regulation
Source: Sci Rep. 2021 Nov 30;11:23145. doi: 10.1038/s41598-021-01436-7 (PMC8633360; doi:10.1038/s41598-021-01436-7)
Supplement: Supplementary file 8 — Supplementary Table 7. [file 41598_2021_1436_MOESM8_ESM.xlsx]

## Sheet: ChainA
	G	A	L	V	I	P	R	T	S	C	M	K	E	Q	D	N	W	Y	F	H
ARGA13	3.02445	1.72284	0.103941	0.544771	0.0661192	-0.0377912	0	2.78075	3.20179	2.26643	-0.0320374	0.42519	0.107142	1.65267	2.36358	0.662114	0.0752858	0.411534	-0.359505	2.29152
TYRA14	4.81431	3.29519	0.440582	3.76206	2.04474	3.16441	5.77114	3.72504	3.92337	3.23209	0.756808	3.60519	2.14404	3.5877	4.72194	4.17985	3.54851	0	0.0293051	2.66731
GLUA16	1.18366	0.0953556	-0.817008	-0.0058665	-0.769195	3.40316	-0.464991	0.482306	0.584051	0.670374	-0.980452	-0.217743	0	0.658936	1.46242	0.248682	-0.580223	-0.287897	-0.84002	0.392093
GLNA17	1.6193	0.841267	-1.8187	-0.504024	-1.37171	2.41538	1.25238	0.635967	1.33518	-0.00774467	-1.64175	0.513133	1.67612	0.0116803	1.9106	-0.0613491	4.57675	3.13939	3.26427	6.61977
GLNA20	0.336965	0.152353	-0.405767	1.03364	0.682295	1.38411	0.667723	1.19213	0.102055	0.427403	-1.15552	0.589902	0.732209	0	0.936444	0.0715176	0.112419	0.421329	-0.361527	0.807772
LEUA21	3.80588	2.63698	0.584298	1.73122	0.953818	1.99518	1.62013	2.20021	2.38437	2.20226	0.099412	1.87068	5.33239	2.20703	5.33249	2.94073	4.27943	0.410338	-0.431371	2.20286
SERA40	0.0837416	0.198817	-0.0630538	1.62121	1.06543	0.622683	-0.873308	1.16967	0	0.338132	-0.0599919	-0.575472	0.794142	-0.0394568	1.55938	-0.287799	0.219329	0.0280949	-0.0109198	-0.666635
GLNA41	1.22316	-0.672253	-1.4548	-1.56601	-1.97441	0.453366	0.454334	-1.55646	0.00773872	-0.220451	-1.72762	-2.59084	-1.02935	0	1.74644	-0.801544	1.60933	-1.04492	0.0993797	0.791694
ASPA42	4.06445	4.27149	3.67871	4.52335	4.21654	3.22166	4.33372	4.01705	4.22668	4.29886	3.37706	3.86221	1.48547	4.15102	0	2.49028	3.53724	4.40627	3.67975	3.74235
ALAA44	0.667516	0	-0.393031	0.275395	-0.275196	-1.86451	-0.238199	-0.21207	-0.484529	0.580989	-0.674117	-0.0130823	-0.605629	-0.402199	-0.337297	0.207396	-1.12809	-0.275829	-0.524897	0.417851
ALAA47	1.89316	0	5.56423	5.85135	3.58203	7.78474	2.61776	2.75365	0.698273	2.31165	0.264978	3.24247	2.61293	2.9353	7.56788	6.7567	11.1439	12.0034	11.692	33.1103
SERA48	0.567555	0.476937	-0.695479	1.11255	0.824611	3.6181	0.641701	0.77664	0	0.336644	-0.126248	-0.143372	0.512513	0.417525	2.14266	1.56434	2.15105	2.50117	1.86407	2.50357
LYSA49	1.47079	0.78303	-0.0334847	-0.295206	0.175898	4.84116	1.31262	-0.524165	0.541075	0.551485	0.643906	0	-2.18118	1.02973	-4.9977	-0.952784	0.167903	-0.24572	-0.0756474	0.342436
GLUA50	1.47902	0.436785	-1.18681	0.0641301	-1.00589	-1.97059	-0.109642	0.559219	1.1195	0.589322	-1.62431	-0.497511	-0.000373783	0.133871	-0.635235	0.412472	-0.793746	-0.478271	-1.14748	0.662676
SERA51	0.148373	-0.308041	-1.00355	-0.411821	-0.638395	-2.20782	-0.857949	-0.323909	0	-0.355911	-1.31487	-0.603466	-1.53922	-0.861923	-1.91768	-0.592991	-1.14145	-0.37124	-1.06585	0.200341
H2SA52	2.00538	0.463299	-1.76142	-1.02443	-1.44724	-0.43006	0.15182	0.111136	0.885938	0.70302	-2.17773	-0.0840426	-0.234854	-0.433521	0.885894	0.856732	-1.13417	-0.737726	-2.91607	0.0431915
LEUA55	2.27989	1.45433	0	1.51518	0.920218	4.84222	0.985469	1.94502	1.98144	2.05686	-0.41813	0.725369	0.788178	0.818237	1.85839	1.56549	1.4748	0.341893	-0.658697	1.54971
VALA56	3.00137	1.75912	-1.13228	0	-1.04693	4.3549	3.26835	1.39446	2.08054	1.70179	-0.743128	1.13103	2.19053	0.539218	3.27078	2.83205	2.0994	-0.432785	-0.309999	2.05254
ASNA59	0.691899	-0.656673	-1.93916	0.173448	-0.429625	1.20222	-0.712533	1.19887	0.275673	-0.283853	-2.69341	-1.1009	-0.843431	-0.480013	0.0712104	0	-0.169692	-1.3687	-1.29625	-0.199882
META99	2.0448	0.946126	-0.573643	-0.102966	-0.255122	-1.22471	1.48217	1.35891	1.74398	1.05257	0	0.995874	1.60399	-0.0845304	2.47164	2.02026	0.0703508	0.45576	-0.419874	0.984299
GLUA100	1.73562	0.757752	0.199552	0.742006	0.303693	1.66053	1.10031	1.2438	1.26567	1.31987	0.410029	0.717109	-0.0500967	0.580111	-0.256341	1.54357	-0.061209	0.158267	-0.159261	1.1513
ARGA103	2.1396	1.30183	-0.162357	1.77511	1.26214	4.3677	0.0696967	2.01476	1.78678	1.72907	-0.465572	0.328788	3.72811	1.42862	3.59451	1.98532	6.85146	12.3423	7.03802	6.1954
ILEA104	3.05255	1.80789	0.446081	0.887745	-0.00548991	5.05166	0.96291	2.20984	3.00685	2.36112	0.951417	1.22746	1.53881	1.54943	0.977586	1.68544	2.45624	2.01181	0.986629	1.68543
ALAA106	1.18594	0	-1.70067	1.51891	0.680705	6.4189	0.233798	2.94833	1.09961	0.546522	-1.61782	0.295594	-1.048	-0.359897	0.291354	0.697852	-1.49168	-1.20799	-1.05572	0.147754
ARGA107	0.545417	-0.771545	-1.3708	-0.208907	0.367262	4.32631	-0.154338	1.22373	-0.299312	-0.0449017	-2.21209	-1.3681	0.193286	-0.94297	0.993088	-0.654412	4.49423	2.01905	0.918149	5.91307
TRPA110	1.55995	0.687976	0.342712	1.0763	0.495115	4.30601	0.882068	1.31635	0.860094	1.41457	0.0764191	0.646003	0.0356626	0.378046	0.64665	0.550713	0	0.784329	0.294687	0.744045
GLUA111	1.94008	0.579014	-1.30995	0.255325	-1.43381	4.06716	1.31626	0.467812	0.952458	0.930491	-1.6061	1.7094	0	0.222074	1.27922	0.301909	-1.71316	-0.843368	-1.93845	-0.304672
ARGA114	0.879033	-0.273614	-1.07839	0.740836	0.455078	3.63496	0	1.08118	0.0905622	0.667586	-1.96237	-0.867964	-0.372884	-0.329922	0.245959	0.348012	-1.71108	-0.862397	-1.0721	0.400461
GLNA128	-2.95326	0.536378	0.427519	2.11158	1.96256	2.59196	-0.377635	1.82779	-0.00892186	0.21213	0.360685	-0.203062	0.141988	0	0.165281	0.892168	0.302605	0.29242	0.272464	0.359438
ASNA130	1.15748	-0.0690286	-0.480321	-0.251878	-1.31944	-0.802851	0.835329	0.0894055	1.26229	0.0222112	-0.979839	-0.326331	-0.0977411	-1.14111	-0.320629	0	-2.4305	-2.17578	-2.60364	0.674178
H1SA131	1.09812	1.09957	-0.626314	0.297485	-0.939603	3.56305	0.591731	0.606	0.731611	0.0654591	-0.770285	-0.00752132	0.765914	0.672336	0.934495	0.283273	-0.447166	-0.776814	-1.30911	-0.0260798
PROA132	1.34012	1.11088	0.621109	1.60383	1.17366	0	0.669222	1.81422	1.48803	1.53152	0.344463	0.834587	1.05986	0.969159	0.768519	0.991143	0.842954	0.898407	0.325116	1.14956
THRA133	-0.0996992	-0.388971	-2.56497	0.0615476	-0.631059	2.34187	-0.199028	0	-0.0436457	-0.716592	-2.71005	-0.415617	-0.131431	-0.657818	0.00175886	-0.278014	-2.45396	-1.58614	-1.9475	-0.728612
TYRA230	0.135316	-0.496863	-0.781574	-0.197976	-0.603834	2.54205	-0.362824	0.0774531	-0.392094	0.0966431	-1.3845	-0.310827	-0.535031	-0.34581	-0.172026	-0.0256296	-1.52034	0	-1.03836	0.0193455
THRA234	0.963066	-0.652822	-2.80751	-1.76367	-1.41691	1.24992	-0.476127	0	-0.343566	-0.165783	-2.91317	-0.395164	-1.31825	-0.678902	0.168245	-0.759812	-2.3074	-1.90311	-1.80828	-0.974945
GLUA238	-2.06792	-1.69146	-2.1573	-1.3259	-1.80359	-1.01089	-1.62537	-0.980941	-1.94364	-1.16257	-2.14092	-0.890786	0	-1.81738	-1.90568	-2.02458	-2.04383	-0.904397	-2.31024	-0.952952
ASPA242	1.43094	0.560555	0.0660803	0.658412	0.0384086	2.48514	0.790467	0.670366	0.502467	1.0348	-0.343716	0.289319	-0.41198	0.0628782	0	0.514849	-0.951677	0.135744	0.211129	0.0083777
ARGA245	4.06626	2.86402	2.29403	2.52195	1.94158	4.95346	0	3.63771	3.16298	3.45443	1.79007	2.76439	2.80237	2.76537	4.2058	3.49501	1.87011	2.2971	2.09076	3.13861
ILEA249	3.86081	2.27617	3.06026	0.653096	0.0261761	4.97974	4.34511	1.7829	2.67798	2.41491	0.451326	3.24694	4.48859	2.89883	3.64081	3.73589	3.55532	4.56981	3.72463	6.47372
ILEA252	4.39777	3.46913	1.6573	1.0806	0.00165899	3.9971	6.39117	2.38845	3.6329	2.74108	0.168944	3.64066	3.02937	2.25317	5.49056	2.30729	24.6443	22.0594	17.5489	16.3235
PROA255	3.57826	2.83086	1.15789	1.97939	1.46676	-0.0280613	2.69702	3.0409	3.46548	2.635	1.31041	2.62151	2.74382	2.77514	2.0957	2.64104	0.074506	2.14151	1.66786	2.53706
THRA500	-1.85802	-1.05895	-1.0441	0.210892	0.328216	-0.74264	-0.61226	0	-1.12256	-0.480668	-0.70991	-0.772032	-0.186023	0.257925	-0.904339	-1.33286	-0.311033	-1.07248	-1.27473	-0.9362
ASPA502	2.99289	2.21704	2.01224	2.7619	2.44001	0.211505	1.82373	2.44038	2.07615	2.78145	1.81788	2.24765	2.3782	2.70406	0	2.5375	3.08843	2.11526	1.86397	3.49931
GLNA503	1.68026	0.0397339	-0.113303	1.30776	3.51238	-0.472517	0.457724	0.0343982	0.690257	0.751169	-1.2199	-0.0666137	-0.381632	0	1.68429	1.46216	1.86091	0.328567	0.486908	2.51927
GLUA506	2.49751	1.13938	0.694346	1.15345	0.725714	3.99143	2.18757	2.50112	2.14397	2.02493	0.0509044	1.58102	0.0038799	0.0843614	0.622506	0.238084	5.87228	5.15426	3.80989	3.7057
VALA507	4.4666	2.26799	-1.08704	0	0.565302	5.21203	3.22076	2.38716	2.69894	2.3964	-1.3513	1.96617	3.46148	1.89944	4.4482	3.25917	11.5538	8.95274	3.10418	10.6419
SERA509	1.48424	0.248086	0.532241	-0.152241	0.265693	4.51869	0.553837	0.540069	0	0.170824	-0.704817	1.67873	4.59032	2.07137	1.38056	0.991422	22.4737	15.9281	7.62738	10.4057
TRPA510	5.36218	3.77584	0.85616	5.96951	5.06359	6.21881	4.44202	5.90843	4.4561	4.0757	0.357078	4.48324	5.95185	4.2488	6.34193	4.78449	0	3.21337	0.609523	3.3526
SERA513	0.0596609	-0.863935	-2.61571	-1.298	-2.02769	5.95986	-1.26934	0.00564111	0	-0.542121	-2.63773	-1.29011	-0.595058	-0.975372	0.53803	-0.0275972	-2.42362	-2.69011	-2.63982	-0.412133
LYSA517	0.41661	0.0295806	-0.282052	0.570786	0.433279	-0.128881	0.127243	0.721952	0.0288489	0.379034	-0.261431	0	0.12877	0.17723	-0.0821481	0.220882	0.369707	-0.00125819	0.0255104	0.538705
ARGA518	4.37271	3.45681	1.69597	1.86423	1.48141	3.82691	0	2.5071	2.92304	2.61202	1.10707	2.53574	5.05796	2.71816	3.85023	3.65772	14.9306	12.1262	12.003	19.4894
GLYA519	0	2.82793	3.43231	4.19485	10.1087	1.06394	13.1647	6.65005	4.87439	4.30828	3.59159	7.65613	7.23297	6.85582	7.78102	8.33485	21.7554	19.0999	17.5106	20.2531
LEUA520	5.60336	4.33367	0	2.70607	1.37956	4.45784	6.10532	3.50484	4.71036	3.70863	0.19535	4.37075	3.75532	2.64692	4.83715	3.43182	6.92726	9.38828	6.85483	5.09629
SERA521	0.67042	0.781173	0.0775235	2.84994	3.23475	2.36623	3.49759	1.74649	0	1.90481	0.0365053	-0.229082	-0.85184	0.192221	-2.15426	0.850431	2.94628	3.58623	4.07979	2.91883
ASNA581	0.273071	-1.03895	-0.512788	-1.12696	-1.92932	2.67061	-0.0767127	-0.749074	-0.839118	-0.870631	-1.92726	-0.215798	0.0892751	-0.0643676	-0.194564	0	4.46299	-1.06472	-1.02445	0.986651
GLUA582	0.647995	0.358917	0.0139611	1.52359	1.32178	2.39717	1.00321	1.72354	0.358566	0.254979	-0.0699791	0.608337	0	0.229136	-0.935487	-0.323847	-0.394057	0.419461	-0.298845	-0.0064885
GLYA583	0	3.5311	5.46084	4.48188	5.94011	9.49021	9.34793	5.03804	3.58551	3.12511	4.74	11.3637	4.60007	8.30664	4.98326	5.09304	19.0808	9.19279	7.11253	6.69843
TYRA584	0.876318	-0.945331	-3.07781	-1.13741	0.553009	0.9103	1.36846	-1.00364	-0.649255	-0.817765	-1.38048	2.22026	0.0345993	0.0536817	0.774923	-0.903068	-1.24097	0	-1.027	0.251668
TYRA674	3.57188	2.02211	-0.727432	0.233528	-0.12655	3.77002	1.46835	2.35164	2.75593	1.90044	-0.253679	1.25944	2.13231	2.06422	2.33004	2.59639	-0.935791	0	-0.78462	1.54491
PROA675	3.09796	3.72878	3.1325	3.80443	3.35203	0	3.34098	4.36047	4.74727	4.17381	3.19804	2.70449	3.12786	3.23618	3.82919	3.8459	3.65918	3.26333	3.41307	4.0682
ASPA676	-1.3257	-0.0504084	-0.772869	0.31081	-0.339948	-0.0804503	-0.745685	-0.4883	-0.348407	-0.278059	-1.99918	-0.514956	-0.137552	-1.26553	0	-1.65311	-0.740946	-1.30072	-1.56263	-0.882121
ILEA677	4.51577	3.23985	0.68528	1.04717	0	5.42073	3.24025	2.82051	3.33836	2.46908	0.25112	2.79324	2.02833	2.1262	2.36526	2.10907	3.05248	5.71084	1.98183	3.98416
PROA678	1.98981	1.87655	1.37716	2.15807	2.93378	0	3.11257	1.79181	1.23785	3.31159	1.52737	1.8239	1.38273	2.53279	-1.40361	1.75544	2.3626	2.03374	1.03555	2.76076

## Sheet: chainW
	G	A	L	V	I	P	R	T	S	C	M	K	E	Q	D	N	W	Y	F	H
ARGW23	1.12824	-0.670179	-0.995053	-0.380548	-0.404114	-1.07576	0	-0.440127	-0.432323	1.12732	0.417724	-1.06924	-1.35224	-0.835417	-0.841208	-0.805635	-1.1984	-1.16316	-1.33845	-0.6253
LEUW25	1.74605	0.305847	0	0.798808	0.71975	1.4419	0.00891357	0.733932	0.331962	0.59242	0.965663	-0.022117	1.38998	-0.0107561	1.12228	0.4276	1.43629	0.0867529	-0.361185	1.86194
ARGW27	0.56581	0.432359	-0.54654	1.28602	0.447521	1.00474	0	1.29547	0.721754	0.461493	-0.320565	-0.108282	-0.0268975	-0.0502452	0.733151	0.0996233	0.237694	-0.167757	-0.647184	0.46013
ARGW28	-1.41492	-0.578635	0.959849	1.82753	1.47257	5.24365	0	1.87929	-0.300834	0.991545	0.136331	0.212371	1.08501	0.379064	-0.342595	1.25689	1.09585	1.06487	1.03615	0.851872
LEUW30	1.44406	1.92901	0	2.68378	2.27396	3.86525	0.731214	2.94013	1.81436	1.66819	-0.341003	0.45178	1.05794	1.00988	1.81877	1.42154	0.0970316	0.107778	-0.609838	0.975602
SERW31	1.08447	-0.397929	-0.645786	0.435147	0.51447	2.51706	-0.403609	-0.264178	0	-0.460304	-0.466262	-0.177762	0.275902	0.61698	0.982088	-0.646308	0.298897	-0.578009	-0.788637	-0.60976
TYRW33	1.60064	2.79915	0.107395	1.81245	2.32495	2.44019	2.22999	1.78512	2.07421	2.57038	0.774975	1.74571	0.835953	0.570579	1.58523	1.67573	2.28654	0	-0.941855	1.29198
SERW34	-0.377545	-0.198995	2.17806	2.55291	1.71438	5.42894	0.214835	1.74676	-0.00227235	0.264139	0.739384	0.674339	2.28285	1.20435	1.86899	0.306625	0.3683	0.192903	-0.0772146	0.0408288
LEUW36	2.58284	2.14647	0.0462966	2.65582	1.98878	4.85046	0.533028	4.2901	3.31037	2.23171	-0.493195	1.16223	2.62359	1.83376	3.33301	2.66613	-0.205604	-1.59663	-1.07109	1.58012
ALAW37	1.58125	0.00154662	1.87629	2.8433	3.05768	8.52353	5.55866	2.91707	2.0388	1.80596	1.29477	4.63055	2.88754	2.30056	3.87184	3.6928	9.08937	7.35355	6.03883	17.5311
ILEW38	1.11536	0.377781	0.0345608	0.497442	0	0.729383	-2.94013	1.03785	0.916097	0.814497	-0.586713	-0.151274	0.411549	-0.0410947	0.889641	0.997386	-0.535611	-0.88221	-0.0805426	0.538738
GLYW39	0	-1.19636	-1.32017	0.776585	0.72844	3.16005	0.895916	0.12757	-0.103915	-0.248206	-2.18459	0.85634	-1.28064	-1.14172	-0.667663	0.184486	3.10474	2.66795	3.30838	1.40224
ILEW40	2.23515	1.11325	-0.573663	0.904466	0	2.80601	1.06627	1.74815	2.02912	1.37765	-0.520965	0.160837	0.93467	1.05658	1.57327	1.82463	0.125919	0.548288	-0.0994752	1.28525
THRW42	2.88795	1.4811	1.51763	1.39721	1.41449	3.19169	3.07873	0	1.32016	1.79549	0.373705	2.12898	0.279035	2.12507	-0.807194	2.04836	2.07467	2.3277	2.167	3.07329
LEUW43	3.01886	1.6772	0	0.897415	0.560808	1.04172	0.535323	3.00693	3.35797	2.33949	0.676554	1.46069	1.84368	1.297	3.78527	2.3428	6.54167	8.03245	6.56936	4.2816
ILEW44	2.82805	1.70056	1.86586	0.69823	0.00354064	3.81555	3.3492	2.10566	3.14785	1.98674	0.220173	1.02434	2.61285	2.7347	1.50734	1.46176	7.86845	5.69207	3.55483	4.98758
GLYW46	0	2.25882	2.67981	4.45882	4.11894	5.86566	4.85321	6.62232	2.45964	4.41764	2.87641	4.55406	4.23008	3.94364	4.84735	3.90306	9.48254	9.02734	5.69961	11.9704
H1SW47	0.3002	-0.503499	-2.40993	-0.257482	-0.938455	0.453932	-2.22051	-0.0269467	0.146367	-0.0724493	-2.20299	-1.42009	-0.0368941	-1.0099	0.523395	0.3758	-0.724392	-2.09777	-3.14079	-0.035814
TRPW48	1.60706	1.01566	-0.0919832	0.735107	-0.171202	3.04868	1.05414	0.379446	1.23867	1.31389	-0.393626	0.777639	0.472252	0.79257	1.1964	1.77585	0	0.854588	0.882441	1.35349
ILEW50	1.57723	0.652208	-0.31668	0.914459	0	2.68901	-0.350504	1.1111	0.326757	1.29482	-0.415797	0.110168	2.78838	0.568191	2.56382	1.3912	0.0891983	-1.41366	-1.00696	0.497125
METW51	2.29882	1.55739	0.31977	1.5451	0.665781	6.57328	0.224288	0.84038	0.860633	1.4162	0	0.624086	2.74859	0.880499	3.13434	1.3674	-0.0567316	0.358331	-0.3025	1.18615
LYSW52	1.89716	0.192711	-2.19968	-1.09508	-0.922768	0.0755749	0.376199	0.0803767	1.49727	0.403438	-1.75036	0	0.682684	0.138916	0.0611405	0.155456	-1.80848	-0.468778	-1.89553	-0.339567
TRPW53	-0.042866	-0.757416	-1.39487	0.454393	0.0152631	1.28533	-0.594078	0.760952	-0.631343	0.194282	-0.992513	-0.288575	-0.721476	-0.631943	0.353887	-1.36805	-0.0217941	-0.22676	-0.269055	0.222105
ASNW54	-1.57042	-2.38702	-1.73227	-1.65962	-2.19494	2.44444	-2.31068	-2.2753	-1.65443	-1.81182	-3.09799	-1.91938	-1.15435	-0.267031	-0.330175	0	-2.6005	-1.92688	-1.96021	-0.611059
ARGW55	0.11083	-0.855281	-2.62863	-1.13878	-1.94219	1.06435	0.0102985	-0.498015	-0.431837	-0.248267	-3.18231	-0.747317	-0.540629	-0.530384	-0.629415	-0.77137	-0.878306	-2.24806	-3.4669	-0.306931
ARGW57	0.260766	0.325844	-0.969839	1.632	0.767167	2.95414	0	2.41524	0.926984	0.586	-0.267861	-0.418748	0.702712	0.0685067	0.589872	-0.60711	-0.57884	-0.457149	-0.655783	-0.494958
ARGW59	0.463739	0.357735	-0.591485	0.122936	-0.547069	1.24962	0	0.770075	0.218431	0.923858	0.0374356	-0.278021	0.493295	-0.055635	1.16168	0.598279	0.211877	0.0297923	-0.43638	0.894495
GLNW61	-0.385214	-0.679493	-1.89046	3.58181	3.378	-0.47224	0.824065	2.89878	-0.0258153	0.12336	-1.23707	0.210032	-0.125836	0	-0.00798426	-0.204491	-1.09773	-0.0369102	-1.45082	1.61577
ILEW62	0.00914294	-0.268277	-0.479267	0.515997	0	3.05787	-0.0892675	-0.412705	-0.625299	0.61543	-0.0526624	0.197525	-0.131517	0.474028	-0.723226	-0.347891	-0.584334	-0.133913	-0.412093	0.0378255
PHEW65	1.44376	0.792043	0.994912	2.85657	3.24612	0.932265	1.89171	3.09021	0.876786	1.05655	0.656323	1.09802	2.1396	2.04733	2.25184	1.27803	0.952215	0.467068	0	0.956646
GLUW66	1.40283	0.771096	0.329098	0.821571	0.448755	7.85344	0.743402	1.11572	0.995549	1.06115	0.253496	0.362799	-0.0537396	-0.271983	-0.223305	0.194347	0.85249	0.653119	0.592482	1.28206
ARGW68	0.716013	-0.0681614	-1.09051	0.664782	0.0419192	3.22277	0	0.82689	0.0825887	0.410326	-1.44656	-0.575167	0.0934447	-0.811327	0.613119	-0.139627	-1.99202	-0.853328	-1.48804	-0.208233
ILEW69	0.911868	0.111112	-0.439165	0.576439	0	6.68257	-0.174871	0.222498	-0.0272249	0.696011	-0.68131	-0.331973	0.240671	-0.0226024	1.04575	0.773687	-0.525177	-0.608427	-1.28554	0.781575
LEUW72	2.1141	1.20317	0	1.57616	0.763754	8.25391	0.751213	1.69023	1.33725	1.62634	0.073019	0.444211	1.54171	1.08281	2.27985	1.84573	0.22716	-1.06036	-0.688421	1.15154
LEUW75	1.4702	0.810021	0	0.789022	0.129229	2.17014	0.240211	0.659269	0.901218	1.27763	-0.248545	0.600714	0.950366	1.62757	1.33587	1.22048	-0.79177	1.11558	-0.247811	1.05088
GLNW76	0.750632	0.0693627	-0.72823	0.374863	-0.416253	3.32593	-0.470982	0.213458	0.192654	0.332486	-0.923105	-0.422368	0.371532	0	0.962919	0.606988	0.745319	-0.129838	-0.266021	0.768851
METW141	0.702203	0.148988	0.231762	0.779408	0.531727	0.0487199	0.163025	0.413386	0.0396143	0.0761975	0	0.251819	0.22169	0.23415	0.617205	0.324544	0.499311	0.518742	0.54138	0.863648
THRW144	-0.63827	-0.445717	-0.44477	0.187489	-0.121712	0.738565	-1.60431	0	-0.612845	-0.359832	-1.18972	-0.902186	-0.111013	-0.674755	-0.158271	-0.507763	-0.359802	-0.435573	-1.06762	0.0291889
