# Supplementary material for: Structural exploration with AlphaFold2-generated STAT3α structure reveals selective elements in STAT3α-GRIM-19 interactions involved in negative regulation
Source: Sci Rep. 2021 Nov 30;11:23145. doi: 10.1038/s41598-021-01436-7 (PMC8633360; doi:10.1038/s41598-021-01436-7)
Supplement: Supplementary file 9 — Supplementary Table 8. [file 41598_2021_1436_MOESM9_ESM.xlsx]

## Sheet: chainA
	G	A	L	V	I	P	R	T	S	C	M	K	E	Q	D	N	W	Y	F	H
ARGA13	-0.110599	-1.24063	-2.17958	-0.0947353	-0.191872	-1.00876	0	0.219559	1.05793	0.0237569	-2.33409	0.0129674	-1.26937	-1.3408	0.909993	-0.0564515	0.0478989	-1.35183	-1.88805	-0.455513
TYRA14	2.42896	1.05495	-0.493836	1.92047	2.75927	1.20102	2.16369	2.08192	1.26626	0.891476	-0.899389	1.07329	2.29345	1.33137	2.71674	1.25001	6.41526	0	-1.00376	0.263941
GLUA16	0.964208	0.121806	-0.414326	0.29021	-0.565554	2.23055	-0.857268	0.937951	0.885318	0.727378	-0.612078	-0.195894	0	-0.283693	0.531395	0.250611	-0.35771	-1.66084	-1.37514	0.493435
GLNA17	2.27054	0.540587	-1.21722	0.445263	0.0950041	1.79728	2.1078	1.84923	1.16001	0.638797	-0.833069	1.86578	2.2683	0.0455014	1.60481	0.63311	10.6651	7.81399	7.01823	2.88184
GLNA20	-1.02015	-1.35359	-1.89988	-0.865804	-1.16363	0.0112311	-1.03797	-0.367891	-1.55322	-1.19617	-2.85631	-0.957251	-0.0981567	0	0.201133	-1.32523	-0.425706	-1.73314	-1.95202	-0.0510331
LEUA21	3.45528	2.09253	0.242551	1.3381	0.656068	1.70691	1.94317	1.60929	2.13615	1.93803	0.0429365	2.26261	3.94193	1.33109	5.54027	2.41845	4.13484	1.1033	-0.360084	2.44482
ASPA42	3.99027	4.13266	3.62331	4.14141	3.6944	3.07225	4.43951	3.71791	4.0598	4.174	3.31993	3.73365	1.40576	3.92338	0	2.44988	3.5228	4.03025	3.64068	3.74192
ALAA44	0.635428	0.0162611	-0.233231	0.52224	0.0142529	-1.94749	0.302908	-0.161916	-0.36518	0.900774	-0.32724	0.0176085	0.14839	0.176897	0.209225	0.297493	-0.717189	-0.132186	-0.292226	0.853213
TYRA45	2.08601	1.8731	0.685593	2.07033	1.66185	4.01145	1.43154	2.45843	1.78177	2.45205	0.462264	1.16407	2.191	2.17451	2.7853	2.19445	2.0364	0	0.261079	2.01071
ALAA47	1.86338	0.0131053	7.09287	4.67227	5.25383	7.76894	4.56394	2.92776	0.778295	2.83971	2.83136	5.70019	2.99102	3.82	9.03897	7.14602	15.5903	15.0503	15.8922	43.8566
SERA48	0.654893	0.246091	-0.573968	1.0266	0.724897	3.63037	0.305012	0.667816	0.00860636	0.358687	-0.530562	-0.291475	0.367655	0.355053	1.37161	1.18597	2.14489	2.8749	2.07836	2.50278
LYSA49	1.55185	0.840742	0.299264	-0.0406663	0.325547	3.73215	0.156217	-0.401554	0.0654232	0.682076	0.647399	0	-1.08346	0.807821	-3.9163	-0.985035	0.593437	0.0464633	-0.274649	0.249346
GLUA50	1.37702	0.422908	-0.644916	0.0166382	-1.02549	-2.11447	-0.0654089	0.715959	1.12387	0.72407	-1.47169	-0.511506	-0.0288042	-0.00784805	1.01852	0.583983	-0.45247	-0.748042	-1.05319	0.46102
SERA51	0.206012	-0.31832	-0.872021	-0.543334	-1.11246	-1.81393	-0.995745	-0.380124	0	-0.318097	-1.30201	-0.753457	-1.34095	-0.887954	-2.44631	-0.614706	-0.771686	-0.551918	-0.775307	-0.0678988
H1SA52	1.85731	0.460189	-1.70288	-0.706379	-1.47933	-0.517884	-0.591473	0.130423	0.870119	0.773869	-2.01525	-0.236747	0.0362778	-0.686905	0.828502	0.847622	-1.86145	-2.19307	-2.35913	0.0921307
META99	2.49359	1.35838	0.0954426	0.329189	0.0475596	-0.775744	1.80943	0.343917	0.978933	1.6143	0	1.31413	2.19227	0.518992	3.37274	2.31836	0.207703	-0.35305	-0.362969	2.0573
GLUA100	1.53329	0.499741	-0.120491	0.402632	-0.34471	1.79761	0.459451	0.998906	1.27025	1.25432	-0.329671	0.0840599	0.00826736	-0.0825599	0.334055	0.872566	0.00498811	-0.229494	-0.348932	0.853184
ARGA103	2.32308	0.986861	1.38793	0.635193	-0.146465	4.136	0.0152783	1.63026	1.36089	1.12182	-1.30751	0.39309	2.01224	0.667084	3.44282	2.23997	4.5631	12.0997	8.23932	7.19646
ILEA104	2.28166	1.31023	-0.637129	0.803892	0	4.60701	2.91027	1.87346	2.39425	1.7358	0.116833	1.76959	1.33608	1.04727	1.2511	1.25089	2.44705	0.727294	0.339533	1.93144
ALAA106	1.42948	0.01377	-1.1643	2.50559	0.992266	6.77871	-0.235764	2.54337	1.03963	0.6668	-1.5866	0.166611	-1.44826	-0.828563	-0.414253	0.342634	-1.18447	-0.752922	-1.23555	0.415481
ARGA107	1.37657	0.467235	-0.67864	0.9202	1.85803	4.44909	0.128961	1.55973	0.425679	0.624795	-0.619928	-0.00247235	2.77269	0.581174	2.27246	2.17124	10.5385	9.54985	7.81276	16.0146
TRPA110	1.22916	0.402485	0.0617093	0.767906	0.215489	4.01104	0.421275	0.99159	0.498032	1.11947	-0.509291	0.33171	0.339494	0.18454	0.752039	-0.0237378	0.0420247	0.204869	-0.0981063	0.461095
GLUA111	0.628015	-0.861873	-2.19346	-2.09094	-2.0845	1.26763	0.787569	-1.67358	-0.542494	-0.817763	-3.97817	0.505965	0	-1.64858	-0.172887	-1.20238	0.938576	3.88597	-1.26881	2.52792
ARGA114	1.62873	0.419383	-0.536044	1.73461	1.21149	5.66343	0	2.25197	0.943264	1.28899	-1.24281	-0.342931	0.217107	0.290921	0.975137	1.00284	-0.994266	-0.0502223	-0.336926	0.996813
LEUA115	3.3867	1.99091	0.00868519	0.457887	0.159783	4.55103	5.58134	1.64565	2.53814	1.91708	-0.98358	2.40535	1.1746	1.70272	3.24748	2.55267	2.22643	3.21726	2.54458	1.13636
GLNA128	-3.07936	0.233042	0.195914	2.39445	2.21714	2.78007	-0.582411	2.33505	-0.345321	-0.153067	-0.0263427	-0.451767	-0.0612668	0	-0.147433	0.0495102	-0.0357556	-0.0173885	-0.0553504	0.0700122
ASNA130	0.939628	0.426545	0.119104	1.32088	-0.597451	-0.953448	0.263917	1.20655	1.24465	1.05849	-0.903585	-0.331163	0.698317	-0.551049	-0.293763	0	-1.18288	-1.19421	-1.3192	0.739761
H1SA131	0.579957	0.59057	-0.488778	0.338146	-1.04742	3.42802	0.522186	0.228044	0.559184	0.383947	-0.82695	0.122923	0.754326	0.592375	0.608508	0.421047	-1.32991	-0.877956	-1.16818	-0.125019
PROA132	1.55898	1.27758	0.330048	1.25394	0.709146	0	0.417084	1.23211	1.46577	1.01302	-0.0912802	0.369762	0.708374	0.74776	0.317885	0.545035	-0.320101	0.216686	-0.0852991	0.646683
THRA133	-0.00610326	-0.765109	-2.35344	-0.696047	-1.25058	2.08303	-0.720834	0	-0.312817	-1.15308	-3.53331	-0.964632	-0.513731	-1.47401	-0.151239	-0.561943	-1.46989	-1.43094	-1.87488	-0.769115
LYSA140	0.265669	-0.10006	-0.16957	0.635145	-0.0684671	-1.46708	-0.129493	0.612703	0.255657	0.762198	-0.741647	0	-0.393572	-0.0846402	-0.0745512	0.319684	-1.01534	-0.102685	-0.704523	-0.115083
TYRA230	0.787973	0.188987	-0.138861	0.567156	0.0698526	3.32651	-0.0311638	0.762007	0.353537	1.08493	-0.432907	-0.382899	0.0885309	0.200767	0.400666	0.47422	-0.618332	0	-0.145449	0.54087
GLUA238	-1.19799	-1.00745	-1.48373	-0.562588	-1.03518	0.0387172	-1.04024	-0.861623	-0.609573	-0.272998	-1.66934	-0.46461	0	-0.991316	-0.999855	-1.2729	-0.879486	-1.22744	-1.47566	-0.516402
ASPA242	-0.00790042	-0.769882	-0.66163	-0.0843119	-0.610073	2.21762	0.0419454	0.0372653	-0.314799	0.0268606	-0.854265	-0.271226	-0.572841	0.17279	0	-0.214689	-1.03023	0.0450447	-0.511694	0.745638
ARGA245	2.66612	1.48554	0.447014	0.898198	0.392453	4.40282	0.19261	2.10478	1.76145	1.84056	0.260858	0.235054	1.49269	1.11511	2.85998	2.11694	-0.188634	0.296227	-0.644442	1.79284
ILEA249	3.54343	1.91118	0.241509	0.280652	0	4.5625	2.95965	1.14439	2.33684	1.80331	-0.0723354	2.80999	2.27378	2.21446	2.41453	2.55913	0.615963	2.14428	1.56598	2.43935
PROA255	3.69464	2.72627	1.55208	1.96919	1.38474	0	2.67205	3.13646	3.49452	2.65934	1.12693	2.66737	2.77515	2.85306	3.25518	3.40665	1.08055	2.30545	1.78961	3.13736
META482	5.10313	3.62301	0.760721	3.10298	3.4029	8.6141	4.42975	2.77826	4.0049	3.80679	-0.00962593	4.21013	4.87189	3.96562	5.28023	4.5998	15.202	22.4359	14.3911	13.5686
THRA500	-1.5782	-0.74703	-0.818307	-0.0194305	0.0564476	-0.98766	-0.436107	0	-0.900589	-0.300939	-0.5438	-0.62771	0.0593749	0.44593	-0.723268	-1.15767	-0.0972725	-0.882488	-1.08576	-0.747127
ASPA502	2.32949	1.58749	1.33582	2.19288	1.55501	-0.544162	1.49506	2.09408	1.67717	2.66112	1.05216	1.56875	1.43733	2.09534	0	1.9036	2.26336	1.93099	1.13943	2.36037
GLNA503	0.760258	-1.17684	-2.97367	0.026046	0.960097	-0.750199	0.252326	-0.333743	-0.399311	0.437079	-1.49859	-1.36194	-0.666176	0	0.933231	0.65632	2.00766	2.30895	0.581895	37.4139
GLUA506	3.01142	1.62487	1.11868	2.04983	1.56768	4.43871	5.09295	2.29693	2.65857	2.52454	0.571775	3.08645	0	1.6477	1.87291	3.05851	5.51046	5.6418	4.95955	14.8099
VALA507	3.5621	2.18461	-1.52025	0.0619296	0.16431	5.10946	3.21848	2.20075	2.65157	2.25091	-1.57603	1.90876	3.64759	1.7417	4.39066	3.24349	7.59901	8.88121	6.67957	3.36803
SERA509	1.54515	0.150739	0.71092	-0.39962	0.117092	4.39715	4.71574	-0.0321531	-0.0103682	0.947863	-0.492915	1.57913	2.96342	2.13637	2.19038	1.53915	10.7711	10.2276	8.58305	31.2445
TRPA510	4.33173	2.86193	-0.0939111	4.74673	3.99585	5.27774	3.59101	4.44462	3.57895	2.97478	-0.436529	3.62362	5.04307	3.2388	5.48808	3.75164	0	2.13302	-0.367577	2.43331
SERA513	0.124955	-0.930919	-2.40133	-0.907118	-1.9934	5.95465	-1.28276	0.00823738	0	-0.42288	-2.74109	-2.54856	-0.302019	-1.38922	0.619374	0.0423123	-2.38325	-2.84992	-2.08492	-1.18722
LYSA517	0.643634	0.327242	-0.218047	0.453086	0.0551309	-0.383465	-0.378655	1.01137	0.244791	0.307774	-0.187584	0	0.261387	0.324642	0.425325	0.50053	-0.0957614	-0.0952993	0.256336	0.694374
ARGA518	4.29415	3.43627	1.3554	1.65327	0.948151	3.59661	0	2.06748	3.27694	2.83107	0.786287	2.36851	5.05566	2.49206	6.50488	3.75547	16.7189	10.7284	10.4322	29.9712
GLYA519	0	3.49701	5.67702	11.849	12.0629	2.61603	11.6106	9.14606	5.57116	4.59749	5.38329	10.5751	9.54789	8.81463	9.30155	8.58896	19.7771	18.2032	17.5917	28.5052
LEUA520	5.65966	4.08926	0.000304503	2.8416	1.5814	3.93699	5.88912	3.29589	4.5423	3.71689	0.0629592	4.31694	3.73805	2.61531	4.8804	3.33273	7.01648	8.95571	6.73932	5.28648
SERA521	2.1208	0.859679	0.628043	3.31298	3.01055	3.83951	4.26753	1.48369	0	2.82547	0.533616	4.01361	1.57098	3.15358	-1.3517	1.11725	13.9624	11.7332	8.96015	4.22305
GLUA523	1.87026	1.53164	1.24209	1.53774	1.12613	0.338855	2.06041	1.81719	1.87795	1.76247	0.394465	1.68796	0	1.17537	-0.570634	1.36258	0.859634	1.30932	1.00373	1.83765
ASNA581	0.254976	-1.21703	-0.525925	-1.07279	-1.75257	2.51891	0.0350571	-0.688053	-1.08341	-0.885609	-2.04011	-0.442875	-0.707233	-0.23461	-0.405839	0	4.15761	-1.61774	-1.39095	3.60014
GLUA582	-0.322091	-0.609187	-1.61666	0.79336	1.34414	1.07653	-0.270632	2.33369	-0.319526	-0.665988	-1.14186	-0.466258	-0.155015	-1.03467	-1.50625	-0.721965	-1.71872	-1.14215	-0.965533	0.377153
GLYA583	0	3.6564	5.73898	5.26364	5.83562	9.33922	11.1799	5.55914	4.67243	3.4665	5.28256	11.4237	9.06276	9.13999	4.52684	2.74074	14.2734	17.6968	14.6231	9.71962
TYRA584	3.99062	2.09902	-0.620357	1.77526	2.38847	4.31927	2.19383	1.852	2.41064	2.1156	0.21436	1.47167	1.92673	1.4377	1.96493	1.6066	0.467668	-6.82121e-13	-0.511294	2.30274
TYRA674	3.54574	1.97857	-0.746818	0.160583	-0.244339	4.13522	1.70816	2.14904	2.71608	1.88591	-0.290252	1.42425	1.82393	2.03036	2.09451	2.5983	-0.932688	0	-0.738073	1.52478
PROA675	2.6223	3.37392	3.39738	3.7931	3.27856	0	3.75476	3.4708	3.98913	3.77797	3.04787	3.52209	2.19463	2.83853	3.27425	3.66467	3.28285	3.29075	3.39061	3.7369
ASPA676	-1.25536	0.141719	-0.365726	0.873902	0.0969342	0.269749	-0.0494235	0.275746	-0.0527348	0.108231	-1.38987	-0.158052	-0.312423	-1.09176	0	-1.47919	-0.20572	-1.30015	-1.04655	-1.12383
ILEA677	3.35085	2.89853	0.344105	0.843405	0	5.02029	2.31644	1.07624	1.43937	1.80286	0.288154	2.90155	1.07846	2.57211	1.00322	1.91364	-0.113508	4.6868	0.796964	2.54596
PROA678	2.09486	2.11874	1.63611	2.37995	2.17997	0.0161348	2.39625	1.15443	1.92581	3.42944	1.44102	1.59286	1.52216	2.62067	-1.25902	1.86229	1.95147	1.44826	0.504728	2.36537
GLUA681	2.42153	1.18523	-1.0616	0.937847	0.699989	0.582968	0.451593	1.28268	1.60106	1.89093	-0.808454	1.32225	0	0.342587	1.39307	0.94091	0.0417314	-1.57308	-0.27944	0.659427
LYSA685	1.95702	1.53309	1.3666	1.57425	1.05158	0.358828	0.881509	2.39185	1.81076	1.84707	0.922686	0	1.55962	1.093	1.66896	1.89315	2.48669	2.00389	1.85552	1.85117

## Sheet: ChainW
	G	A	L	V	I	P	R	T	S	C	M	K	E	Q	D	N	W	Y	F	H
ARGW23	0.152941	0.0823935	0.0218007	0.372336	0.206889	-0.391335	0	0.293672	0.250549	0.298482	-0.118666	0.0804153	0.211232	0.327892	0.348851	0.379055	0.00578419	0.0554568	-0.219708	0.405306
LEUW25	1.31249	-0.237567	0	0.278954	-0.0635792	1.50524	-0.0628155	0.319534	0.615729	0.298022	-0.374145	0.649849	0.634563	0.112633	0.990028	0.309145	0.480005	0.753331	0.0662733	1.73395
ARGW27	-0.702258	-0.591095	-0.0294483	0.511861	-1.08151	-0.349749	0	0.91391	-0.263832	0.605983	-0.164101	-1.23329	-0.208145	0.475256	-0.272596	-0.796225	0.409927	-0.422728	-0.0938328	-0.709627
ARGW28	-1.4127	-1.17305	0.22794	1.27959	0.879865	2.47617	0	1.29737	-2.1055	0.377468	-0.0781764	0.201763	0.334474	0.308763	0.561285	0.439963	0.393574	0.3673	0.199943	0.580083
SERW31	-0.115402	-0.261235	-1.6009	-0.120221	-0.652621	0.0368817	-1.28354	-0.0129091	0	-0.604596	-1.10749	-0.419751	-0.634368	-0.566285	-0.237921	-0.993275	-0.0608775	-0.451187	-0.628362	-1.51223
TYRW33	1.76672	1.64837	0.0549152	1.16691	0.288339	2.13039	1.09231	1.22355	1.80252	1.63625	-0.545516	0.690402	-0.119008	-0.167052	0.860609	0.756247	-1.0294	0	-1.38214	0.621586
SERW34	0.630197	-0.356595	0.741993	2.29538	1.81994	4.15866	-0.689436	0.650479	0	-0.094299	0.438102	1.34011	2.59471	1.18419	2.34258	-1.26546	8.20552	3.04493	2.13177	3.40897
METW35	1.89951	1.66894	0.57232	2.00445	1.29842	5.36054	1.62599	1.45229	1.07684	1.6736	0	1.59279	2.91672	2.07591	1.40802	1.30206	0.025612	2.25343	2.52492	3.04416
LEUW36	2.7285	1.76777	0	3.85355	3.74143	3.0365	2.26376	2.00946	2.93051	1.80522	0.813068	1.25237	2.90713	1.89733	1.54721	1.65386	0.184938	0.978271	0.664405	2.42715
ALAW37	0.552949	0.0348964	2.61613	3.62766	4.3845	5.90731	5.50533	4.46552	1.68663	1.49267	1.79381	5.28303	3.18778	4.49078	3.0457	1.52256	11.4654	10.7863	6.90673	63.7916
ILEW38	1.11211	0.988282	0.107795	0.701286	0	-0.853475	0.0238275	1.42689	1.7497	1.32588	-0.0589647	0.599316	0.552399	0.324912	0.927519	1.5525	-0.0744628	-0.37515	-0.446777	0.945089
GLYW39	0	-1.1491	-2.31	1.11509	1.71743	3.01435	0.00835238	2.25072	-0.206436	-0.463965	-3.52246	-0.904002	-0.13691	-0.737464	-0.381681	0.286913	-0.260296	1.50788	-2.5796	-0.600227
ILEW40	2.43694	1.30009	-0.123913	1.17322	-0.00233071	3.43927	1.51148	2.16234	2.41112	1.62261	-0.136324	0.997947	0.931055	1.33053	1.65165	2.28679	0.758152	0.857387	0.404276	0.980477
THRW42	1.79194	-0.717966	1.08992	2.96264	2.40558	-0.0565363	-0.601224	0	1.18684	0.0216736	1.7819	-0.357219	-1.57723	-0.908843	-1.7299	-0.509823	-0.6993	0.960465	1.78278	2.35901
LEUW43	2.12745	1.52697	0	1.99569	1.84715	-0.23936	1.34765	2.34202	2.24641	1.53307	0.397808	0.720961	2.01402	0.873494	2.16266	1.72867	4.05199	8.67782	6.41295	17.0962
ILEW44	3.04125	1.95616	1.70517	0.661463	0	4.81122	4.24912	1.97745	2.82842	2.17076	2.09643	1.43761	2.71621	3.6245	1.13818	1.56531	8.14974	3.71629	1.98945	4.18791
TYRW45	2.02599	1.36129	0.574183	1.7151	1.24547	3.43499	1.67377	1.22277	1.32987	1.79945	0.165674	1.40338	0.827492	1.50635	1.45683	2.02596	0.920562	0	1.2451	1.17439
GLYW46	0	2.74033	7.27884	3.36773	3.84897	10.1114	11.2583	4.12714	8.22603	8.63288	6.72549	9.4951	8.07732	7.89512	13.0533	9.39508	12.5996	13.1071	14.4148	33.2404
H1SW47	1.37409	0.201467	-1.8017	-0.16589	-1.62319	1.95791	-0.364927	0.459978	0.708605	0.768931	-1.51683	-0.661289	1.05866	1.20478	0.693425	1.36796	0.137343	-1.91115	-3.17695	0.0059604
TRPW48	2.15424	1.10159	0.46892	0.553129	-0.525673	3.85072	1.177	1.63034	2.25332	1.56578	-0.42898	0.861145	-0.647418	0.519118	0.43434	2.04183	0	0.912341	0.671079	1.61091
ILEW50	1.87054	1.21426	-0.346816	1.13686	0	3.14349	0.412576	2.87457	2.26592	1.7357	-0.276062	0.703047	1.85782	0.892267	2.03912	1.56723	1.08613	-0.427782	-0.12628	2.27252
METW51	1.42787	1.142	0.255745	0.443366	0.20712	4.39431	0.302678	0.714002	0.996956	1.14349	0	0.10059	1.68264	0.296614	2.51447	-0.223292	0.433685	0.673871	-0.399338	2.1623
LYSW52	1.3971	0.874438	-0.97031	-0.474122	-1.4907	2.9481	0.709489	0.831265	0.757039	0.344315	-1.21738	0	1.5369	0.183315	0.793156	0.394513	-0.810217	-1.75362	-1.61417	1.32193
TRPW53	1.23987	0.303015	-0.35748	-0.0175461	-0.494712	3.5979	-0.0445405	0.886399	1.2211	1.09647	-0.389491	0.486167	-0.110055	-0.0188512	0.69815	0.295318	-0.0111763	0.542254	0.335364	0.466199
ASNW54	-1.32159	-2.17865	-1.88155	-1.27187	-1.83541	3.87855	-0.819042	-4.11176	-1.69345	-1.97156	-3.03636	-1.37165	-1.92579	-1.65834	2.12091	0	2.52614	3.04405	2.86751	4.37385
ARGW55	-0.284613	-0.742595	-1.91658	-0.707485	-0.906363	1.04767	0	-1.22476	-1.22318	-0.73456	-2.26315	-0.720269	-1.23871	-1.1302	-0.350284	-0.216235	-0.875208	-0.17705	-0.820503	-0.589823
GLUW56	0.778229	-0.295635	-1.54391	-0.824495	-1.25841	1.4178	-0.999282	0.301175	0.49372	0.15431	-1.6274	-0.863564	0	-0.670786	0.188819	0.530456	-0.290833	-1.10369	-1.27791	0.025774
ARGW57	0.727873	-0.463501	-1.32016	-0.738356	-0.137852	2.88352	0.0261032	1.00428	0.652401	-0.750624	-1.84743	-0.366174	0.0278069	0.101893	0.707636	0.294017	-0.655347	-0.494425	-1.94098	0.674851
ARGW58	0.772279	-0.0511324	-0.381246	1.04439	0.781307	3.62193	0	-1.49593	-1.628	0.118992	-0.783973	-0.287837	-0.368782	-0.247609	0.459267	0.647594	-0.970067	0.0239997	-0.205109	0.620099
ARGW59	0.441419	-0.0728551	-0.901594	0.0110096	-0.722901	0.778385	-0.425141	0.265436	0.393574	0.350865	-0.709935	-0.444497	0.668479	-0.272035	1.15026	0.137107	-0.473483	-0.623512	-0.771462	0.624399
GLNW61	1.98678	1.12884	-0.487726	4.3115	3.70037	4.02656	2.10542	6.00805	2.23486	1.84164	-0.855472	1.95546	1.11487	0.0247653	1.78691	0.904013	2.68262	-0.576571	-1.07444	0.810398
ILEW62	0.86997	1.10017	0.139626	0.516893	0	2.16517	0.142434	0.51806	0.853667	1.12541	0.406419	0.126753	0.811797	0.354586	1.03834	0.0178366	0.20459	-0.377856	-0.430651	0.285033
PHEW65	2.83233	1.6502	1.78154	2.89658	2.82893	0.74092	2.69748	3.29484	1.90655	2.11682	0.933621	1.54821	2.79266	2.38391	3.17343	3.31346	1.04013	0.647089	0	2.70561
GLUW66	2.59663	1.66181	0.521031	1.20941	0.717993	4.83256	1.54589	1.71418	2.31447	1.86465	0.111255	1.00225	0	0.260741	1.19982	1.34174	0.363302	1.09148	1.13851	1.86614
ARGW68	1.2163	0.261861	-1.07986	0.089919	-0.573663	2.28606	0.0578278	0.778566	0.414641	0.442814	-1.29156	-0.123088	0.577271	-0.0909358	1.16001	0.139904	-1.33685	-0.312335	-0.422807	-0.21419
ILEW69	1.49512	0.563658	-0.469025	0.386633	0	4.82054	-0.231152	1.24413	0.963948	0.900234	-0.661981	-0.207684	0.471723	-0.419912	1.45003	0.416883	0.0187345	-0.121473	-0.638564	0.806202
LEUW72	1.88293	1.16364	0.00338703	2.35437	2.06159	9.28573	0.774275	3.21247	1.32487	1.51436	0.282496	0.31783	1.65936	0.705411	2.41604	1.1599	-0.698529	-1.24759	-0.788674	1.24989
LEUW75	1.82041	0.815415	0.0281225	1.1001	1.59613	1.59586	1.62214	0.703851	1.03017	1.46091	-0.135027	0.364695	1.03832	0.754965	2.96127	1.68555	-0.0108599	-0.032227	-0.511559	1.22974
GLNW76	0.96958	0.215042	-0.683811	0.885884	0.541485	4.84872	-0.331818	0.871622	0.420047	0.383182	-0.832655	-0.598766	0.130349	0	1.13459	0.965715	0.749712	0.278817	-0.443638	1.31032
PHEW140	0.576019	0.331799	0.0401783	0.697436	0.34523	-1.43752	-0.761417	0.702309	0.620223	0.778513	-0.06686	-0.631282	0.527001	0.294455	0.760733	0.761218	0.323759	-0.239602	0	0.891491
