# Supplementary material for: Structural exploration with AlphaFold2-generated STAT3α structure reveals selective elements in STAT3α-GRIM-19 interactions involved in negative regulation
Source: Sci Rep. 2021 Nov 30;11:23145. doi: 10.1038/s41598-021-01436-7 (PMC8633360; doi:10.1038/s41598-021-01436-7)
Supplement: Supplementary file 10 — Supplementary Table 9. [file 41598_2021_1436_MOESM10_ESM.xlsx]

## Sheet: ChainA
	G	A	L	V	I	P	R	T	S	C	M	K	E	Q	D	N	W	Y	F	H
TRPA4	2.1647	0.72354	-0.823094	-0.382061	-0.688365	3.55706	1.17848	1.33446	1.66536	1.44781	-0.778823	3.48276	0.780504	0.823246	1.99197	0.596983	0	0.738923	-0.296611	2.33171
ASNA5	-0.399957	-0.448041	-1.29202	-0.409342	-0.899242	-0.958675	-0.92126	-0.73615	-0.646032	-0.0756729	-1.14496	-0.995233	-0.385204	-0.44947	0.0958474	0	-1.08996	-0.777791	-0.911423	-0.250342
GLNA8	-0.212803	-0.50079	-2.40449	-1.28737	-1.24752	2.04596	-0.378262	-0.406497	-0.417809	-0.79711	-2.68988	-0.901338	0.466011	0	-0.598635	0.379233	-1.49589	-0.345954	-0.32738	0.208839
GLNA9	0.506056	0.0686611	-0.005397	0.535311	-0.0264843	2.22353	-0.00855698	-0.152173	-0.0131887	0.463522	0.0464962	-0.0811875	0.184044	0	0.463382	0.147279	0.228529	0.0860854	0.0381089	0.116358
GLUA16	1.0146	0.674157	-0.0577146	0.77834	0.252256	3.8585	0.746856	1.33771	1.17205	0.789837	-0.192625	-0.0535978	0	0.427081	-0.412264	0.890492	0.121432	0.179784	0.132552	0.730388
H1SA19	-0.027256	0.135855	-0.349987	1.78684	3.77531	-0.636607	1.2908	1.02744	-0.15389	-0.000273409	0.260177	0.800642	1.13396	0.42558	-1.53357	0.0176194	2.29133	-0.208546	-0.775664	-1.08161
GLNA20	-1.61049	-1.14587	-0.547506	0.60041	-0.633176	0.707112	0.363439	0.368198	-0.810092	0.0347416	0.0139232	-0.488762	-0.494167	0	-1.17775	-0.950629	0.0928047	-0.904596	-0.0933908	-0.486912
TYRA22	6.92541	5.80432	3.03082	4.09849	2.19477	7.23025	3.33783	4.76289	5.54001	3.61092	2.98023	4.80537	6.42853	4.78382	7.13442	5.13565	1.0474	0	1.19612	2.10396
SERA23	0.61761	0.36024	0.802373	1.43478	0.81282	1.40139	0.417344	0.899118	-0.00168889	0.173844	-0.25363	0.606025	0.0715267	0.305908	-0.25638	-0.133098	0.513093	-0.855538	-1.13936	0.186326
ASPA24	0.137897	-0.0716801	-2.06411	0.215988	-0.23754	-1.44015	-0.232346	0.251086	0.336379	-0.0773469	-1.86755	-0.464886	-0.82555	-0.520453	0.0190825	-0.120688	-1.25208	-1.47088	-1.69428	-0.375692
META28	1.22495	1.16198	0.175836	1.07914	0.799502	-0.0154677	1.90874	2.07486	2.19528	1.32882	0	4.11694	1.89538	1.39116	2.75525	1.30268	8.25924	4.52419	4.32316	3.15746
GLUA29	4.22498	3.6389	2.16253	4.04933	3.84204	-0.0617155	6.69334	5.18805	3.94397	3.80033	1.87359	4.57034	0	3.28732	0.291356	2.08381	2.59448	3.40282	2.36768	4.29761
GLNA32	-0.0382674	-1.07301	-1.81479	-1.83905	-2.2576	1.62716	-0.112615	-0.624764	-0.220275	-0.705369	-2.58433	-0.358413	-2.06503	0	-0.606409	0.34075	0.69497	-2.23199	-2.51102	-0.195942
PHEA33	2.78891	2.76855	0.159507	6.18418	5.49365	3.55392	3.12573	2.26669	1.88837	2.26024	0.787072	1.33917	2.90822	2.20429	2.71307	2.14716	0.107466	0.732421	0	1.82025
ARGA70	-0.264114	-0.108399	0.105707	0.342001	0.151157	0.0596791	0	-0.0505717	1.29591	0.205654	0.333115	-0.603597	-0.334941	0.618091	0.0649697	1.58517	-0.206451	-0.585821	0.752169	1.64974
PHEA71	2.71141	2.03513	0.48506	2.88677	2.14823	1.91586	2.16647	2.44154	3.00465	2.69498	-0.196041	1.17816	2.98909	2.54115	3.69111	2.434	3.13871	0.416245	0	1.15669
LEUA72	-0.490047	-0.719448	0	-0.521455	0.403985	1.06305	-0.586692	-0.45964	-0.915567	-1.22329	-0.0774881	-0.821891	-1.26223	-0.620849	0.366898	0.167712	-0.129385	0.138758	-0.323011	0.560409
GLNA73	-0.257363	-0.0734791	-0.120765	0.420372	0.223441	2.08913	-0.546149	0.06047	-0.611749	0.330313	-0.138738	-0.11125	-0.0595289	0	0.000893768	0.0873928	-0.423293	0.18421	0.169494	0.287684
GLUA74	0.374932	-0.178464	-0.382277	0.989748	0.31369	3.93187	0.00914121	1.74532	0.526753	0.579522	-0.613686	-0.223543	0	0.243179	1.10395	0.920595	-0.753508	-0.287681	-0.58644	0.832238
SERA75	-0.252278	0.793023	0.597406	3.64275	3.5636	5.58887	1.16099	1.43989	0	0.49117	1.041	0.957168	2.27416	2.43488	1.56489	1.60186	1.59279	2.31636	1.87171	2.26176
ASNA76	-0.165599	-1.11981	-1.50417	1.00007	0.47937	3.09225	-1.31191	-0.133074	-1.07291	-1.02066	-0.89514	-2.30874	-0.320692	-1.12751	-0.898953	0	0.446477	-1.6852	-1.9582	-0.749725
VALA77	-0.597813	-0.467379	-0.510889	0	-0.227147	-0.949638	-0.573252	0.183118	-0.569708	-0.198196	-0.417516	-0.501867	-0.247685	-0.453136	-0.115473	-0.304996	-0.225191	-0.298174	-0.316192	-0.187943
LEUA78	0.682193	0.820349	0	1.04641	1.00226	1.01183	0.587361	0.0185836	-0.155381	0.981931	-0.454513	0.379091	0.538901	0.211438	-0.0216	0.715596	0.118783	0.756608	0.142192	1.26883
TYRA79	3.94594	2.46683	0.601694	2.12615	1.48324	2.76345	2.53311	3.54767	3.04918	2.43837	0.181414	1.57331	4.03838	3.51009	4.41325	2.9495	1.81341	0	-0.138446	1.66911
ASNA82	0.39299	-0.822584	-2.0476	-1.49706	-2.24194	0.84142	-0.175254	-0.439467	0.381111	-0.20924	-2.17025	-0.645497	-0.55897	-0.940351	0.384395	0	-1.96742	-2.45769	-1.70334	-0.403231
ARGA85	0.485033	0.027466	-0.0573761	1.57476	0.952769	3.34313	0.0205271	1.91224	0.432157	0.902057	-0.278311	-0.147071	-0.0421669	0.488604	0.582258	0.525996	-0.204779	-0.165707	-0.212321	0.789868
SERA514	-0.75598	-0.353092	-1.1399	-0.281749	-0.200061	1.90643	-0.507658	-0.345558	0	-0.155186	-0.746252	-0.314683	-0.101041	-0.234586	-0.42305	-0.781671	-0.435286	-0.292065	-0.513216	-0.178058
THRA515	0.948743	-0.335238	1.97485	-0.342203	-0.522714	-1.57751	4.23167	0	-0.685137	-0.512422	-1.39133	0.789131	4.57616	3.12841	2.18214	-0.341264	2.87002	5.11183	2.00366	2.07031
LYSA574	1.36786	1.35799	-0.0943115	0.884474	0.465595	3.76091	-0.227553	1.05028	1.29607	0.990697	-0.435825	0.0173321	1.74003	0.329399	1.87438	-0.326299	-0.252619	-0.0919413	-0.633963	-0.124239
TYRA575	3.15813	2.85948	0.410669	0.945901	0.197183	2.73475	2.43151	2.12411	1.99082	2.59814	0.706484	1.2166	2.47621	3.05167	4.12038	1.92781	0.870493	0	-0.544063	1.76704
LEUA577	2.88827	2.84565	0	1.79445	1.07055	4.0933	0.886156	2.90275	2.6726	2.52202	0.445185	1.75352	3.70426	2.81013	3.90245	1.94694	8	1.94859	0.790326	3.45028
ALAA578	1.40842	0	2.90782	2.73442	2.24093	2.3399	6.04453	-0.128486	0.452546	-0.499239	-0.378094	2.6389	3.22373	2.3653	2.13426	0.152046	14.6697	6.93691	5	7.76298
ASNA581	0.637725	-0.552554	-2.58043	-0.82016	-0.893441	1.87123	4.7739	-1.29661	-0.0559634	-0.558677	-2.62293	1.4852	0.345232	0.226536	0.243389	0	4.05144	3.23392	1.71391	2.94641
GLUA582	2.18539	1.84172	0.833534	1.51635	1.27758	2.797	1.70216	2.57074	2.06845	2.02223	1.49523	1.6193	0	1.51647	1.59406	2.06372	2.00696	0.735339	1.88838	1.92551
LEUA645	2.82547	2.28356	0	1.72346	0.965471	5.67107	1.05196	2.16618	2.11628	2.24798	-0.460374	2.40027	2.95128	1.77706	3.07651	1.55001	3.98639	3.08816	1.84607	2.47619
ASNA646	1.1475	1.04389	-0.436341	1.54763	1.43679	4.65665	1.95632	0.538717	1.34771	0.715597	-0.742471	1.10663	1.89284	1.02461	1.0291	0	-1.67612	-0.718667	-1.18176	-0.428748
ASNA647	-0.101661	-0.487224	-1.637	1.21333	1.22698	2.74196	-1.20335	-0.628527	-0.0615143	0.0254784	-1.38941	-0.735917	-0.156094	-1.16536	0.437884	0	-0.533715	-1.20308	-1.29873	-1.20751
META648	0.282675	0.708779	-0.0602018	4.12154	4.33554	7.1319	1.48203	4.61617	0.408852	0.54004	0	1.46621	3.06233	1.64642	2.19654	1.92995	12.5645	8.33405	6.01349	56.2739
SERA649	0.11285	-1.03803	-1.13589	-0.947969	-0.0206207	-1.63799	1.82863	-0.230911	0.0212178	-0.404781	-1.38524	-0.949749	1.28578	-0.0894461	-0.0525795	-2.41366	1.05029	3.11199	1.38619	1.09504
GLUA652	1.6633	0.877668	-1.26991	0.767185	2.10266	0.413781	0.573794	1.58574	1.84822	0.772493	-1.08891	0.59641	0.000323536	1.61274	0.710294	2.19001	4.39473	1.86714	0.651652	3.93763
TYRA686	0.609295	3.50425	1.08055	4.38292	3.32712	6.74371	2.53318	4.84548	3.58047	2.75665	0.963585	2.87791	3.6622	2.78794	3.85704	3.26025	0.357202	0	0.321942	2.25141
CYSA687	-0.767573	0.195371	-0.19112	-0.187434	-0.348019	-0.27313	-0.603034	-0.250397	-1.74464	0.000249066	-0.526259	-0.554702	0.942992	-0.422345	1.9408	0.968372	1.0735	3.72878	0.594461	2.33385
ARGA688	-0.523904	-0.78565	-1.78492	0.203077	-0.620631	3.77751	0	0.172389	0.657972	-0.291145	-2.00175	-1.12638	0.632183	0.0293271	1.13456	-0.794556	-0.821815	-0.50359	-1.16541	-0.240399
GLUA696	-0.958168	-0.103005	-0.423675	2.92674	2.5283	3.31138	0.316492	1.38961	-0.961881	-0.191768	-0.911904	0.0307798	-0.0331042	-0.651452	-0.503757	0.114634	-1.76767	-0.448466	-0.602167	0.117074
ALAA697	-0.283298	0	0.728292	1.73155	1.96497	1.89669	0.500682	1.35782	-0.734765	0.265161	-0.0917557	0.302812	0.706559	0.591959	1.59215	0.350053	1.19977	0.386389	0.401009	1.11459
ASPA698	0.0966283	0.935037	-0.0280276	2.94165	2.88542	2.31576	0.58699	1.89291	0.982497	0.891078	-0.0271044	0.304057	-0.0422219	0.754634	0	0.403026	0.632269	0.649698	0.496773	0.0800125
PROA699	-0.409537	1.53555	1.41955	2.18679	2.3312	-0.0099031	1.13287	1.65013	0.15999	1.19314	1.53507	1.18793	1.11638	0.618386	0.289756	0.558787	1.43292	1.63966	1.39834	1.1455
LYSA709	0.720458	0.0694732	0.16631	-0.558334	-0.410663	2.33564	-0.775881	-0.117608	0.269006	0.171646	-1.07905	0	2.02755	0.0604547	2.52488	0.222707	3.51996	4.9843	1.59283	1.19441
PHEA710	-0.896418	-1.09098	1.74382	0.538505	0.139959	-2.56032	2.32412	0.0058858	0.3214	-0.496056	-1.33167	0.421284	2.63337	2.98332	2.11783	0.0977647	6.11178	2.42805	0	0.342028
PHEA737	0.568809	-0.00866769	-0.433123	0.622783	0.250069	2.17048	0.341555	-0.129159	-0.0423262	0.598778	-0.435995	0.305101	0.622664	0.11644	0.899747	0.151794	-0.726412	0.21549	0	0.980038
PHEA746	2.9032	50.2069	50.5334	7.97454	10.0808	0	80.2698	80.2658	6.89787	6.42177	50.8161	6.21474	80.1532	6.98597	7.95534	6.27079	80.8223	6.85811	6.32734	7.45441
ALAA748	-1.31977	0	-0.299697	1.15517	0.995696	-1.11493	-0.500835	0.858378	0.29413	0.0455741	-0.789039	-0.530057	-0.271814	-0.323784	-0.169662	-0.200355	-0.826583	-0.400244	-0.2223	-0.297995
GLNA751	-0.565785	0.456471	-0.0751705	3.20194	3.03311	8.16116	-0.789959	1.44768	0.767388	0.236288	-0.331854	-0.911234	0.607674	0	2.06176	0.518037	0.665041	-0.293266	-0.973012	0.0233959
PHEA752	-0.585425	1.97802	0.956413	2.43924	2.32398	-3.03495	1.84471	3.43121	1.76171	1.27064	0.436149	1.63958	1.96313	1.63683	3.77565	1.8042	0.141109	1.3543	0	2.9756
LEUA755	3.47568	2.03201	0	1.60899	1.05269	7.39198	0.957378	2.083	1.86148	1.10312	0.816645	1.35288	3.45905	1.92972	3.03659	1.69019	7.80488	4.29907	2.36697	4.51504
THRA756	0.107936	-0.125501	1.562	0.2295	0.316605	-0.864503	3.52265	0	1.21908	-0.143526	1.42124	4.04238	50.9913	4.44242	4.99536	0.638474	6.02199	3.77743	1.96605	2.63755
GLUA760	-0.235493	-0.110704	-0.448138	0.848593	1.97607	14.2468	-0.366107	0.901767	0.62419	-0.236824	-0.59417	-0.141276	0	-0.622094	0.306505	-0.123984	-0.224302	-0.492832	-0.472894	-0.183706
LEUA761	1.94207	1.95977	0	3.1087	2.3717	11.3639	1.56129	4.39016	1.72574	2.04962	-0.0633068	1.27626	2.18604	0.72861	2.71614	1.1351	8.05618	4.025	3.55409	6.20037
GLUA764	0.00286753	0.275859	0.528543	0.901244	1.0267	3.85757	-0.376112	0.552934	-0.0685666	0.481881	0.659031	-0.311275	0	0.55535	0.512246	0.348105	0.701747	0.634311	0.623145	0.423811
CYSA765	0.379949	-0.26589	-0.0890272	2.40021	2.98248	3.48957	0.40548	3.6221	0.237935	0	-0.816301	0.909373	1.7617	1.76787	0.653367	0.261245	-0.807794	-1.44559	-1.08589	0.318306
META770	-0.302383	0.488458	0.587034	1.32559	0.876091	3.54497	0.139112	1.02021	0.0959677	0.486538	0	0.549	0.42162	0.38694	0.766959	0.453572	1.1575	0.292428	0.332017	0.921416

## Sheet: ChainW
AA Residue	G	A	L	V	I	P	R	T	S	C	M	K	E	Q	D	N	W	Y	F	H
ARGW27	0.761128	0.799444	0.854697	1.25033	1.03758	0.671432	0	1.05895	1.09637	1.08873	0.938865	0.165928	0.711203	0.588482	0.651705	0.862369	0.726055	0.116638	0.637337	0.0102174
ARGW28	0.798006	1.28882	0.948169	3.46946	3.15319	7.05727	0	3.38559	1.33805	0.37729	2.07328	0.399696	2.39421	0.89648	1.06445	0.622388	2.08114	0.452851	0.437063	0.741748
GLYW29	0	1.18064	0.545714	2.45638	2.12885	1.76341	-0.217711	1.37517	1.59434	1.0044	0.370933	-0.313934	1.04839	0.564215	1.15481	0.562868	0.201761	-0.0505535	-0.0878584	0.834569
LEUW30	-0.216876	0.469674	0	0.954602	0.579856	3.79405	-0.364291	0.945595	-0.104233	0.42888	-0.33859	-0.103546	0.29273	-0.236229	0.154377	-0.0618421	-0.088268	-0.120911	-0.186578	0.320865
SERW31	0.655818	0.301445	-1.0275	0.783981	-0.531242	0.279239	-0.129275	-0.444183	0	0.434882	-0.604019	-0.362069	-0.37148	-0.175666	-0.281954	0.0258205	-0.745946	-0.579228	-0.70673	0.428592
GLYW32	0	4.37589	4.40584	7.16334	8.01809	4.88537	4.04567	7.53981	5.31176	4.90272	4.10666	5.17295	5.7947	4.52861	5.94213	4.70265	4.24837	4.76774	4.37683	5.62757
TYRW33	0.0725357	-0.208329	-1.2162	-0.619617	-1.33341	-1.13605	-1.00148	0.084355	0.331812	0.0765398	-1.19901	-0.561212	0.588233	0.00764703	-1.21029	-1.04918	-1.67393	-0.00986858	-2.02648	1.07732
SERW34	-0.133428	0.671721	0.826185	1.25223	0.711902	3.16194	-0.93145	0.0391933	0	0.532103	-0.6778	1.34895	1.90399	1.11103	3.48064	1.2726	10.6379	3.49978	3.0947	17.5648
METW35	0.18979	0.876724	0.359944	1.93753	1.5871	4.34777	0.462675	2.77659	1.54556	0.951081	0	0.679762	0.71337	0.4008	0.24977	0.526563	0.857373	0.558927	0.146918	0.991061
LEUW36	1.1444	0.330211	0	1.17495	0.449589	-1.1786	1.49491	1.58839	0.848211	0.969141	1.09766	1.33529	0.404826	0.817571	0.66982	0.875928	0.0777495	0.952591	1.4069	0.989212
ALAW37	-0.158367	0.0394916	-0.4971	1.98728	-0.240104	1.0948	2.02671	0.569663	0.22279	0.389229	-1.04586	1.11644	0.575073	-0.0169784	1.42332	1.84411	-1.59186	-0.601388	-1.38556	1.31589
ILEW38	1.76419	0.6599	-0.217093	0.1845	0	0.00955597	0.425463	0.275056	0.538459	1.16506	0.246908	0.186062	0.712534	0.168453	1.48661	0.161541	-0.471832	1.26039	-0.332686	0.274443
GLYW39	0	-0.483051	-1.5229	-0.816749	-1.4521	1.77523	-1.2015	0.131555	0.0948819	-0.535338	-1.71139	-1.10009	-0.239318	-0.613192	0.130956	0.0826513	-0.75962	-1.28072	-1.41759	-0.825226
ILEW40	1.67614	0.813015	0.0938764	0.701874	0	-0.664108	-0.11398	1.34602	1.46893	1.08339	-0.156113	0.545781	0.70567	0.447886	1.20025	1.29469	0.110608	0.455377	0.396621	0.990494
GLYW41	0.0393139	1.34786	3.62905	6.46549	4.96511	10.0685	5.11255	8.42701	3.94295	3.43085	1.13107	3.09587	3.68756	2.66932	5.87217	5.08244	7.99249	12.7903	4.44055	27.0943
THRW42	1.83499	0.043861	-1.01093	0.605545	0.898879	1.7729	3.4822	0	0.605487	0.305653	-1.03613	0.933244	2.5083	0.163619	2.76601	0.388761	1.77292	2.39004	0.57079	0.99117
LEUW43	0.320201	0.479771	0.0331858	1.7132	0.744264	5.21644	0.407493	-0.921597	0.0107021	0.748141	0.227557	0.137629	-0.288701	0.576178	-0.209606	0.687198	0.344467	-0.0461063	0.464164	1.16864
ILEW44	2.16881	0.81579	0.0880014	0.463935	0.0462774	-2.0409	0.696795	1.65716	2.02035	1.8355	0.0960846	0.295389	1.52348	0.846145	2.7123	1.75221	0.284365	-1.15899	-0.0569402	2.04899
TYRW45	1.85223	0.775216	-1.52153	2.38122	1.87424	4.96216	2.24348	2.56728	2.13207	1.05384	-0.240974	1.61812	1.5209	1.51291	1.94943	1.51443	0.35088	0	0.184886	0.562393
GLYW46	0	2.57356	6.66922	7.82734	6.42721	4.82695	3.29585	8.37496	3.67984	4.21572	3.59068	3.9839	6.17667	5.14688	8.02815	6.30198	7.33965	5.57337	5.19767	35.0905
H2SW47	0.428742	-0.295479	-0.921875	-0.411539	-1.22231	1.03935	-0.493815	-0.412403	-0.236754	0.189848	-1.05716	-0.773831	-0.499447	-0.739402	0.053321	0.138619	-1.0777	-1.15754	-1.02181	-0.019496
TRPW48	1.12746	-0.00466665	-0.884422	0.0270719	-0.81917	2.01722	0.15372	0.927947	0.506971	0.52692	-1.01651	-0.0814236	-0.389273	-0.131435	0.536457	-0.060886	0	-0.12684	-0.324748	0.623048
SERW49	0.659663	-0.825765	-3.284	-2.32075	-3.08223	1.99389	-1.04433	-0.705677	0	-0.966875	-2.36392	-1.91858	-1.31356	-1.74985	-0.10771	-1.38941	-0.975209	-1.59526	-2.63492	-0.775592
ILEW50	1.11863	-0.0178297	-0.300092	0.278945	0	3.71058	-0.0589556	0.53624	0.712333	1.3194	-0.827483	-0.938151	0.241211	1.57756	2.26916	0.336318	-0.697019	-1.5753	-1.25194	0.408278
METW51	2.03608	0.90179	0.00984828	0.909523	0.673828	3.31497	0.850511	1.79068	1.0197	1.72735	0	0.374406	1.07465	1.16641	0.562504	0.964748	0.404596	-0.869795	0.283375	2.11475
LYSW52	0.98681	-0.173796	-0.698361	0.283992	0.205152	5.73876	0.426763	1.73001	0.473196	0.0971316	-0.761096	0	0.201507	0.0953297	1.60933	1.35026	1.71648	0.337751	0.69228	2.23807
TRPW53	1.5607	-0.0330533	-1.45949	0.913973	-0.131873	3.1993	0.474826	0.914768	0.592848	0.145788	-0.714183	-1.58871	1.11479	0.614646	1.8791	1.24128	0	-0.345737	-0.3935	0.9472
ASNW54	0.268717	-0.47682	-1.05694	-0.413149	-1.02434	1.54129	-0.395455	-0.526892	-0.110816	0.0216299	-1.7729	-0.440735	0.815727	-0.37147	0.420508	0.0176219	-0.207986	-1.98632	-0.320832	0.20618
ARGW55	0.19185	-1.50524	-2.49689	-0.0693743	0.0327532	0.963774	0	-0.246184	-0.702757	-1.13556	-2.49521	-0.746568	0.125547	-0.640647	0.108148	0.0484749	-3.45942	-3.74952	-3.49115	-0.462505
GLUW56	0.652017	-0.132421	-1.27963	-0.670944	-1.35082	4.87024	-0.774389	-0.427026	-0.0388141	-0.253084	-0.410655	-0.678999	0	-0.269873	0.000247634	0.433091	-0.623387	0.0918885	-0.115017	0.524999
ARGW57	2.64758	1.49161	-0.696869	1.40319	0.926247	7.21342	-0.396824	2.60965	2.03651	1.63476	-0.644057	-0.643236	2.24923	0.912352	3.22738	1.52741	-0.769102	-0.0160812	-0.546898	1.74141
ARGW58	0.593533	0.0193102	-1.261	0.943624	0.556755	7.67064	1.93266	2.19595	0.531054	0.912584	-1.01819	-0.812672	2.91386	-0.219783	3.19401	0.866829	0.337178	1.36572	-0.736086	0.698636
ARGW59	0.373529	0.417777	0.0366352	0.627899	0.200635	0.289333	0.0010771	-0.931353	-1.05008	0.553948	-0.161243	-0.00483817	0.903629	-0.0346285	0.655915	0.340944	-0.00613237	0.459585	-0.0317786	0.0893185
GLNW61	1.48258	1.94302	0.956434	2.1751	1.99236	4.73133	1.02242	2.78951	3.25798	2.06238	2.16794	2.07193	0.895257	0	2.99382	3.17538	0.371754	0.896183	0.940542	1.53508
ILEW62	-0.874989	-0.861127	0.464354	-0.667432	0	2.97387	0.933724	-2.42998	-1.80023	0.394862	0.593592	-1.47828	-0.570469	0.805699	-1.32778	0.42429	0.369706	0.641957	-0.177679	1.75107
ASPW64	0.969901	0.406983	-1.36837	-0.697807	-0.731421	4.01661	-0.336742	0.0397505	-0.0638253	-0.365406	-1.14653	-0.576325	-0.393318	0.0592643	0	-0.0351383	0.312864	-0.475389	-0.7894	-0.160881
PHEW65	3.48276	3.26958	1.35806	2.39799	1.55732	2.4613	2.2739	2.75281	3.34574	3.1992	1.58882	2.38762	2.92872	2.56513	3.75253	3.1883	2.54972	2.16989	0	3.30676
GLUW66	0.888766	0.0928481	-0.561587	-0.167449	-0.800008	1.26593	-0.100303	0.169711	0.596411	0.51205	-0.922725	-0.538668	0	-0.257826	0.405914	0.538346	-0.265446	-0.670508	-0.759456	0.530021
ARGW68	1.31595	0.325295	-0.786125	-0.100478	-0.821862	4.35564	0	0.31535	0.474503	0.736358	-0.739069	-0.555896	0.938849	0.28149	1.41065	0.400482	-0.836247	-1.34356	-1.31494	-0.0322745
PHEW140	0.452528	0.144635	0.274477	0.533057	0.210238	-0.296692	-0.878018	0.622563	0.595646	0.528987	-0.0840969	-0.542043	0.709732	-0.094133	0.99674	0.772831	0.294424	0.0425332	0	0.69362
METW141	0.880322	0.0537226	0.0671181	0.688996	0.393967	-0.183844	-0.152677	0.317626	-0.0435647	0.101231	0	-0.15829	0.281528	0.148442	0.562511	0.554595	0.231697	0.160006	0.0564414	0.760604
THRW144	-0.557293	-0.299617	-0.01026	0.210891	0.123364	0.977493	-0.380713	0	-0.164982	-0.15268	-0.161693	-0.290087	-0.178979	-0.493804	-0.14295	-0.11759	-0.366188	-0.248781	-0.36503	0.0130772
