# Supplementary material for: Structural exploration with AlphaFold2-generated STAT3α structure reveals selective elements in STAT3α-GRIM-19 interactions involved in negative regulation
Source: Sci Rep. 2021 Nov 30;11:23145. doi: 10.1038/s41598-021-01436-7 (PMC8633360; doi:10.1038/s41598-021-01436-7)
Supplement: Supplementary file 11 — Supplementary Table 10. [file 41598_2021_1436_MOESM11_ESM.xlsx]

## Sheet: W
	G	A	L	V	I	P	R	T	S	C	M	K	E	Q	D	N	W	Y	F	H
ARGW27	0.75023	0.637325	0.810401	0.981545	0.91638	0.120732	0	0.871183	0.89877	1.05624	0.56827	-0.258022	0.564788	0.497036	0.672928	0.889224	0.705055	0.745358	0.607385	0.71102
LEUW30	-0.51705	0.106877	0	1.62275	0.988481	1.68097	-0.339366	1.28135	-0.619567	0.205681	-0.164931	-0.180453	0.244054	-0.148724	0.382191	0.120447	-0.437928	-0.192177	-0.177629	0.284256
SERW31	0.178609	-0.670143	-1.43026	-0.91601	-0.0852248	-1.66889	-1.22676	-0.254343	0.0257548	-0.309852	-1.715	-1.33522	-1.05026	-0.80676	-0.6811	-0.320285	-0.760609	-0.600286	-0.624816	-0.255276
GLYW32	0	5.04506	9.08544	10.4538	13.8741	7.24321	7.65506	9.2038	6.73269	6.70661	7.10286	8.19964	8.46594	8.00833	9.25696	9.03009	10.8063	10.5344	8.46893	11.8191
TYRW33	-0.113745	-0.375812	-0.491785	0.635868	0.296941	-2.2876	1.39564	0.0585687	-0.187472	-0.126354	-0.738494	0.207493	0.335562	0.456857	-0.975808	-0.0389396	1.20638	0	-0.423324	1.18173
SERW34	-0.0888395	-1.20816	-2.71002	-1.01509	-1.80348	0.626779	-1.1502	0.301797	0	-0.795786	-3.09326	-1.27772	-0.757428	-1.02444	-0.405123	-0.378217	-3.12761	-3.32124	-3.58779	-0.664147
LEUW36	2.5743	1.61421	0	0.99146	0.104619	1.50762	1.27843	2.55947	2.65228	1.51582	0.0574355	1.01561	1.8756	1.64376	1.51651	2.675	0.524905	1.04544	0.552385	2.10507
ALAW37	0.992533	0	2.03661	4.82921	4.7876	1.16535	0.465814	3.5803	1.41794	1.64768	2.26925	1.92472	6.15166	4.27894	3.66246	3.1386	8.31862	7.58163	6.69734	4.12975
ILEW38	2.13302	1.25804	-0.281506	0.620239	0.000408981	4.01334	-0.847811	0.545608	2.02947	1.85529	0.0260703	0.75485	1.52774	1.2137	2.11071	1.6031	0.193816	2.36681	0.829996	1.02028
GLYW39	0	-0.893591	-2.62804	-1.59246	-1.86625	1.44135	-1.62215	-1.17336	-0.145456	-0.878719	-2.24072	-2.13142	-0.607448	-0.937377	0.185429	-0.693685	-2.66176	-2.91681	-3.11954	-1.04694
ILEW40	2.19079	1.05403	-0.298423	0.454082	0	1.6407	0.200011	-0.29234	1.36386	1.73045	-0.761946	0.21639	1.03344	0.505042	0.996195	1.84245	1.67881	0.710553	0.409637	1.59812
GLYW41	0.000401851	0.997624	10.7516	9.30493	10.2412	5.37172	7.59574	7.24793	2.50204	4.27157	3.83823	6.67427	5.88975	5.59941	11.0986	9.14025	17.2334	24.513	22.3745	82.3435
THRW42	2.28357	0.489444	0.0229273	1.94728	3.15998	1.75683	7.51236	0	1.58486	0.976254	0.538075	6.16163	5.5396	3.00074	3.80977	0.457871	15.0938	10.5024	7.14987	50.5293
LEUW43	2.03711	1.61339	0.0476516	0.795302	0.555729	6.74311	0.953623	2.1547	2.11898	1.7375	0.364242	0.521466	1.20124	1.37229	2.09113	2.19924	0.943167	0.741902	0.632302	2.02483
ILEW44	1.9507	1.07299	0.19123	0.830461	0	-0.730428	0.549544	1.9813	2.00997	1.72341	-0.118048	1.01606	0.745357	0.748995	1.45529	1.11939	-0.675835	0.365759	-0.0723688	2.56217
TYRW45	1.23963	-0.469026	-1.58411	-1.08455	0.212561	-2.5901	0.828695	0.583035	0.910292	0.66711	-0.866911	-0.755579	0.697174	0.431721	1.08641	1.6487	0.637695	0	0.0706999	1.1367
GLYW46	0	3.2915	14.9216	15.6145	17.5847	13.7603	10.2531	13.2592	7.01993	6.32076	11.0326	10.2306	18.1302	12.5686	13.856	10.0443	17.2802	18.85	17.818	67.82
TRPW48	2.11106	0.875877	-0.137584	0.779081	0.490957	2.86618	1.45198	1.30743	1.3072	1.67086	-0.351821	1.43025	0.62556	0.848349	1.38149	0.690715	0	0.320271	0.0602063	0.88824
SERW49	0.0785735	-1.1003	-2.18021	-1.64443	-2.1579	2.94018	-1.60628	-0.463179	0	-0.614564	-2.1353	-1.66611	-1.00946	-1.79035	-0.327	-0.410029	-1.90513	-1.8853	-1.92478	-0.701682
ILEW50	2.11607	1.08616	-0.151818	0.773739	0	4.30085	0.0325329	1.65207	1.98685	1.54519	-0.0595048	0.34701	1.17415	1.11857	0.948879	1.5363	1.02736	0.145789	-0.273451	0.963616
METW51	1.95706	1.0282	-0.0263812	0.53034	-0.0600753	3.73207	1.05086	1.68314	1.78137	1.3807	0.073907	0.287272	1.45572	0.183389	1.45696	0.541746	0.958005	-0.37329	-0.778449	1.45423
LYSW52	0.539607	-0.237152	0.330047	0.0809201	-0.458419	3.7271	0.246014	-0.262296	-0.13751	0.223911	-0.802196	0	-0.103877	0.0924834	1.07088	0.804275	0.521295	-0.448299	1.1105	0.628488
TRPW53	1.73637	0.638325	-0.767956	1.00647	0.188429	2.64794	-0.0664374	1.97909	0.786593	0.658017	-0.450519	0.15473	1.05349	0.427594	1.88416	0.634267	0	-0.258613	-0.757402	1.57158
ASNW54	0.471557	-0.50216	-1.34404	-1.08236	-1.80045	0.969037	-0.480117	-0.73349	0.050032	0.136616	-2.3586	-0.638024	0.00164898	-0.451572	0.228345	0	-0.705653	-0.979892	-0.927095	0.0109879
ARGW55	-0.789423	-2.06616	-3.13497	-3.07232	-3.64414	0.443966	-0.131697	-0.730724	-0.653283	-1.7133	-3.90761	-1.05067	0.00196892	-0.935092	-0.871875	-1.25039	-1.98133	-4.04511	-4.67866	-1.3632
ARGW57	2.00151	0.878574	-1.18621	1.19858	0.624521	4.7608	-0.0412364	1.11113	1.37908	1.16247	-1.4243	-0.293368	1.64649	0.938349	2.51564	0.290826	-0.803558	-0.808721	-0.765849	1.47152
ARGW58	-0.562474	-1.29514	-2.9541	-0.0320679	-0.460321	4.05273	0	-0.631995	-1.09582	-0.576972	-3.09293	-1.43879	1.45964	-1.84393	1.87368	-0.323299	-1.49793	-0.911577	-2.70432	-0.406067
ARGW59	0.267544	0.381624	0.129208	0.656619	0.250519	0.0331792	0	-1.24029	-1.19282	0.829365	-0.0275029	0.0426546	0.897559	-0.00140418	0.72142	0.383925	0.0468751	0.204329	0.308299	0.179053
GLNW61	0.948046	-0.169865	0.553864	-0.0812266	-0.330626	2.92835	1.08259	1.87387	1.29001	0.175662	-1.49554	0.763473	0.738928	0	1.71365	1.55535	1.9774	0.323204	-1.44046	0.38545
ILEW62	-0.904765	-0.834154	0.0592296	0.525582	0	3.66008	0.890773	-1.13114	-0.800802	1.39696	-0.181689	-1.47151	0.488307	0.754591	1.31256	-0.29933	-0.95967	1.26259	-0.769489	1.88247
ASPW64	2.43243	1.64448	0.131189	1.09501	0.861729	4.8817	0.668454	2.04037	1.7247	0.697411	0.589336	0.38282	0.945181	1.45262	0	0.969482	0.794744	0.992001	0.800704	0.728545
PHEW65	3.12529	2.50513	1.35274	2.34694	1.6117	1.64456	2.22246	2.55766	3.07471	3.04145	0.98973	1.90456	2.33496	1.73444	3.2693	2.42674	1.64468	1.83632	0	2.69127
GLUW66	0.769255	-0.0142034	-0.60998	-0.384912	-1.03233	1.20136	-0.327127	-0.0586128	0.519618	0.401099	-0.922815	-0.799514	0	-0.472774	0.494447	0.408895	-0.507148	0.109494	-0.450543	0.0851094
ARGW68	1.66625	0.693709	-0.445798	1.13374	0.533139	3.36941	0	0.894691	1.24673	0.808841	-1.09937	0.0591527	1.41909	0.575544	2.13638	0.703203	0.0294748	-0.187749	-0.367634	0.374517
PHEW140	0.870898	0.534571	0.686524	0.896926	0.615213	0.0203701	-1.19287	1.03539	1.01839	0.870561	0.326908	-0.465926	1.25965	0.426503	1.5811	1.00435	0.441087	0.141896	0	0.324472
METW141	0.606128	0.224639	0.0673689	0.742661	0.301824	-0.10741	-0.00830912	0.304204	0.0775595	0.171437	0	-0.131262	0.502675	0.291272	0.805054	0.724596	0.0335332	0.107364	0.117672	0.892562
TYRW143	0.132801	0.351172	0.281418	1.59386	2.60968	1.81949	0.118569	0.395163	-0.362493	0.139638	-0.0738339	2.02516	0.478079	0.200914	0.343245	-0.101367	-0.141662	0	-0.230724	-0.0220135
THRW144	-0.5305	-0.282407	-0.0171578	0.212859	0.124166	1.01915	-0.366782	0	-0.156662	-0.153041	-0.151579	-0.13316	-0.155488	-0.787289	-0.102628	-0.109437	-0.352293	-0.247203	-0.327292	0.0120755

## Sheet: A
	G	A	L	V	I	P	R	T	S	C	M	K	E	Q	D	N	W	Y	F	H
TRPA4	1.95962	0.581827	-1.09924	0.379121	-0.350862	2.04245	-1.69024	0.932979	1.73204	1.03906	-1.13942	0.75804	0.742351	1.26452	0.961067	1.23872	0	0.178143	-0.575506	1.73463
ASNA5	-0.146897	-0.883149	-1.01178	-0.469817	-1.01437	-0.597235	-0.24157	-0.289535	-0.67503	-0.100203	-1.14115	-0.686648	-0.981659	-0.605259	-0.302586	0	-0.971242	-0.728658	-0.719691	-0.0799292
GLNA8	1.11709	-0.0146014	-1.92346	-0.129644	-0.844192	2.24784	-0.437557	0.703452	0.161104	0.164752	-2.36673	-0.32128	0.740955	0.0480586	0.77201	0.0156727	0.297326	0.3618	0.168222	0.656265
GLNA9	0.675533	0.243851	0.294629	0.248113	-0.202539	3.48892	0.121074	0.801711	0.540338	0.761261	0.197682	-0.0852827	1.06187	-0.00773084	1.73499	1.23106	0.24114	0.208972	0.195535	0.218315
LEUA15	2.24874	1.48663	0	1.03493	0.73229	6.56257	1.14135	1.09543	1.58536	1.3123	-0.578849	0.365469	0.926378	0.911876	1.49881	0.939844	-1.05519	0.315475	-0.454034	1.91648
GLUA16	1.19723	0.508535	0.0688168	1.34844	0.82103	4.09987	1.17956	0.758288	0.549539	1.1758	0.298572	0.76406	0.00689947	0.674309	0.371742	0.731038	0.649045	0.641794	0.574123	1.03075
GLNA20	-0.345734	-0.58883	-0.722182	0.788557	0.664084	2.13423	-0.513844	1.29736	-0.392569	0.159788	-0.0581186	-0.152559	-0.642011	0	0.309325	-1.14932	0.333219	0.226931	-0.808984	0.500144
TYRA22	6.27496	5.32207	2.07981	3.97725	4.63571	9.87938	4.58994	4.49076	5.19146	4.18873	2.07143	4.08393	5.47722	4.06465	5.66518	4.17346	4.24251	0	0.558604	2.83316
SERA23	0.639248	0.627522	0.649914	0.366552	-0.148948	0.965746	-0.244564	0.329349	0	-0.0507373	-0.361799	-0.630887	0.137468	0.487996	-0.93825	-0.255619	0.855201	-0.790554	-1.27642	1.09752
ASPA24	0.49561	0.501295	-0.495055	0.760717	0.327443	-0.161152	-0.031632	0.750568	0.345522	0.388773	-0.445994	0.264104	-0.589032	-0.453389	0.0281775	0.398349	-0.973153	0.0554379	-0.15982	0.465149
GLNA32	1.07703	-0.00913271	-2.24753	-1.23969	-1.66187	3.70293	0.579967	-0.210847	0.378922	-0.0575274	-1.61265	-0.296116	-1.01772	0	-0.520293	0.750843	0.806295	-2.11488	-3.29105	0.124489
PHEA33	4.03639	3.57624	0.995884	5.14277	4.66202	6.09642	3.11781	3.59806	3.27895	3.13109	1.12199	2.85986	3.22187	2.60008	3.91309	2.74915	3.9956	2.29456	0	2.21998
ARGA70	0.984384	0.27902	-0.302748	0.362015	-0.141094	2.49178	0.0205738	0.783701	1.11186	0.802182	-0.25203	-0.189885	0.606431	-0.212183	1.09763	0.667599	-0.269927	-1.33085	-0.130183	0.564429
PHEA71	7.05367	5.67219	1.54688	5.93925	4.38272	7.82537	4.71012	5.60098	6.59157	6.03023	3.30185	3.84451	7.16991	6.09052	7.41762	6.07585	8.22416	-0.572251	-0.0145128	4.42863
LEUA72	0.924706	-0.160311	0	0.310795	0.0187474	4.12894	-0.209978	0.515545	0.546192	0.607573	-0.632387	-0.504803	0.239526	0.165392	1.06615	-0.23512	0.66842	0.709293	0.416157	0.453592
GLNA73	-0.120299	0.132383	-0.609429	0.882268	0.159429	1.75214	-0.336369	0.189499	-0.759744	-0.434577	-0.659831	-0.809195	0.484235	0	1.05813	-0.0544328	-0.74846	-0.626398	-0.833139	-0.945749
GLUA74	1.32088	0.603895	-0.724057	1.03445	0.0308732	0.158149	0.323928	1.25305	0.371017	0.0670471	-0.697578	0.0669726	0	-0.0602048	1.68685	-0.912749	-0.0800252	-0.280202	-0.266331	0.44176
SERA75	-0.226602	-0.122066	-0.172476	2.75034	2.76429	3.66246	-1.09877	1.05439	0	0.0182945	0.160497	-0.157825	1.45412	0.456765	1.74098	0.06099	0.45892	0.644055	0.0458667	0.68865
ASNA76	0.962572	-0.54751	-2.69374	1.64773	1.96224	5.73682	-1.28535	-0.936871	-0.519728	-0.0128279	-0.691057	-2.07243	-0.01135	0.745975	0.316174	0	1.7017	-1.39724	-2.13674	-0.674327
VALA77	-0.513116	-0.393143	-0.370993	-2.27374e-13	-0.270625	-0.610573	-0.296344	-0.591237	-0.535464	0.203045	-0.292143	-0.351954	-0.646865	-0.319817	-1.9268	-0.726047	-0.770016	-1.24186	-1.49578	0.220639
LEUA78	1.1691	0.563521	-2.27374e-13	0.846574	0.302852	0.300551	0.585647	0.901976	0.84874	1.28552	-0.312429	0.399589	0.609703	0.154894	0.673571	0.941019	-0.570648	0.463493	-0.113561	0.990525
TYRA79	4.19126	3.11569	0.513696	2.78086	1.93699	2.90692	2.18907	3.97341	3.36344	2.65672	0.892087	1.15486	2.52828	3.04735	2.64716	2.92614	1.07428	2.27374e-13	0.231866	1.64893
SERA514	0.19264	-0.0785577	-0.596505	-0.13055	-0.456913	2.98083	-1.2008	-0.647002	-2.27374e-13	0.67418	-0.0326583	-0.00598261	0.23106	-0.0406226	0.478932	-1.18021	-0.355946	0.405223	-0.303545	0.445211
THRA515	2.71394	1.42965	1.48667	0.99464	0.483657	2.24113	4.47218	0	1.29586	2.0164	-0.300543	3.89433	4.53164	3.21024	4.10061	1.34025	3.15662	1.39726	1.74112	2.35843
THRA516	1.5235	0.733727	-0.0419011	-0.614233	-1.29954	4.66436	4.74435	0.00156881	0.896266	0.16068	-1.45885	4.10438	2.83512	2.96952	3.55815	0.455949	17.0633	11.4577	6.23127	4.99728
LYSA517	-0.16915	-0.761642	-2.19516	0.624947	2.32506	5.68535	-0.748946	0.879206	-0.496176	-0.879651	-2.04262	0.297299	-0.273077	-0.642682	-1.16622	-1.96283	17.4536	-0.32302	-0.299056	-0.6703
LYSA573	0.995854	-0.473793	-1.74315	0.736228	0.317436	5.9121	-2.69563	-0.0928746	0.123036	0.255036	-2.22018	-0.39211	2.51528	-0.801268	3.37148	1.10754	4.55182	-1.57061	-2.08363	0.415404
LYSA574	2.2828	1.93202	0.74224	0.743959	1.73962	4.86432	-0.448858	0.448867	0.948597	1.40451	1.0639	0	1.92782	2.13731	2.74392	2.09438	1.88632	2.92981	-0.527586	0.827562
LEUA577	3.21959	2.4164	2.27374e-13	2.22765	2.66716	3.34504	0.682681	1.72864	2.67859	2.44012	-0.177781	1.62175	4.16313	2.12633	4.92791	2.53089	6.21203	11.4214	3.91463	2.13516
ALAA578	1.46575	2.27374e-13	5.05314	2.64692	5.0986	-0.143748	4.75942	2.71914	0.463877	-0.920943	-1.33545	4.66832	1.50131	2.21901	2.08509	2.02493	14.0969	6.50604	4.313	8.0235
ASNA581	-0.618179	-1.46671	-2.20013	0.483801	-0.688259	3.59188	3.28498	1.44474	-0.88653	-0.941578	-0.672257	1.74772	3.88297	1.52319	0.666873	0.0436954	7.98669	7.58694	5.16886	4.36661
GLUA582	0.566287	-0.414184	-1.88514	-0.255695	-1.00301	1.27887	-0.422978	-0.307448	-0.0210797	-0.772755	-1.24669	-1.06019	2.27374e-13	-0.939143	0.220686	-0.481195	-1.22875	-1.15327	-1.2356	0.00615063
LEUA645	5.40621	3.62935	0.0186707	5.03287	3.59841	6.29026	8.74608	4.70744	5.33069	3.68804	0.0872446	3.82394	2.99333	2.77164	3.59096	3.50112	10.8522	3.2488	1.54994	3.57515
ASNA646	1.77713	1.71756	-0.353618	1.67351	1.12736	5.78518	1.72404	1.6784	2.64013	1.39694	-0.721205	0.929736	2.44882	1.42264	1.03367	0	-1.26413	-1.12185	-1.70586	0.989167
META648	-1.18936	1.30622	-1.0304	3.89335	4.59281	11.6393	2.435	4.83655	1.89075	1.15591	2.04636e-11	1.98706	0.1177	1.05104	1.47597	2.54267	4.33031	2.56893	3.38217	4.80873
SERA649	-0.161262	-0.556045	-1.95586	-1.04053	-1.70835	-1.1221	-0.181848	-0.289221	-2.27374e-13	1.38776	-2.37069	-0.137902	-0.252969	1.3349	-4.41439	-0.694691	0.335328	1.01934	-3.03837	-1.29975
TYRA686	1.0246	2.50905	0.302971	4.76053	3.86198	7.13631	1.34273	4.2101	1.95403	2.93476	0.0230931	2.17298	2.5695	2.25741	3.09955	1.53021	2.65561	0	-0.530294	1.35911
CYSA687	0.12784	-0.351182	0.96187	1.5465	0.332305	1.37916	-0.681227	0.0548754	-0.0696068	0	-1.05744	-0.108416	0.471843	-0.423124	2.20422	2.52463	8.49561	5.8197	3.32641	5.51337
ARGA688	0.368319	-0.193989	-1.2946	-0.280316	-1.07414	4.73756	-4.54747e-13	0.808675	0.304345	-0.0600767	-2.03533	-0.251984	-0.43467	-0.517887	-0.857406	-0.866825	-0.773573	-1.20518	-1.36589	-0.378871
GLUA696	-0.895309	0.736577	0.519995	2.89433	3.34808	6.93662	0.828816	1.89059	-0.671493	0.610425	-0.0652687	0.621859	6.82121e-13	0.365116	1.0357	0.765452	-0.185722	0.268825	0.135565	1.17555
ALAA697	0.0638331	0	0.03942	0.51309	0.0866255	3.44615	-0.453862	0.166697	-0.476836	-0.00267344	-0.393958	0.188183	0.295521	-0.152456	1.41715	0.525406	-0.0669054	-0.678693	-1.15296	0.160131
ASPA698	0.595547	-0.0345974	1.20749	3.58045	4.72201	4.12367	0.707276	1.0758	0.375851	0.416934	0.294899	0.418818	0.712704	1.15554	0.0577922	0.367615	2.0258	1.41708	1.46868	0.655419
PROA699	0.000648935	-0.135728	-0.549383	0.222665	0.247002	0	-1.36286	-0.298713	-1.24014	-0.924754	0.609399	-1.4573	-0.286195	-1.02775	-0.837932	-1.4966	0.0253752	-0.639754	-0.624277	-1.15123
THRA708	-2.83051	-0.505012	2.67287	3.50978	4.13528	-1.0663	1.57861	0	-0.350692	1.29058	2.02425	1.45134	2.9243	2.29695	4.07235	1.16514	2.90007	3.17714	3.18245	3.59593
LYSA709	1.24809	0.232106	-0.347774	1.52326	0.67756	4.45077	-0.322001	2.53847	0.219821	0.270896	-0.46657	-2.04636e-12	2.47118	0.358127	3.24814	1.69515	4.94331	2.51282	0.984613	1.73735
PHEA710	-1.60232	-3.2933	0.633384	-3.13298	-2.1511	-5.44338	2.97258	-1.67693	-1.37148	-3.20635	-3.89211	0.0617005	0.716964	2.42218	-0.454109	-2.74785	5.2479	0.589586	-2.27374e-13	0.337674
PHEA737	1.20098	0.601762	-0.0872825	0.942673	0.484471	2.19673	1.14846	0.182972	0.405073	1.11647	-0.283369	0.420505	1.26158	0.911537	1.55619	0.735111	-0.593749	-0.361392	0	1.26737
GLYA741	0	2.26538	1.72908	4.77927	3.18435	5.72388	2.54447	4.11319	3.0384	2.50688	1.63688	2.20746	2.0963	2.77488	3.12461	2.89085	1.07216	1.3981	0.821349	2.63918
ALAA744	-0.646054	0	0.0502336	2.17163	1.57646	2.41024	0.031129	2.55569	0.599358	0.269204	-0.509445	-0.0718475	0.337648	-0.0602627	0.644094	0.249338	0.398766	-0.0683925	-0.220463	0.258595
PROA746	4.28764	5.78069	6.63438	6.26249	8.45581	0.000409649	10.8501	7.57018	6.54164	6.09615	8.0387	11.0384	9.89496	7.6093	7.34142	6.40904	8.14025	7.28593	5.4684	10.0781
ALAA748	-1.42796	0	-0.322318	2.80988	2.32737	-1.17884	-0.630083	1.95255	0.627558	0.174596	-1.09589	-0.513754	-0.0660243	-0.18423	0.180849	0.0137579	-0.998097	-0.271306	-0.208598	-0.0262574
GLNA751	-0.875761	0.0338668	0.30244	2.38678	2.39801	5.12938	-0.307786	0.459785	-0.41424	-0.0760166	-0.973315	-0.596853	0.592586	0	1.84508	1.39702	3.8857	2.76238	3.25025	2.13409
PHEA752	-0.477727	1.8155	0.916615	2.99466	2.65325	-1.49682	1.40963	3.78326	1.42939	1.36604	0.540355	1.92018	1.90682	1.84041	4.10256	2.23532	3.08171	2.01473	2.27374e-13	2.23173
LEUA755	2.85262	1.42518	7.04858e-12	4.8215	4.66276	12.243	1.88378	6.03498	2.36916	1.69733	0.509813	3.67816	3.7634	2.91265	3.86271	1.12417	9.91632	11.9285	9.60184	16.3843
THRA756	-1.98445	-0.6067	3.10797	0.950674	2.47996	1.53768	3.73865	0.0931857	0.532365	0.774893	3.09546	1.94562	3.69558	4.32053	5.60462	4.4876	8.05495	6.4773	4.95056	4.35079
GLUA760	0.293094	0.915884	0.525867	5.10248	6.0009	17.5391	1.24633	4.81413	1.81241	0.910576	1.04634	1.10986	0	1.11568	0.112087	0.193456	1.66583	0.658455	0.66203	0.23965
LEUA761	1.74388	1.76714	0	3.72535	2.66011	13.4603	1.34987	4.08297	1.68044	1.46921	0.46614	1.25902	1.69814	1.82105	2.42394	1.1058	6.62974	5.96482	7.80227	12.1599
CYSA765	0.461007	-0.177668	0.215112	2.33391	2.43277	4.74793	-0.369694	2.85958	0.657842	0	-0.802592	1.13529	1.51528	-0.046141	0.143836	-0.788352	-0.86063	-0.394935	-0.275617	0.803577
META770	-1.71778	-0.158744	0.168489	1.72589	1.36506	1.91147	0.0816003	1.85151	-0.10001	0.0194977	0	0.192076	-0.0826716	0.32273	-0.0339098	0.164	-0.0409919	-0.262054	-0.161881	0.588306
