# Supplementary material for: Structural exploration with AlphaFold2-generated STAT3α structure reveals selective elements in STAT3α-GRIM-19 interactions involved in negative regulation
Source: Sci Rep. 2021 Nov 30;11:23145. doi: 10.1038/s41598-021-01436-7 (PMC8633360; doi:10.1038/s41598-021-01436-7)
Supplement: Supplementary file 12 — Supplementary Information. [file 41598_2021_1436_MOESM12_ESM.zip]

Archive with 22 entries (21 files):
- AF_Allantiparallel_dimers_cluspro.675370/
- __MACOSX/._AF_Allantiparallel_dimers_cluspro.675370
- AF_Allantiparallel_dimers_cluspro.675370/model.000.01.pdb
- __MACOSX/AF_Allantiparallel_dimers_cluspro.675370/._model.000.01.pdb
- AF_Allantiparallel_dimers_cluspro.675370/model.000.00.pdb
- __MACOSX/AF_Allantiparallel_dimers_cluspro.675370/._model.000.00.pdb
- AF_Allantiparallel_dimers_cluspro.675370/model.000.02.pdb
- __MACOSX/AF_Allantiparallel_dimers_cluspro.675370/._model.000.02.pdb
- AF_Allantiparallel_dimers_cluspro.675370/model.000.03.pdb
- __MACOSX/AF_Allantiparallel_dimers_cluspro.675370/._model.000.03.pdb
- AF_Allantiparallel_dimers_cluspro.675370/model.000.07.pdb
- __MACOSX/AF_Allantiparallel_dimers_cluspro.675370/._model.000.07.pdb
- AF_Allantiparallel_dimers_cluspro.675370/model.000.06.pdb
- __MACOSX/AF_Allantiparallel_dimers_cluspro.675370/._model.000.06.pdb
- AF_Allantiparallel_dimers_cluspro.675370/model.000.04.pdb
- __MACOSX/AF_Allantiparallel_dimers_cluspro.675370/._model.000.04.pdb
- AF_Allantiparallel_dimers_cluspro.675370/model.000.05.pdb
- __MACOSX/AF_Allantiparallel_dimers_cluspro.675370/._model.000.05.pdb
- AF_Allantiparallel_dimers_cluspro.675370/model.000.08.pdb
- __MACOSX/AF_Allantiparallel_dimers_cluspro.675370/._model.000.08.pdb
- AF_Allantiparallel_dimers_cluspro.675370/model.000.09.pdb
- __MACOSX/AF_Allantiparallel_dimers_cluspro.675370/._model.000.09.pdb
