# Supplementary material for: Structural exploration with AlphaFold2-generated STAT3α structure reveals selective elements in STAT3α-GRIM-19 interactions involved in negative regulation
Source: Sci Rep. 2021 Nov 30;11:23145. doi: 10.1038/s41598-021-01436-7 (PMC8633360; doi:10.1038/s41598-021-01436-7)
Supplement: Supplementary file 12 — Supplementary Information. [file 41598_2021_1436_MOESM12_ESM.zip › AF_Allantiparallel_dimers_cluspro.675370/model.000.08.pdb]

HEADER rec.pdb
REMARK original generated coordinate pdb file
ATOM      1  N   MET A   1       6.719 -34.382  -3.680  1.00  0.00      RA0  N
ATOM      2  H   MET A   1       7.558 -34.354  -4.230  1.00  0.00      RA0  H
ATOM      3  CA  MET A   1       5.816 -33.289  -4.106  1.00  0.00      RA0  C
ATOM      4  CB  MET A   1       5.859 -32.109  -3.136  1.00  0.00      RA0  C
ATOM      5  CG  MET A   1       5.340 -32.448  -1.740  1.00  0.00      RA0  C
ATOM      6  SD  MET A   1       5.371 -31.019  -0.645  1.00  0.00      RA0  S
ATOM      7  CE  MET A   1       4.706 -31.816   0.826  1.00  0.00      RA0  C
ATOM      8  C   MET A   1       6.287 -32.826  -5.465  1.00  0.00      RA0  C
ATOM      9  O   MET A   1       7.496 -32.777  -5.644  1.00  0.00      RA0  O
ATOM     10  N   ALA A   2       5.372 -32.535  -6.390  1.00  0.00      RA0  N
ATOM     11  H   ALA A   2       4.409 -32.512  -6.123  1.00  0.00      RA0  H
ATOM     12  CA  ALA A   2       5.738 -31.942  -7.673  1.00  0.00      RA0  C
ATOM     13  CB  ALA A   2       4.480 -31.649  -8.495  1.00  0.00      RA0  C
ATOM     14  C   ALA A   2       6.505 -30.624  -7.447  1.00  0.00      RA0  C
ATOM     15  O   ALA A   2       6.180 -29.889  -6.508  1.00  0.00      RA0  O
ATOM     16  N   GLN A   3       7.491 -30.324  -8.291  1.00  0.00      RA0  N
ATOM     17  H   GLN A   3       7.607 -30.950  -9.068  1.00  0.00      RA0  H
ATOM     18  CA  GLN A   3       8.215 -29.048  -8.317  1.00  0.00      RA0  C
ATOM     19  CB  GLN A   3       9.112 -29.057  -9.553  1.00  0.00      RA0  C
ATOM     20  CG  GLN A   3       9.875 -27.770  -9.863  1.00  0.00      RA0  C
ATOM     21  CD  GLN A   3      10.309 -27.848 -11.311  1.00  0.00      RA0  C
ATOM     22  OE1 GLN A   3       9.620 -28.438 -12.135  1.00  0.00      RA0  O
ATOM     23  NE2 GLN A   3      11.460 -27.217 -11.587  1.00  0.00      RA0  N
ATOM     24 HE21 GLN A   3      12.073 -26.850 -10.886  1.00  0.00      RA0  H
ATOM     25 HE22 GLN A   3      11.768 -27.095 -12.532  1.00  0.00      RA0  H
ATOM     26  C   GLN A   3       7.233 -27.870  -8.377  1.00  0.00      RA0  C
ATOM     27  O   GLN A   3       7.413 -26.868  -7.687  1.00  0.00      RA0  O
ATOM     28  N   TRP A   4       6.132 -28.040  -9.115  1.00  0.00      RA0  N
ATOM     29  H   TRP A   4       6.098 -28.859  -9.698  1.00  0.00      RA0  H
ATOM     30  CA  TRP A   4       5.042 -27.069  -9.181  1.00  0.00      RA0  C
ATOM     31  CB  TRP A   4       3.938 -27.628 -10.072  1.00  0.00      RA0  C
ATOM     32  CG  TRP A   4       2.901 -26.565 -10.325  1.00  0.00      RA0  C
ATOM     33  CD2 TRP A   4       3.068 -25.328 -11.045  1.00  0.00      RA0  C
ATOM     34  CE2 TRP A   4       1.829 -24.648 -11.010  1.00  0.00      RA0  C
ATOM     35  CE3 TRP A   4       4.151 -24.755 -11.697  1.00  0.00      RA0  C
ATOM     36  CD1 TRP A   4       1.567 -26.569  -9.897  1.00  0.00      RA0  C
ATOM     37  NE1 TRP A   4       0.932 -25.437 -10.299  1.00  0.00      RA0  N
ATOM     38  HE1 TRP A   4      -0.004 -25.202 -10.107  1.00  0.00      RA0  H
ATOM     39  CZ2 TRP A   4       1.706 -23.414 -11.633  1.00  0.00      RA0  C
ATOM     40  CZ3 TRP A   4       4.014 -23.519 -12.314  1.00  0.00      RA0  C
ATOM     41  CH2 TRP A   4       2.797 -22.851 -12.282  1.00  0.00      RA0  C
ATOM     42  C   TRP A   4       4.489 -26.661  -7.812  1.00  0.00      RA0  C
ATOM     43  O   TRP A   4       4.300 -25.478  -7.540  1.00  0.00      RA0  O
ATOM     44  N   ASN A   5       4.295 -27.626  -6.909  1.00  0.00      RA0  N
ATOM     45  H   ASN A   5       4.625 -28.548  -7.119  1.00  0.00      RA0  H
ATOM     46  CA  ASN A   5       3.760 -27.349  -5.575  1.00  0.00      RA0  C
ATOM     47  CB  ASN A   5       3.384 -28.620  -4.816  1.00  0.00      RA0  C
ATOM     48  CG  ASN A   5       2.371 -29.434  -5.588  1.00  0.00      RA0  C
ATOM     49  OD1 ASN A   5       2.537 -30.638  -5.766  1.00  0.00      RA0  O
ATOM     50  ND2 ASN A   5       1.321 -28.722  -6.047  1.00  0.00      RA0  N
ATOM     51 HD21 ASN A   5       1.237 -27.725  -5.923  1.00  0.00      RA0  H
ATOM     52 HD22 ASN A   5       0.576 -29.158  -6.551  1.00  0.00      RA0  H
ATOM     53  C   ASN A   5       4.755 -26.556  -4.716  1.00  0.00      RA0  C
ATOM     54  O   ASN A   5       4.333 -25.797  -3.851  1.00  0.00      RA0  O
ATOM     55  N   GLN A   6       6.063 -26.721  -4.943  1.00  0.00      RA0  N
ATOM     56  H   GLN A   6       6.332 -27.269  -5.737  1.00  0.00      RA0  H
ATOM     57  CA  GLN A   6       7.092 -25.935  -4.253  1.00  0.00      RA0  C
ATOM     58  CB  GLN A   6       8.420 -26.657  -4.450  1.00  0.00      RA0  C
ATOM     59  CG  GLN A   6       8.237 -28.144  -4.134  1.00  0.00      RA0  C
ATOM     60  CD  GLN A   6       9.421 -28.933  -4.644  1.00  0.00      RA0  C
ATOM     61  OE1 GLN A   6      10.561 -28.485  -4.599  1.00  0.00      RA0  O
ATOM     62  NE2 GLN A   6       9.081 -30.139  -5.136  1.00  0.00      RA0  N
ATOM     63 HE21 GLN A   6       8.126 -30.443  -5.190  1.00  0.00      RA0  H
ATOM     64 HE22 GLN A   6       9.756 -30.792  -5.479  1.00  0.00      RA0  H
ATOM     65  C   GLN A   6       7.123 -24.494  -4.772  1.00  0.00      RA0  C
ATOM     66  O   GLN A   6       7.233 -23.559  -3.985  1.00  0.00      RA0  O
ATOM     67  N   LEU A   7       6.969 -24.304  -6.086  1.00  0.00      RA0  N
ATOM     68  H   LEU A   7       6.897 -25.110  -6.678  1.00  0.00      RA0  H
ATOM     69  CA  LEU A   7       6.917 -22.979  -6.708  1.00  0.00      RA0  C
ATOM     70  CB  LEU A   7       6.786 -23.126  -8.221  1.00  0.00      RA0  C
ATOM     71  CG  LEU A   7       8.017 -23.711  -8.907  1.00  0.00      RA0  C
ATOM     72  CD1 LEU A   7       7.650 -24.355 -10.242  1.00  0.00      RA0  C
ATOM     73  CD2 LEU A   7       9.125 -22.668  -9.061  1.00  0.00      RA0  C
ATOM     74  C   LEU A   7       5.734 -22.149  -6.205  1.00  0.00      RA0  C
ATOM     75  O   LEU A   7       5.895 -20.965  -5.927  1.00  0.00      RA0  O
ATOM     76  N   GLN A   8       4.568 -22.775  -6.031  1.00  0.00      RA0  N
ATOM     77  H   GLN A   8       4.520 -23.741  -6.295  1.00  0.00      RA0  H
ATOM     78  CA  GLN A   8       3.360 -22.119  -5.515  1.00  0.00      RA0  C
ATOM     79  CB  GLN A   8       2.178 -23.090  -5.597  1.00  0.00      RA0  C
ATOM     80  CG  GLN A   8       1.869 -23.560  -7.020  1.00  0.00      RA0  C
ATOM     81  CD  GLN A   8       0.842 -24.678  -6.985  1.00  0.00      RA0  C
ATOM     82  OE1 GLN A   8       1.036 -25.735  -6.385  1.00  0.00      RA0  O
ATOM     83  NE2 GLN A   8      -0.273 -24.386  -7.681  1.00  0.00      RA0  N
ATOM     84 HE21 GLN A   8      -0.363 -23.517  -8.170  1.00  0.00      RA0  H
ATOM     85 HE22 GLN A   8      -1.050 -25.010  -7.773  1.00  0.00      RA0  H
ATOM     86  C   GLN A   8       3.496 -21.608  -4.070  1.00  0.00      RA0  C
ATOM     87  O   GLN A   8       2.676 -20.804  -3.635  1.00  0.00      RA0  O
ATOM     88  N   GLN A   9       4.509 -22.065  -3.329  1.00  0.00      RA0  N
ATOM     89  H   GLN A   9       5.207 -22.644  -3.752  1.00  0.00      RA0  H
ATOM     90  CA  GLN A   9       4.782 -21.644  -1.952  1.00  0.00      RA0  C
ATOM     91  CB  GLN A   9       5.218 -22.840  -1.111  1.00  0.00      RA0  C
ATOM     92  CG  GLN A   9       4.120 -23.897  -1.019  1.00  0.00      RA0  C
ATOM     93  CD  GLN A   9       4.636 -25.087  -0.240  1.00  0.00      RA0  C
ATOM     94  OE1 GLN A   9       4.800 -25.056   0.974  1.00  0.00      RA0  O
ATOM     95  NE2 GLN A   9       4.877 -26.154  -1.018  1.00  0.00      RA0  N
ATOM     96 HE21 GLN A   9       4.700 -26.066  -2.002  1.00  0.00      RA0  H
ATOM     97 HE22 GLN A   9       5.218 -27.020  -0.655  1.00  0.00      RA0  H
ATOM     98  C   GLN A   9       5.820 -20.515  -1.861  1.00  0.00      RA0  C
ATOM     99  O   GLN A   9       6.151 -20.088  -0.757  1.00  0.00      RA0  O
ATOM    100  N   LEU A  10       6.356 -20.043  -2.991  1.00  0.00      RA0  N
ATOM    101  H   LEU A  10       5.978 -20.328  -3.872  1.00  0.00      RA0  H
ATOM    102  CA  LEU A  10       7.320 -18.947  -3.008  1.00  0.00      RA0  C
ATOM    103  CB  LEU A  10       8.086 -18.898  -4.328  1.00  0.00      RA0  C
ATOM    104  CG  LEU A  10       8.852 -20.186  -4.632  1.00  0.00      RA0  C
ATOM    105  CD1 LEU A  10       9.635 -20.071  -5.941  1.00  0.00      RA0  C
ATOM    106  CD2 LEU A  10       9.738 -20.620  -3.464  1.00  0.00      RA0  C
ATOM    107  C   LEU A  10       6.660 -17.587  -2.737  1.00  0.00      RA0  C
ATOM    108  O   LEU A  10       5.483 -17.376  -3.025  1.00  0.00      RA0  O
ATOM    109  N   ASP A  11       7.453 -16.632  -2.245  1.00  0.00      RA0  N
ATOM    110  H   ASP A  11       8.430 -16.803  -2.117  1.00  0.00      RA0  H
ATOM    111  CA  ASP A  11       7.016 -15.243  -2.063  1.00  0.00      RA0  C
ATOM    112  CB  ASP A  11       7.972 -14.367  -1.247  1.00  0.00      RA0  C
ATOM    113  CG  ASP A  11       9.411 -14.799  -1.378  1.00  0.00      RA0  C
ATOM    114  OD1 ASP A  11      10.088 -14.913  -0.365  1.00  0.00      RA0  O
ATOM    115  OD2 ASP A  11       9.895 -14.956  -2.488  1.00  0.00      RA0  O
ATOM    116  C   ASP A  11       6.547 -14.607  -3.383  1.00  0.00      RA0  C
ATOM    117  O   ASP A  11       7.055 -14.929  -4.462  1.00  0.00      RA0  O
ATOM    118  N   THR A  12       5.649 -13.616  -3.302  1.00  0.00      RA0  N
ATOM    119  H   THR A  12       5.263 -13.447  -2.398  1.00  0.00      RA0  H
ATOM    120  CA  THR A  12       5.030 -12.946  -4.464  1.00  0.00      RA0  C
ATOM    121  CB  THR A  12       4.262 -11.788  -3.842  1.00  0.00      RA0  C
ATOM    122  OG1 THR A  12       4.193 -11.987  -2.414  1.00  0.00      RA0  O
ATOM    123  HG1 THR A  12       4.788 -11.350  -2.019  1.00  0.00      RA0  H
ATOM    124  CG2 THR A  12       2.871 -11.623  -4.458  1.00  0.00      RA0  C
ATOM    125  C   THR A  12       6.046 -12.467  -5.504  1.00  0.00      RA0  C
ATOM    126  O   THR A  12       5.808 -12.600  -6.701  1.00  0.00      RA0  O
ATOM    127  N   ARG A  13       7.221 -11.986  -5.067  1.00  0.00      RA0  N
ATOM    128  H   ARG A  13       7.342 -11.937  -4.079  1.00  0.00      RA0  H
ATOM    129  CA  ARG A  13       8.302 -11.542  -5.970  1.00  0.00      RA0  C
ATOM    130  CB  ARG A  13       9.455 -10.944  -5.155  1.00  0.00      RA0  C
ATOM    131  CG  ARG A  13       9.952 -11.929  -4.098  1.00  0.00      RA0  C
ATOM    132  CD  ARG A  13      11.074 -11.447  -3.178  1.00  0.00      RA0  C
ATOM    133  NE  ARG A  13      11.307 -12.498  -2.192  1.00  0.00      RA0  N
ATOM    134  HE  ARG A  13      10.489 -12.963  -1.827  1.00  0.00      RA0  H
ATOM    135  CZ  ARG A  13      12.527 -13.037  -1.931  1.00  0.00      RA0  C
ATOM    136  NH1 ARG A  13      13.639 -12.445  -2.411  1.00  0.00      RA0  N
ATOM    137 HH11 ARG A  13      14.534 -12.901  -2.374  1.00  0.00      RA0  H
ATOM    138 HH12 ARG A  13      13.602 -11.546  -2.852  1.00  0.00      RA0  H
ATOM    139  NH2 ARG A  13      12.585 -14.174  -1.211  1.00  0.00      RA0  N
ATOM    140 HH21 ARG A  13      13.425 -14.634  -0.922  1.00  0.00      RA0  H
ATOM    141 HH22 ARG A  13      11.708 -14.619  -0.949  1.00  0.00      RA0  H
ATOM    142  C   ARG A  13       8.805 -12.645  -6.904  1.00  0.00      RA0  C
ATOM    143  O   ARG A  13       9.194 -12.372  -8.035  1.00  0.00      RA0  O
ATOM    144  N   TYR A  14       8.828 -13.886  -6.425  1.00  0.00      RA0  N
ATOM    145  H   TYR A  14       8.425 -14.060  -5.524  1.00  0.00      RA0  H
ATOM    146  CA  TYR A  14       9.244 -15.040  -7.212  1.00  0.00      RA0  C
ATOM    147  CB  TYR A  14       9.883 -16.115  -6.340  1.00  0.00      RA0  C
ATOM    148  CG  TYR A  14      11.213 -15.597  -5.849  1.00  0.00      RA0  C
ATOM    149  CD1 TYR A  14      11.941 -14.693  -6.614  1.00  0.00      RA0  C
ATOM    150  CE1 TYR A  14      13.144 -14.181  -6.140  1.00  0.00      RA0  C
ATOM    151  CD2 TYR A  14      11.709 -16.018  -4.626  1.00  0.00      RA0  C
ATOM    152  CE2 TYR A  14      12.907 -15.502  -4.150  1.00  0.00      RA0  C
ATOM    153  CZ  TYR A  14      13.617 -14.572  -4.894  1.00  0.00      RA0  C
ATOM    154  OH  TYR A  14      14.785 -14.030  -4.385  1.00  0.00      RA0  O
ATOM    155  HH  TYR A  14      15.386 -13.885  -5.107  1.00  0.00      RA0  H
ATOM    156  C   TYR A  14       8.080 -15.565  -8.047  1.00  0.00      RA0  C
ATOM    157  O   TYR A  14       8.296 -15.960  -9.186  1.00  0.00      RA0  O
ATOM    158  N   LEU A  15       6.846 -15.503  -7.534  1.00  0.00      RA0  N
ATOM    159  H   LEU A  15       6.741 -15.160  -6.597  1.00  0.00      RA0  H
ATOM    160  CA  LEU A  15       5.650 -15.843  -8.312  1.00  0.00      RA0  C
ATOM    161  CB  LEU A  15       4.403 -15.763  -7.436  1.00  0.00      RA0  C
ATOM    162  CG  LEU A  15       4.425 -16.756  -6.277  1.00  0.00      RA0  C
ATOM    163  CD1 LEU A  15       3.228 -16.561  -5.345  1.00  0.00      RA0  C
ATOM    164  CD2 LEU A  15       4.531 -18.195  -6.776  1.00  0.00      RA0  C
ATOM    165  C   LEU A  15       5.472 -14.926  -9.534  1.00  0.00      RA0  C
ATOM    166  O   LEU A  15       5.085 -15.396 -10.598  1.00  0.00      RA0  O
ATOM    167  N   GLU A  16       5.815 -13.639  -9.436  1.00  0.00      RA0  N
ATOM    168  H   GLU A  16       6.057 -13.252  -8.541  1.00  0.00      RA0  H
ATOM    169  CA  GLU A  16       5.826 -12.738 -10.598  1.00  0.00      RA0  C
ATOM    170  CB  GLU A  16       6.120 -11.318 -10.117  1.00  0.00      RA0  C
ATOM    171  CG  GLU A  16       5.077 -10.781  -9.134  1.00  0.00      RA0  C
ATOM    172  CD  GLU A  16       5.773  -9.896  -8.118  1.00  0.00      RA0  C
ATOM    173  OE1 GLU A  16       5.186  -9.614  -7.072  1.00  0.00      RA0  O
ATOM    174  OE2 GLU A  16       6.918  -9.521  -8.362  1.00  0.00      RA0  O
ATOM    175  C   GLU A  16       6.866 -13.149 -11.647  1.00  0.00      RA0  C
ATOM    176  O   GLU A  16       6.566 -13.143 -12.841  1.00  0.00      RA0  O
ATOM    177  N   GLN A  17       8.066 -13.556 -11.219  1.00  0.00      RA0  N
ATOM    178  H   GLN A  17       8.232 -13.540 -10.232  1.00  0.00      RA0  H
ATOM    179  CA  GLN A  17       9.076 -14.105 -12.131  1.00  0.00      RA0  C
ATOM    180  CB  GLN A  17      10.391 -14.279 -11.384  1.00  0.00      RA0  C
ATOM    181  CG  GLN A  17      10.865 -12.912 -10.902  1.00  0.00      RA0  C
ATOM    182  CD  GLN A  17      12.043 -13.065  -9.970  1.00  0.00      RA0  C
ATOM    183  OE1 GLN A  17      13.017 -13.758 -10.248  1.00  0.00      RA0  O
ATOM    184  NE2 GLN A  17      11.901 -12.348  -8.846  1.00  0.00      RA0  N
ATOM    185 HE21 GLN A  17      11.011 -11.906  -8.676  1.00  0.00      RA0  H
ATOM    186 HE22 GLN A  17      12.621 -12.245  -8.164  1.00  0.00      RA0  H
ATOM    187  C   GLN A  17       8.591 -15.413 -12.763  1.00  0.00      RA0  C
ATOM    188  O   GLN A  17       8.752 -15.601 -13.964  1.00  0.00      RA0  O
ATOM    189  N   LEU A  18       7.935 -16.279 -11.984  1.00  0.00      RA0  N
ATOM    190  H   LEU A  18       7.844 -16.059 -11.013  1.00  0.00      RA0  H
ATOM    191  CA  LEU A  18       7.318 -17.513 -12.467  1.00  0.00      RA0  C
ATOM    192  CB  LEU A  18       6.701 -18.264 -11.287  1.00  0.00      RA0  C
ATOM    193  CG  LEU A  18       6.168 -19.650 -11.642  1.00  0.00      RA0  C
ATOM    194  CD1 LEU A  18       7.296 -20.592 -12.060  1.00  0.00      RA0  C
ATOM    195  CD2 LEU A  18       5.321 -20.236 -10.513  1.00  0.00      RA0  C
ATOM    196  C   LEU A  18       6.256 -17.228 -13.538  1.00  0.00      RA0  C
ATOM    197  O   LEU A  18       6.256 -17.878 -14.577  1.00  0.00      RA0  O
ATOM    198  N   HIS A  19       5.390 -16.229 -13.336  1.00  0.00      RA0  N
ATOM    199  H   HIS A  19       5.423 -15.748 -12.459  1.00  0.00      RA0  H
ATOM    200  CA  HIS A  19       4.392 -15.828 -14.334  1.00  0.00      RA0  C
ATOM    201  CB  HIS A  19       3.466 -14.749 -13.775  1.00  0.00      RA0  C
ATOM    202  CG  HIS A  19       2.600 -15.336 -12.688  1.00  0.00      RA0  C
ATOM    203  ND1 HIS A  19       2.507 -14.827 -11.447  1.00  0.00      RA0  N
ATOM    204  HD1 HIS A  19       3.009 -14.061 -11.095  1.00  0.00      RA0  H
ATOM    205  CD2 HIS A  19       1.781 -16.465 -12.772  1.00  0.00      RA0  C
ATOM    206  NE2 HIS A  19       1.192 -16.631 -11.562  1.00  0.00      RA0  N
ATOM    207  CE1 HIS A  19       1.639 -15.623 -10.747  1.00  0.00      RA0  C
ATOM    208  C   HIS A  19       5.025 -15.353 -15.646  1.00  0.00      RA0  C
ATOM    209  O   HIS A  19       4.456 -15.583 -16.709  1.00  0.00      RA0  O
ATOM    210  N   GLN A  20       6.201 -14.721 -15.598  1.00  0.00      RA0  N
ATOM    211  H   GLN A  20       6.647 -14.625 -14.706  1.00  0.00      RA0  H
ATOM    212  CA  GLN A  20       6.917 -14.284 -16.800  1.00  0.00      RA0  C
ATOM    213  CB  GLN A  20       7.947 -13.208 -16.474  1.00  0.00      RA0  C
ATOM    214  CG  GLN A  20       7.254 -12.074 -15.723  1.00  0.00      RA0  C
ATOM    215  CD  GLN A  20       7.905 -10.761 -16.071  1.00  0.00      RA0  C
ATOM    216  OE1 GLN A  20       8.004 -10.410 -17.248  1.00  0.00      RA0  O
ATOM    217  NE2 GLN A  20       8.304 -10.046 -15.005  1.00  0.00      RA0  N
ATOM    218 HE21 GLN A  20       8.182 -10.418 -14.081  1.00  0.00      RA0  H
ATOM    219 HE22 GLN A  20       8.726  -9.138 -15.062  1.00  0.00      RA0  H
ATOM    220  C   GLN A  20       7.511 -15.450 -17.610  1.00  0.00      RA0  C
ATOM    221  O   GLN A  20       7.818 -15.256 -18.786  1.00  0.00      RA0  O
ATOM    222  N   LEU A  21       7.653 -16.646 -17.020  1.00  0.00      RA0  N
ATOM    223  H   LEU A  21       7.326 -16.774 -16.082  1.00  0.00      RA0  H
ATOM    224  CA  LEU A  21       8.159 -17.835 -17.717  1.00  0.00      RA0  C
ATOM    225  CB  LEU A  21       8.640 -18.885 -16.714  1.00  0.00      RA0  C
ATOM    226  CG  LEU A  21       9.694 -18.345 -15.744  1.00  0.00      RA0  C
ATOM    227  CD1 LEU A  21      10.067 -19.378 -14.679  1.00  0.00      RA0  C
ATOM    228  CD2 LEU A  21      10.923 -17.800 -16.475  1.00  0.00      RA0  C
ATOM    229  C   LEU A  21       7.132 -18.451 -18.672  1.00  0.00      RA0  C
ATOM    230  O   LEU A  21       7.520 -19.073 -19.663  1.00  0.00      RA0  O
ATOM    231  N   TYR A  22       5.836 -18.297 -18.388  1.00  0.00      RA0  N
ATOM    232  H   TYR A  22       5.562 -17.649 -17.676  1.00  0.00      RA0  H
ATOM    233  CA  TYR A  22       4.768 -18.871 -19.204  1.00  0.00      RA0  C
ATOM    234  CB  TYR A  22       3.674 -19.440 -18.307  1.00  0.00      RA0  C
ATOM    235  CG  TYR A  22       4.313 -20.334 -17.270  1.00  0.00      RA0  C
ATOM    236  CD1 TYR A  22       5.057 -21.445 -17.655  1.00  0.00      RA0  C
ATOM    237  CE1 TYR A  22       5.654 -22.252 -16.691  1.00  0.00      RA0  C
ATOM    238  CD2 TYR A  22       4.159 -20.035 -15.922  1.00  0.00      RA0  C
ATOM    239  CE2 TYR A  22       4.745 -20.846 -14.961  1.00  0.00      RA0  C
ATOM    240  CZ  TYR A  22       5.492 -21.954 -15.342  1.00  0.00      RA0  C
ATOM    241  OH  TYR A  22       6.056 -22.751 -14.369  1.00  0.00      RA0  O
ATOM    242  HH  TYR A  22       6.765 -23.285 -14.732  1.00  0.00      RA0  H
ATOM    243  C   TYR A  22       4.225 -17.847 -20.194  1.00  0.00      RA0  C
ATOM    244  O   TYR A  22       4.028 -16.673 -19.894  1.00  0.00      RA0  O
ATOM    245  N   SER A  23       3.966 -18.318 -21.406  1.00  0.00      RA0  N
ATOM    246  H   SER A  23       4.093 -19.291 -21.601  1.00  0.00      RA0  H
ATOM    247  CA  SER A  23       3.357 -17.544 -22.486  1.00  0.00      RA0  C
ATOM    248  CB  SER A  23       4.505 -16.959 -23.300  1.00  0.00      RA0  C
ATOM    249  OG  SER A  23       5.507 -16.513 -22.379  1.00  0.00      RA0  O
ATOM    250  HG  SER A  23       5.049 -16.222 -21.593  1.00  0.00      RA0  H
ATOM    251  C   SER A  23       2.398 -18.445 -23.248  1.00  0.00      RA0  C
ATOM    252  O   SER A  23       2.342 -19.647 -22.987  1.00  0.00      RA0  O
ATOM    253  N   ASP A  24       1.718 -17.907 -24.258  1.00  0.00      RA0  N
ATOM    254  H   ASP A  24       1.896 -16.975 -24.577  1.00  0.00      RA0  H
ATOM    255  CA  ASP A  24       0.867 -18.713 -25.138  1.00  0.00      RA0  C
ATOM    256  CB  ASP A  24       0.541 -17.875 -26.382  1.00  0.00      RA0  C
ATOM    257  CG  ASP A  24       1.829 -17.672 -27.206  1.00  0.00      RA0  C
ATOM    258  OD1 ASP A  24       2.784 -17.089 -26.688  1.00  0.00      RA0  O
ATOM    259  OD2 ASP A  24       1.958 -18.221 -28.303  1.00  0.00      RA0  O
ATOM    260  C   ASP A  24       1.615 -19.916 -25.736  1.00  0.00      RA0  C
ATOM    261  O   ASP A  24       1.007 -20.949 -25.974  1.00  0.00      RA0  O
ATOM    262  N   SER A  25       2.941 -19.823 -25.913  1.00  0.00      RA0  N
ATOM    263  H   SER A  25       3.320 -18.913 -25.756  1.00  0.00      RA0  H
ATOM    264  CA  SER A  25       3.798 -20.910 -26.416  1.00  0.00      RA0  C
ATOM    265  CB  SER A  25       5.137 -20.197 -26.540  1.00  0.00      RA0  C
ATOM    266  OG  SER A  25       4.972 -19.063 -27.426  1.00  0.00      RA0  O
ATOM    267  HG  SER A  25       4.222 -18.533 -27.131  1.00  0.00      RA0  H
ATOM    268  C   SER A  25       3.785 -22.160 -25.523  1.00  0.00      RA0  C
ATOM    269  O   SER A  25       3.838 -23.282 -26.020  1.00  0.00      RA0  O
ATOM    270  N   PHE A  26       3.703 -21.983 -24.205  1.00  0.00      RA0  N
ATOM    271  H   PHE A  26       3.550 -21.073 -23.813  1.00  0.00      RA0  H
ATOM    272  CA  PHE A  26       3.573 -23.073 -23.241  1.00  0.00      RA0  C
ATOM    273  CB  PHE A  26       4.959 -23.441 -22.708  1.00  0.00      RA0  C
ATOM    274  CG  PHE A  26       4.885 -24.552 -21.688  1.00  0.00      RA0  C
ATOM    275  CD1 PHE A  26       5.570 -24.422 -20.486  1.00  0.00      RA0  C
ATOM    276  CD2 PHE A  26       4.152 -25.703 -21.950  1.00  0.00      RA0  C
ATOM    277  CE1 PHE A  26       5.532 -25.446 -19.548  1.00  0.00      RA0  C
ATOM    278  CE2 PHE A  26       4.114 -26.726 -21.010  1.00  0.00      RA0  C
ATOM    279  CZ  PHE A  26       4.807 -26.601 -19.812  1.00  0.00      RA0  C
ATOM    280  C   PHE A  26       2.652 -22.609 -22.105  1.00  0.00      RA0  C
ATOM    281  O   PHE A  26       3.123 -21.982 -21.152  1.00  0.00      RA0  O
ATOM    282  N   PRO A  27       1.337 -22.864 -22.236  1.00  0.00      RA0  N
ATOM    283  CD  PRO A  27       0.756 -23.606 -23.347  1.00  0.00      RA0  C
ATOM    284  CA  PRO A  27       0.338 -22.352 -21.304  1.00  0.00      RA0  C
ATOM    285  CB  PRO A  27      -0.968 -22.881 -21.903  1.00  0.00      RA0  C
ATOM    286  CG  PRO A  27      -0.685 -23.126 -23.382  1.00  0.00      RA0  C
ATOM    287  C   PRO A  27       0.568 -22.847 -19.873  1.00  0.00      RA0  C
ATOM    288  O   PRO A  27       0.795 -24.039 -19.644  1.00  0.00      RA0  O
ATOM    289  N   MET A  28       0.466 -21.943 -18.896  1.00  0.00      RA0  N
ATOM    290  H   MET A  28       0.046 -21.070 -19.150  1.00  0.00      RA0  H
ATOM    291  CA  MET A  28       0.662 -22.257 -17.474  1.00  0.00      RA0  C
ATOM    292  CB  MET A  28       0.522 -20.964 -16.672  1.00  0.00      RA0  C
ATOM    293  CG  MET A  28       0.579 -21.129 -15.153  1.00  0.00      RA0  C
ATOM    294  SD  MET A  28       0.368 -19.544 -14.325  1.00  0.00      RA0  S
ATOM    295  CE  MET A  28       0.327 -20.135 -12.627  1.00  0.00      RA0  C
ATOM    296  C   MET A  28      -0.352 -23.299 -16.978  1.00  0.00      RA0  C
ATOM    297  O   MET A  28      -0.027 -24.148 -16.151  1.00  0.00      RA0  O
ATOM    298  N   GLU A  29      -1.565 -23.296 -17.532  1.00  0.00      RA0  N
ATOM    299  H   GLU A  29      -1.692 -22.608 -18.245  1.00  0.00      RA0  H
ATOM    300  CA  GLU A  29      -2.605 -24.277 -17.236  1.00  0.00      RA0  C
ATOM    301  CB  GLU A  29      -3.925 -23.894 -17.912  1.00  0.00      RA0  C
ATOM    302  CG  GLU A  29      -4.158 -22.382 -18.063  1.00  0.00      RA0  C
ATOM    303  CD  GLU A  29      -3.453 -21.884 -19.316  1.00  0.00      RA0  C
ATOM    304  OE1 GLU A  29      -2.474 -21.144 -19.204  1.00  0.00      RA0  O
ATOM    305  OE2 GLU A  29      -3.857 -22.277 -20.403  1.00  0.00      RA0  O
ATOM    306  C   GLU A  29      -2.159 -25.692 -17.614  1.00  0.00      RA0  C
ATOM    307  O   GLU A  29      -2.396 -26.633 -16.862  1.00  0.00      RA0  O
ATOM    308  N   LEU A  30      -1.458 -25.852 -18.742  1.00  0.00      RA0  N
ATOM    309  H   LEU A  30      -1.217 -25.034 -19.266  1.00  0.00      RA0  H
ATOM    310  CA  LEU A  30      -0.903 -27.142 -19.147  1.00  0.00      RA0  C
ATOM    311  CB  LEU A  30      -0.300 -27.034 -20.544  1.00  0.00      RA0  C
ATOM    312  CG  LEU A  30       0.185 -28.387 -21.052  1.00  0.00      RA0  C
ATOM    313  CD1 LEU A  30      -0.991 -29.325 -21.313  1.00  0.00      RA0  C
ATOM    314  CD2 LEU A  30       1.102 -28.250 -22.263  1.00  0.00      RA0  C
ATOM    315  C   LEU A  30       0.167 -27.610 -18.159  1.00  0.00      RA0  C
ATOM    316  O   LEU A  30       0.138 -28.760 -17.718  1.00  0.00      RA0  O
ATOM    317  N   ARG A  31       1.076 -26.699 -17.783  1.00  0.00      RA0  N
ATOM    318  H   ARG A  31       1.013 -25.788 -18.197  1.00  0.00      RA0  H
ATOM    319  CA  ARG A  31       2.119 -26.948 -16.781  1.00  0.00      RA0  C
ATOM    320  CB  ARG A  31       2.953 -25.670 -16.630  1.00  0.00      RA0  C
ATOM    321  CG  ARG A  31       4.018 -25.691 -15.530  1.00  0.00      RA0  C
ATOM    322  CD  ARG A  31       5.088 -26.756 -15.759  1.00  0.00      RA0  C
ATOM    323  NE  ARG A  31       6.104 -26.741 -14.710  1.00  0.00      RA0  N
ATOM    324  HE  ARG A  31       6.832 -26.031 -14.732  1.00  0.00      RA0  H
ATOM    325  CZ  ARG A  31       6.120 -27.731 -13.772  1.00  0.00      RA0  C
ATOM    326  NH1 ARG A  31       5.103 -28.614 -13.686  1.00  0.00      RA0  N
ATOM    327 HH11 ARG A  31       5.183 -29.370 -13.015  1.00  0.00      RA0  H
ATOM    328 HH12 ARG A  31       4.267 -28.559 -14.242  1.00  0.00      RA0  H
ATOM    329  NH2 ARG A  31       7.165 -27.837 -12.940  1.00  0.00      RA0  N
ATOM    330 HH21 ARG A  31       7.254 -28.588 -12.270  1.00  0.00      RA0  H
ATOM    331 HH22 ARG A  31       7.934 -27.178 -12.973  1.00  0.00      RA0  H
ATOM    332  C   ARG A  31       1.533 -27.370 -15.435  1.00  0.00      RA0  C
ATOM    333  O   ARG A  31       2.096 -28.268 -14.811  1.00  0.00      RA0  O
ATOM    334  N   GLN A  32       0.434 -26.748 -15.007  1.00  0.00      RA0  N
ATOM    335  H   GLN A  32       0.062 -26.023 -15.590  1.00  0.00      RA0  H
ATOM    336  CA  GLN A  32      -0.257 -27.052 -13.755  1.00  0.00      RA0  C
ATOM    337  CB  GLN A  32      -1.161 -25.893 -13.340  1.00  0.00      RA0  C
ATOM    338  CG  GLN A  32      -1.912 -26.202 -12.045  1.00  0.00      RA0  C
ATOM    339  CD  GLN A  32      -2.317 -24.911 -11.371  1.00  0.00      RA0  C
ATOM    340  OE1 GLN A  32      -1.831 -24.578 -10.292  1.00  0.00      RA0  O
ATOM    341  NE2 GLN A  32      -3.226 -24.201 -12.062  1.00  0.00      RA0  N
ATOM    342 HE21 GLN A  32      -3.587 -24.532 -12.935  1.00  0.00      RA0  H
ATOM    343 HE22 GLN A  32      -3.567 -23.319 -11.734  1.00  0.00      RA0  H
ATOM    344  C   GLN A  32      -1.017 -28.380 -13.828  1.00  0.00      RA0  C
ATOM    345  O   GLN A  32      -0.833 -29.240 -12.969  1.00  0.00      RA0  O
ATOM    346  N   PHE A  33      -1.877 -28.558 -14.834  1.00  0.00      RA0  N
ATOM    347  H   PHE A  33      -1.915 -27.876 -15.563  1.00  0.00      RA0  H
ATOM    348  CA  PHE A  33      -2.765 -29.720 -14.920  1.00  0.00      RA0  C
ATOM    349  CB  PHE A  33      -3.782 -29.589 -16.059  1.00  0.00      RA0  C
ATOM    350  CG  PHE A  33      -4.709 -28.414 -15.858  1.00  0.00      RA0  C
ATOM    351  CD1 PHE A  33      -4.925 -27.884 -14.592  1.00  0.00      RA0  C
ATOM    352  CD2 PHE A  33      -5.355 -27.865 -16.959  1.00  0.00      RA0  C
ATOM    353  CE1 PHE A  33      -5.768 -26.791 -14.432  1.00  0.00      RA0  C
ATOM    354  CE2 PHE A  33      -6.201 -26.775 -16.800  1.00  0.00      RA0  C
ATOM    355  CZ  PHE A  33      -6.398 -26.232 -15.537  1.00  0.00      RA0  C
ATOM    356  C   PHE A  33      -2.005 -31.028 -15.120  1.00  0.00      RA0  C
ATOM    357  O   PHE A  33      -2.426 -32.061 -14.606  1.00  0.00      RA0  O
ATOM    358  N   LEU A  34      -0.876 -30.981 -15.830  1.00  0.00      RA0  N
ATOM    359  H   LEU A  34      -0.571 -30.107 -16.216  1.00  0.00      RA0  H
ATOM    360  CA  LEU A  34      -0.036 -32.144 -16.100  1.00  0.00      RA0  C
ATOM    361  CB  LEU A  34       0.180 -32.336 -17.601  1.00  0.00      RA0  C
ATOM    362  CG  LEU A  34      -1.132 -32.562 -18.354  1.00  0.00      RA0  C
ATOM    363  CD1 LEU A  34      -0.892 -32.799 -19.842  1.00  0.00      RA0  C
ATOM    364  CD2 LEU A  34      -1.959 -33.691 -17.741  1.00  0.00      RA0  C
ATOM    365  C   LEU A  34       1.295 -32.091 -15.343  1.00  0.00      RA0  C
ATOM    366  O   LEU A  34       2.235 -32.774 -15.740  1.00  0.00      RA0  O
ATOM    367  N   ALA A  35       1.389 -31.316 -14.254  1.00  0.00      RA0  N
ATOM    368  H   ALA A  35       0.578 -30.813 -13.950  1.00  0.00      RA0  H
ATOM    369  CA  ALA A  35       2.638 -31.105 -13.519  1.00  0.00      RA0  C
ATOM    370  CB  ALA A  35       2.414 -30.263 -12.254  1.00  0.00      RA0  C
ATOM    371  C   ALA A  35       3.404 -32.403 -13.197  1.00  0.00      RA0  C
ATOM    372  O   ALA A  35       4.576 -32.484 -13.565  1.00  0.00      RA0  O
ATOM    373  N   PRO A  36       2.781 -33.448 -12.609  1.00  0.00      RA0  N
ATOM    374  CD  PRO A  36       1.402 -33.529 -12.118  1.00  0.00      RA0  C
ATOM    375  CA  PRO A  36       3.498 -34.681 -12.288  1.00  0.00      RA0  C
ATOM    376  CB  PRO A  36       2.479 -35.534 -11.525  1.00  0.00      RA0  C
ATOM    377  CG  PRO A  36       1.451 -34.547 -10.992  1.00  0.00      RA0  C
ATOM    378  C   PRO A  36       4.021 -35.410 -13.530  1.00  0.00      RA0  C
ATOM    379  O   PRO A  36       5.095 -36.003 -13.490  1.00  0.00      RA0  O
ATOM    380  N   TRP A  37       3.269 -35.369 -14.636  1.00  0.00      RA0  N
ATOM    381  H   TRP A  37       2.491 -34.742 -14.670  1.00  0.00      RA0  H
ATOM    382  CA  TRP A  37       3.670 -36.025 -15.876  1.00  0.00      RA0  C
ATOM    383  CB  TRP A  37       2.471 -36.179 -16.812  1.00  0.00      RA0  C
ATOM    384  CG  TRP A  37       2.882 -36.969 -18.033  1.00  0.00      RA0  C
ATOM    385  CD2 TRP A  37       3.373 -36.472 -19.296  1.00  0.00      RA0  C
ATOM    386  CE2 TRP A  37       3.642 -37.590 -20.119  1.00  0.00      RA0  C
ATOM    387  CE3 TRP A  37       3.609 -35.191 -19.780  1.00  0.00      RA0  C
ATOM    388  CD1 TRP A  37       2.880 -38.365 -18.166  1.00  0.00      RA0  C
ATOM    389  NE1 TRP A  37       3.327 -38.735 -19.395  1.00  0.00      RA0  N
ATOM    390  HE1 TRP A  37       3.412 -39.656 -19.719  1.00  0.00      RA0  H
ATOM    391  CZ2 TRP A  37       4.141 -37.396 -21.401  1.00  0.00      RA0  C
ATOM    392  CZ3 TRP A  37       4.111 -35.012 -21.063  1.00  0.00      RA0  C
ATOM    393  CH2 TRP A  37       4.376 -36.110 -21.871  1.00  0.00      RA0  C
ATOM    394  C   TRP A  37       4.788 -35.251 -16.568  1.00  0.00      RA0  C
ATOM    395  O   TRP A  37       5.812 -35.839 -16.898  1.00  0.00      RA0  O
ATOM    396  N   ILE A  38       4.639 -33.933 -16.716  1.00  0.00      RA0  N
ATOM    397  H   ILE A  38       3.803 -33.519 -16.362  1.00  0.00      RA0  H
ATOM    398  CA  ILE A  38       5.645 -33.062 -17.332  1.00  0.00      RA0  C
ATOM    399  CB  ILE A  38       5.148 -31.615 -17.350  1.00  0.00      RA0  C
ATOM    400  CG2 ILE A  38       6.267 -30.626 -17.673  1.00  0.00      RA0  C
ATOM    401  CG1 ILE A  38       3.983 -31.486 -18.332  1.00  0.00      RA0  C
ATOM    402  CD1 ILE A  38       3.429 -30.064 -18.400  1.00  0.00      RA0  C
ATOM    403  C   ILE A  38       6.979 -33.191 -16.592  1.00  0.00      RA0  C
ATOM    404  O   ILE A  38       8.007 -33.367 -17.235  1.00  0.00      RA0  O
ATOM    405  N   GLU A  39       6.971 -33.185 -15.260  1.00  0.00      RA0  N
ATOM    406  H   GLU A  39       6.105 -33.071 -14.766  1.00  0.00      RA0  H
ATOM    407  CA  GLU A  39       8.189 -33.319 -14.445  1.00  0.00      RA0  C
ATOM    408  CB  GLU A  39       7.871 -32.874 -13.009  1.00  0.00      RA0  C
ATOM    409  CG  GLU A  39       7.455 -31.393 -12.964  1.00  0.00      RA0  C
ATOM    410  CD  GLU A  39       6.808 -31.043 -11.630  1.00  0.00      RA0  C
ATOM    411  OE1 GLU A  39       6.181 -29.988 -11.517  1.00  0.00      RA0  O
ATOM    412  OE2 GLU A  39       6.924 -31.825 -10.697  1.00  0.00      RA0  O
ATOM    413  C   GLU A  39       8.841 -34.714 -14.534  1.00  0.00      RA0  C
ATOM    414  O   GLU A  39      10.015 -34.861 -14.208  1.00  0.00      RA0  O
ATOM    415  N   SER A  40       8.108 -35.739 -14.985  1.00  0.00      RA0  N
ATOM    416  H   SER A  40       7.181 -35.604 -15.334  1.00  0.00      RA0  H
ATOM    417  CA  SER A  40       8.624 -37.111 -15.120  1.00  0.00      RA0  C
ATOM    418  CB  SER A  40       7.573 -38.158 -14.757  1.00  0.00      RA0  C
ATOM    419  OG  SER A  40       6.285 -37.725 -15.178  1.00  0.00      RA0  O
ATOM    420  HG  SER A  40       5.964 -37.184 -14.465  1.00  0.00      RA0  H
ATOM    421  C   SER A  40       9.357 -37.392 -16.439  1.00  0.00      RA0  C
ATOM    422  O   SER A  40      10.034 -38.414 -16.549  1.00  0.00      RA0  O
ATOM    423  N   GLN A  41       9.212 -36.526 -17.447  1.00  0.00      RA0  N
ATOM    424  H   GLN A  41       8.830 -35.622 -17.248  1.00  0.00      RA0  H
ATOM    425  CA  GLN A  41       9.805 -36.728 -18.773  1.00  0.00      RA0  C
ATOM    426  CB  GLN A  41       8.892 -36.177 -19.867  1.00  0.00      RA0  C
ATOM    427  CG  GLN A  41       7.408 -36.433 -19.606  1.00  0.00      RA0  C
ATOM    428  CD  GLN A  41       7.141 -37.918 -19.475  1.00  0.00      RA0  C
ATOM    429  OE1 GLN A  41       7.394 -38.700 -20.386  1.00  0.00      RA0  O
ATOM    430  NE2 GLN A  41       6.605 -38.262 -18.290  1.00  0.00      RA0  N
ATOM    431 HE21 GLN A  41       6.405 -37.564 -17.590  1.00  0.00      RA0  H
ATOM    432 HE22 GLN A  41       6.379 -39.201 -18.040  1.00  0.00      RA0  H
ATOM    433  C   GLN A  41      11.195 -36.080 -18.881  1.00  0.00      RA0  C
ATOM    434  O   GLN A  41      11.429 -34.989 -18.362  1.00  0.00      RA0  O
ATOM    435  N   ASP A  42      12.108 -36.704 -19.632  1.00  0.00      RA0  N
ATOM    436  H   ASP A  42      11.863 -37.557 -20.088  1.00  0.00      RA0  H
ATOM    437  CA  ASP A  42      13.421 -36.123 -19.949  1.00  0.00      RA0  C
ATOM    438  CB  ASP A  42      14.588 -37.093 -20.112  1.00  0.00      RA0  C
ATOM    439  CG  ASP A  42      15.887 -36.286 -20.173  1.00  0.00      RA0  C
ATOM    440  OD1 ASP A  42      15.853 -35.051 -20.198  1.00  0.00      RA0  O
ATOM    441  OD2 ASP A  42      16.949 -36.896 -20.205  1.00  0.00      RA0  O
ATOM    442  C   ASP A  42      13.331 -35.187 -21.167  1.00  0.00      RA0  C
ATOM    443  O   ASP A  42      13.639 -35.540 -22.312  1.00  0.00      RA0  O
ATOM    444  N   TRP A  43      12.878 -33.957 -20.918  1.00  0.00      RA0  N
ATOM    445  H   TRP A  43      12.674 -33.765 -19.956  1.00  0.00      RA0  H
ATOM    446  CA  TRP A  43      12.734 -32.934 -21.955  1.00  0.00      RA0  C
ATOM    447  CB  TRP A  43      11.969 -31.715 -21.447  1.00  0.00      RA0  C
ATOM    448  CG  TRP A  43      10.555 -32.094 -21.089  1.00  0.00      RA0  C
ATOM    449  CD2 TRP A  43       9.390 -32.116 -21.942  1.00  0.00      RA0  C
ATOM    450  CE2 TRP A  43       8.289 -32.515 -21.149  1.00  0.00      RA0  C
ATOM    451  CE3 TRP A  43       9.197 -31.823 -23.287  1.00  0.00      RA0  C
ATOM    452  CD1 TRP A  43      10.091 -32.484 -19.829  1.00  0.00      RA0  C
ATOM    453  NE1 TRP A  43       8.759 -32.734 -19.859  1.00  0.00      RA0  N
ATOM    454  HE1 TRP A  43       8.242 -33.024 -19.076  1.00  0.00      RA0  H
ATOM    455  CZ2 TRP A  43       7.025 -32.609 -21.720  1.00  0.00      RA0  C
ATOM    456  CZ3 TRP A  43       7.929 -31.920 -23.847  1.00  0.00      RA0  C
ATOM    457  CH2 TRP A  43       6.846 -32.310 -23.066  1.00  0.00      RA0  C
ATOM    458  C   TRP A  43      14.066 -32.498 -22.569  1.00  0.00      RA0  C
ATOM    459  O   TRP A  43      14.092 -32.105 -23.736  1.00  0.00      RA0  O
ATOM    460  N   ALA A  44      15.174 -32.585 -21.826  1.00  0.00      RA0  N
ATOM    461  H   ALA A  44      15.138 -33.121 -20.977  1.00  0.00      RA0  H
ATOM    462  CA  ALA A  44      16.502 -32.262 -22.344  1.00  0.00      RA0  C
ATOM    463  CB  ALA A  44      17.533 -32.219 -21.215  1.00  0.00      RA0  C
ATOM    464  C   ALA A  44      16.938 -33.292 -23.396  1.00  0.00      RA0  C
ATOM    465  O   ALA A  44      17.404 -32.922 -24.478  1.00  0.00      RA0  O
ATOM    466  N   TYR A  45      16.702 -34.580 -23.132  1.00  0.00      RA0  N
ATOM    467  H   TYR A  45      16.364 -34.849 -22.221  1.00  0.00      RA0  H
ATOM    468  CA  TYR A  45      16.921 -35.633 -24.118  1.00  0.00      RA0  C
ATOM    469  CB  TYR A  45      16.761 -36.989 -23.443  1.00  0.00      RA0  C
ATOM    470  CG  TYR A  45      17.248 -38.113 -24.318  1.00  0.00      RA0  C
ATOM    471  CD1 TYR A  45      16.468 -39.253 -24.463  1.00  0.00      RA0  C
ATOM    472  CE1 TYR A  45      16.930 -40.317 -25.224  1.00  0.00      RA0  C
ATOM    473  CD2 TYR A  45      18.479 -38.021 -24.951  1.00  0.00      RA0  C
ATOM    474  CE2 TYR A  45      18.942 -39.087 -25.710  1.00  0.00      RA0  C
ATOM    475  CZ  TYR A  45      18.170 -40.235 -25.841  1.00  0.00      RA0  C
ATOM    476  OH  TYR A  45      18.637 -41.301 -26.595  1.00  0.00      RA0  O
ATOM    477  HH  TYR A  45      18.118 -42.060 -26.329  1.00  0.00      RA0  H
ATOM    478  C   TYR A  45      15.953 -35.516 -25.304  1.00  0.00      RA0  C
ATOM    479  O   TYR A  45      16.394 -35.600 -26.455  1.00  0.00      RA0  O
ATOM    480  N   ALA A  46      14.668 -35.222 -25.064  1.00  0.00      RA0  N
ATOM    481  H   ALA A  46      14.377 -35.205 -24.103  1.00  0.00      RA0  H
ATOM    482  CA  ALA A  46      13.691 -34.963 -26.128  1.00  0.00      RA0  C
ATOM    483  CB  ALA A  46      12.311 -34.674 -25.535  1.00  0.00      RA0  C
ATOM    484  C   ALA A  46      14.115 -33.794 -27.034  1.00  0.00      RA0  C
ATOM    485  O   ALA A  46      14.062 -33.902 -28.255  1.00  0.00      RA0  O
ATOM    486  N   ALA A  47      14.642 -32.710 -26.463  1.00  0.00      RA0  N
ATOM    487  H   ALA A  47      14.697 -32.687 -25.463  1.00  0.00      RA0  H
ATOM    488  CA  ALA A  47      15.159 -31.566 -27.211  1.00  0.00      RA0  C
ATOM    489  CB  ALA A  47      15.551 -30.473 -26.223  1.00  0.00      RA0  C
ATOM    490  C   ALA A  47      16.404 -31.883 -28.068  1.00  0.00      RA0  C
ATOM    491  O   ALA A  47      16.761 -31.077 -28.933  1.00  0.00      RA0  O
ATOM    492  N   SER A  48      17.053 -33.035 -27.849  1.00  0.00      RA0  N
ATOM    493  H   SER A  48      16.750 -33.690 -27.152  1.00  0.00      RA0  H
ATOM    494  CA  SER A  48      18.252 -33.481 -28.576  1.00  0.00      RA0  C
ATOM    495  CB  SER A  48      19.314 -33.901 -27.569  1.00  0.00      RA0  C
ATOM    496  OG  SER A  48      18.674 -34.221 -26.338  1.00  0.00      RA0  O
ATOM    497  HG  SER A  48      18.461 -33.409 -25.886  1.00  0.00      RA0  H
ATOM    498  C   SER A  48      17.982 -34.500 -29.692  1.00  0.00      RA0  C
ATOM    499  O   SER A  48      18.819 -34.655 -30.581  1.00  0.00      RA0  O
ATOM    500  N   LYS A  49      16.828 -35.188 -29.683  1.00  0.00      RA0  N
ATOM    501  H   LYS A  49      16.144 -35.006 -28.971  1.00  0.00      RA0  H
ATOM    502  CA  LYS A  49      16.481 -36.231 -30.666  1.00  0.00      RA0  C
ATOM    503  CB  LYS A  49      16.740 -37.630 -30.106  1.00  0.00      RA0  C
ATOM    504  CG  LYS A  49      18.237 -37.901 -29.954  1.00  0.00      RA0  C
ATOM    505  CD  LYS A  49      18.564 -39.277 -29.383  1.00  0.00      RA0  C
ATOM    506  CE  LYS A  49      20.071 -39.462 -29.197  1.00  0.00      RA0  C
ATOM    507  NZ  LYS A  49      20.324 -40.728 -28.497  1.00  0.00      RA0  N
ATOM    508  HZ1 LYS A  49      21.337 -40.845 -28.308  1.00  0.00      RA0  H
ATOM    509  HZ2 LYS A  49      19.809 -40.724 -27.589  1.00  0.00      RA0  H
ATOM    510  HZ3 LYS A  49      19.969 -41.526 -29.057  1.00  0.00      RA0  H
ATOM    511  C   LYS A  49      15.044 -36.097 -31.152  1.00  0.00      RA0  C
ATOM    512  O   LYS A  49      14.105 -36.298 -30.389  1.00  0.00      RA0  O
ATOM    513  N   GLU A  50      14.875 -35.869 -32.450  1.00  0.00      RA0  N
ATOM    514  H   GLU A  50      15.688 -35.734 -33.014  1.00  0.00      RA0  H
ATOM    515  CA  GLU A  50      13.572 -35.640 -33.086  1.00  0.00      RA0  C
ATOM    516  CB  GLU A  50      13.703 -35.166 -34.537  1.00  0.00      RA0  C
ATOM    517  CG  GLU A  50      12.459 -34.415 -35.050  1.00  0.00      RA0  C
ATOM    518  CD  GLU A  50      12.229 -33.103 -34.300  1.00  0.00      RA0  C
ATOM    519  OE1 GLU A  50      11.530 -33.105 -33.287  1.00  0.00      RA0  O
ATOM    520  OE2 GLU A  50      12.726 -32.067 -34.743  1.00  0.00      RA0  O
ATOM    521  C   GLU A  50      12.569 -36.786 -32.887  1.00  0.00      RA0  C
ATOM    522  O   GLU A  50      11.405 -36.542 -32.571  1.00  0.00      RA0  O
ATOM    523  N   SER A  51      13.013 -38.044 -32.983  1.00  0.00      RA0  N
ATOM    524  H   SER A  51      13.975 -38.203 -33.197  1.00  0.00      RA0  H
ATOM    525  CA  SER A  51      12.143 -39.206 -32.752  1.00  0.00      RA0  C
ATOM    526  CB  SER A  51      13.014 -40.369 -33.172  1.00  0.00      RA0  C
ATOM    527  OG  SER A  51      13.962 -39.811 -34.094  1.00  0.00      RA0  O
ATOM    528  HG  SER A  51      13.485 -39.674 -34.906  1.00  0.00      RA0  H
ATOM    529  C   SER A  51      11.610 -39.259 -31.318  1.00  0.00      RA0  C
ATOM    530  O   SER A  51      10.447 -39.596 -31.098  1.00  0.00      RA0  O
ATOM    531  N   HIS A  52      12.436 -38.874 -30.341  1.00  0.00      RA0  N
ATOM    532  H   HIS A  52      13.289 -38.417 -30.594  1.00  0.00      RA0  H
ATOM    533  CA  HIS A  52      12.025 -38.812 -28.944  1.00  0.00      RA0  C
ATOM    534  CB  HIS A  52      13.236 -38.824 -28.014  1.00  0.00      RA0  C
ATOM    535  CG  HIS A  52      12.784 -39.177 -26.618  1.00  0.00      RA0  C
ATOM    536  ND1 HIS A  52      11.980 -40.220 -26.333  1.00  0.00      RA0  N
ATOM    537  HD1 HIS A  52      11.579 -40.849 -26.968  1.00  0.00      RA0  H
ATOM    538  CD2 HIS A  52      13.123 -38.532 -25.426  1.00  0.00      RA0  C
ATOM    539  NE2 HIS A  52      12.514 -39.201 -24.418  1.00  0.00      RA0  N
ATOM    540  CE1 HIS A  52      11.811 -40.238 -24.972  1.00  0.00      RA0  C
ATOM    541  C   HIS A  52      11.131 -37.596 -28.680  1.00  0.00      RA0  C
ATOM    542  O   HIS A  52      10.115 -37.737 -28.008  1.00  0.00      RA0  O
ATOM    543  N   ALA A  53      11.441 -36.437 -29.274  1.00  0.00      RA0  N
ATOM    544  H   ALA A  53      12.299 -36.349 -29.781  1.00  0.00      RA0  H
ATOM    545  CA  ALA A  53      10.574 -35.259 -29.227  1.00  0.00      RA0  C
ATOM    546  CB  ALA A  53      11.179 -34.122 -30.044  1.00  0.00      RA0  C
ATOM    547  C   ALA A  53       9.167 -35.572 -29.751  1.00  0.00      RA0  C
ATOM    548  O   ALA A  53       8.179 -35.230 -29.110  1.00  0.00      RA0  O
ATOM    549  N   THR A  54       9.084 -36.264 -30.889  1.00  0.00      RA0  N
ATOM    550  H   THR A  54       9.934 -36.510 -31.352  1.00  0.00      RA0  H
ATOM    551  CA  THR A  54       7.818 -36.664 -31.519  1.00  0.00      RA0  C
ATOM    552  CB  THR A  54       8.166 -37.295 -32.865  1.00  0.00      RA0  C
ATOM    553  OG1 THR A  54       8.937 -36.385 -33.659  1.00  0.00      RA0  O
ATOM    554  HG1 THR A  54       9.709 -36.113 -33.171  1.00  0.00      RA0  H
ATOM    555  CG2 THR A  54       6.917 -37.737 -33.625  1.00  0.00      RA0  C
ATOM    556  C   THR A  54       7.029 -37.610 -30.613  1.00  0.00      RA0  C
ATOM    557  O   THR A  54       5.841 -37.393 -30.379  1.00  0.00      RA0  O
ATOM    558  N   LEU A  55       7.692 -38.620 -30.033  1.00  0.00      RA0  N
ATOM    559  H   LEU A  55       8.662 -38.744 -30.253  1.00  0.00      RA0  H
ATOM    560  CA  LEU A  55       7.069 -39.553 -29.089  1.00  0.00      RA0  C
ATOM    561  CB  LEU A  55       8.087 -40.612 -28.669  1.00  0.00      RA0  C
ATOM    562  CG  LEU A  55       7.541 -41.603 -27.640  1.00  0.00      RA0  C
ATOM    563  CD1 LEU A  55       6.365 -42.415 -28.186  1.00  0.00      RA0  C
ATOM    564  CD2 LEU A  55       8.649 -42.495 -27.077  1.00  0.00      RA0  C
ATOM    565  C   LEU A  55       6.519 -38.832 -27.848  1.00  0.00      RA0  C
ATOM    566  O   LEU A  55       5.354 -39.009 -27.499  1.00  0.00      RA0  O
ATOM    567  N   VAL A  56       7.340 -38.000 -27.199  1.00  0.00      RA0  N
ATOM    568  H   VAL A  56       8.253 -37.840 -27.579  1.00  0.00      RA0  H
ATOM    569  CA  VAL A  56       6.942 -37.252 -25.995  1.00  0.00      RA0  C
ATOM    570  CB  VAL A  56       8.145 -36.549 -25.359  1.00  0.00      RA0  C
ATOM    571  CG1 VAL A  56       7.735 -35.695 -24.159  1.00  0.00      RA0  C
ATOM    572  CG2 VAL A  56       9.197 -37.578 -24.948  1.00  0.00      RA0  C
ATOM    573  C   VAL A  56       5.820 -36.264 -26.317  1.00  0.00      RA0  C
ATOM    574  O   VAL A  56       4.891 -36.128 -25.526  1.00  0.00      RA0  O
ATOM    575  N   PHE A  57       5.839 -35.628 -27.492  1.00  0.00      RA0  N
ATOM    576  H   PHE A  57       6.617 -35.768 -28.107  1.00  0.00      RA0  H
ATOM    577  CA  PHE A  57       4.766 -34.735 -27.927  1.00  0.00      RA0  C
ATOM    578  CB  PHE A  57       5.151 -33.982 -29.202  1.00  0.00      RA0  C
ATOM    579  CG  PHE A  57       4.115 -32.924 -29.495  1.00  0.00      RA0  C
ATOM    580  CD1 PHE A  57       3.559 -32.828 -30.764  1.00  0.00      RA0  C
ATOM    581  CD2 PHE A  57       3.717 -32.044 -28.494  1.00  0.00      RA0  C
ATOM    582  CE1 PHE A  57       2.602 -31.856 -31.030  1.00  0.00      RA0  C
ATOM    583  CE2 PHE A  57       2.759 -31.074 -28.761  1.00  0.00      RA0  C
ATOM    584  CZ  PHE A  57       2.198 -30.982 -30.029  1.00  0.00      RA0  C
ATOM    585  C   PHE A  57       3.431 -35.470 -28.114  1.00  0.00      RA0  C
ATOM    586  O   PHE A  57       2.408 -35.014 -27.606  1.00  0.00      RA0  O
ATOM    587  N   HIS A  58       3.419 -36.635 -28.769  1.00  0.00      RA0  N
ATOM    588  H   HIS A  58       4.279 -36.989 -29.149  1.00  0.00      RA0  H
ATOM    589  CA  HIS A  58       2.197 -37.438 -28.882  1.00  0.00      RA0  C
ATOM    590  CB  HIS A  58       2.409 -38.626 -29.820  1.00  0.00      RA0  C
ATOM    591  CG  HIS A  58       2.766 -38.172 -31.218  1.00  0.00      RA0  C
ATOM    592  ND1 HIS A  58       2.688 -36.901 -31.663  1.00  0.00      RA0  N
ATOM    593  HD1 HIS A  58       2.411 -36.111 -31.155  1.00  0.00      RA0  H
ATOM    594  CD2 HIS A  58       3.223 -38.983 -32.260  1.00  0.00      RA0  C
ATOM    595  NE2 HIS A  58       3.420 -38.189 -33.339  1.00  0.00      RA0  N
ATOM    596  CE1 HIS A  58       3.093 -36.908 -32.974  1.00  0.00      RA0  C
ATOM    597  C   HIS A  58       1.699 -37.937 -27.521  1.00  0.00      RA0  C
ATOM    598  O   HIS A  58       0.492 -37.904 -27.273  1.00  0.00      RA0  O
ATOM    599  N   ASN A  59       2.605 -38.320 -26.618  1.00  0.00      RA0  N
ATOM    600  H   ASN A  59       3.567 -38.360 -26.896  1.00  0.00      RA0  H
ATOM    601  CA  ASN A  59       2.234 -38.694 -25.254  1.00  0.00      RA0  C
ATOM    602  CB  ASN A  59       3.441 -39.190 -24.454  1.00  0.00      RA0  C
ATOM    603  CG  ASN A  59       3.833 -40.596 -24.852  1.00  0.00      RA0  C
ATOM    604  OD1 ASN A  59       3.052 -41.362 -25.406  1.00  0.00      RA0  O
ATOM    605  ND2 ASN A  59       5.107 -40.895 -24.537  1.00  0.00      RA0  N
ATOM    606 HD21 ASN A  59       5.687 -40.225 -24.071  1.00  0.00      RA0  H
ATOM    607 HD22 ASN A  59       5.497 -41.788 -24.760  1.00  0.00      RA0  H
ATOM    608  C   ASN A  59       1.634 -37.507 -24.485  1.00  0.00      RA0  C
ATOM    609  O   ASN A  59       0.613 -37.680 -23.828  1.00  0.00      RA0  O
ATOM    610  N   LEU A  60       2.187 -36.296 -24.632  1.00  0.00      RA0  N
ATOM    611  H   LEU A  60       3.020 -36.216 -25.181  1.00  0.00      RA0  H
ATOM    612  CA  LEU A  60       1.626 -35.075 -24.043  1.00  0.00      RA0  C
ATOM    613  CB  LEU A  60       2.513 -33.885 -24.413  1.00  0.00      RA0  C
ATOM    614  CG  LEU A  60       2.003 -32.526 -23.927  1.00  0.00      RA0  C
ATOM    615  CD1 LEU A  60       1.945 -32.432 -22.403  1.00  0.00      RA0  C
ATOM    616  CD2 LEU A  60       2.818 -31.383 -24.531  1.00  0.00      RA0  C
ATOM    617  C   LEU A  60       0.187 -34.838 -24.521  1.00  0.00      RA0  C
ATOM    618  O   LEU A  60      -0.688 -34.545 -23.710  1.00  0.00      RA0  O
ATOM    619  N   LEU A  61      -0.087 -34.997 -25.821  1.00  0.00      RA0  N
ATOM    620  H   LEU A  61       0.673 -35.238 -26.430  1.00  0.00      RA0  H
ATOM    621  CA  LEU A  61      -1.453 -34.889 -26.349  1.00  0.00      RA0  C
ATOM    622  CB  LEU A  61      -1.409 -34.976 -27.872  1.00  0.00      RA0  C
ATOM    623  CG  LEU A  61      -0.509 -33.905 -28.493  1.00  0.00      RA0  C
ATOM    624  CD1 LEU A  61      -0.301 -34.141 -29.989  1.00  0.00      RA0  C
ATOM    625  CD2 LEU A  61      -0.995 -32.488 -28.181  1.00  0.00      RA0  C
ATOM    626  C   LEU A  61      -2.385 -35.962 -25.760  1.00  0.00      RA0  C
ATOM    627  O   LEU A  61      -3.541 -35.659 -25.467  1.00  0.00      RA0  O
ATOM    628  N   GLY A  62      -1.883 -37.183 -25.553  1.00  0.00      RA0  N
ATOM    629  H   GLY A  62      -0.933 -37.364 -25.818  1.00  0.00      RA0  H
ATOM    630  CA  GLY A  62      -2.620 -38.266 -24.895  1.00  0.00      RA0  C
ATOM    631  C   GLY A  62      -2.929 -37.981 -23.421  1.00  0.00      RA0  C
ATOM    632  O   GLY A  62      -4.036 -38.253 -22.959  1.00  0.00      RA0  O
ATOM    633  N   GLU A  63      -1.998 -37.375 -22.685  1.00  0.00      RA0  N
ATOM    634  H   GLU A  63      -1.109 -37.183 -23.103  1.00  0.00      RA0  H
ATOM    635  CA  GLU A  63      -2.223 -36.939 -21.301  1.00  0.00      RA0  C
ATOM    636  CB  GLU A  63      -0.978 -36.623 -20.475  1.00  0.00      RA0  C
ATOM    637  CG  GLU A  63      -0.721 -37.636 -19.342  1.00  0.00      RA0  C
ATOM    638  CD  GLU A  63      -1.898 -37.891 -18.391  1.00  0.00      RA0  C
ATOM    639  OE1 GLU A  63      -2.125 -39.049 -18.060  1.00  0.00      RA0  O
ATOM    640  OE2 GLU A  63      -2.571 -36.972 -17.924  1.00  0.00      RA0  O
ATOM    641  C   GLU A  63      -3.241 -35.798 -21.211  1.00  0.00      RA0  C
ATOM    642  O   GLU A  63      -4.076 -35.783 -20.304  1.00  0.00      RA0  O
ATOM    643  N   ILE A  64      -3.247 -34.880 -22.185  1.00  0.00      RA0  N
ATOM    644  H   ILE A  64      -2.506 -34.911 -22.859  1.00  0.00      RA0  H
ATOM    645  CA  ILE A  64      -4.295 -33.856 -22.285  1.00  0.00      RA0  C
ATOM    646  CB  ILE A  64      -4.034 -32.888 -23.443  1.00  0.00      RA0  C
ATOM    647  CG2 ILE A  64      -5.175 -31.878 -23.585  1.00  0.00      RA0  C
ATOM    648  CG1 ILE A  64      -2.697 -32.173 -23.288  1.00  0.00      RA0  C
ATOM    649  CD1 ILE A  64      -2.379 -31.303 -24.502  1.00  0.00      RA0  C
ATOM    650  C   ILE A  64      -5.674 -34.508 -22.466  1.00  0.00      RA0  C
ATOM    651  O   ILE A  64      -6.630 -34.075 -21.825  1.00  0.00      RA0  O
ATOM    652  N   ASP A  65      -5.793 -35.564 -23.276  1.00  0.00      RA0  N
ATOM    653  H   ASP A  65      -4.994 -35.892 -23.781  1.00  0.00      RA0  H
ATOM    654  CA  ASP A  65      -7.063 -36.283 -23.473  1.00  0.00      RA0  C
ATOM    655  CB  ASP A  65      -6.973 -37.343 -24.570  1.00  0.00      RA0  C
ATOM    656  CG  ASP A  65      -6.893 -36.691 -25.921  1.00  0.00      RA0  C
ATOM    657  OD1 ASP A  65      -7.299 -35.541 -26.054  1.00  0.00      RA0  O
ATOM    658  OD2 ASP A  65      -6.366 -37.298 -26.852  1.00  0.00      RA0  O
ATOM    659  C   ASP A  65      -7.530 -37.028 -22.215  1.00  0.00      RA0  C
ATOM    660  O   ASP A  65      -8.723 -37.024 -21.881  1.00  0.00      RA0  O
ATOM    661  N   GLN A  66      -6.599 -37.629 -21.471  1.00  0.00      RA0  N
ATOM    662  H   GLN A  66      -5.655 -37.625 -21.811  1.00  0.00      RA0  H
ATOM    663  CA  GLN A  66      -6.904 -38.247 -20.180  1.00  0.00      RA0  C
ATOM    664  CB  GLN A  66      -5.691 -38.954 -19.623  1.00  0.00      RA0  C
ATOM    665  CG  GLN A  66      -5.405 -40.335 -20.190  1.00  0.00      RA0  C
ATOM    666  CD  GLN A  66      -4.460 -40.960 -19.198  1.00  0.00      RA0  C
ATOM    667  OE1 GLN A  66      -4.821 -41.183 -18.041  1.00  0.00      RA0  O
ATOM    668  NE2 GLN A  66      -3.215 -41.109 -19.672  1.00  0.00      RA0  N
ATOM    669 HE21 GLN A  66      -3.001 -41.029 -20.645  1.00  0.00      RA0  H
ATOM    670 HE22 GLN A  66      -2.440 -41.188 -19.041  1.00  0.00      RA0  H
ATOM    671  C   GLN A  66      -7.387 -37.202 -19.168  1.00  0.00      RA0  C
ATOM    672  O   GLN A  66      -8.411 -37.402 -18.510  1.00  0.00      RA0  O
ATOM    673  N   GLN A  67      -6.696 -36.063 -19.072  1.00  0.00      RA0  N
ATOM    674  H   GLN A  67      -5.876 -35.946 -19.639  1.00  0.00      RA0  H
ATOM    675  CA  GLN A  67      -7.077 -34.989 -18.158  1.00  0.00      RA0  C
ATOM    676  CB  GLN A  67      -5.949 -33.973 -17.987  1.00  0.00      RA0  C
ATOM    677  CG  GLN A  67      -6.259 -32.935 -16.905  1.00  0.00      RA0  C
ATOM    678  CD  GLN A  67      -6.615 -33.631 -15.606  1.00  0.00      RA0  C
ATOM    679  OE1 GLN A  67      -5.833 -34.410 -15.068  1.00  0.00      RA0  O
ATOM    680  NE2 GLN A  67      -7.834 -33.315 -15.132  1.00  0.00      RA0  N
ATOM    681 HE21 GLN A  67      -8.470 -32.753 -15.667  1.00  0.00      RA0  H
ATOM    682 HE22 GLN A  67      -8.191 -33.609 -14.241  1.00  0.00      RA0  H
ATOM    683  C   GLN A  67      -8.401 -34.329 -18.568  1.00  0.00      RA0  C
ATOM    684  O   GLN A  67      -9.227 -34.022 -17.709  1.00  0.00      RA0  O
ATOM    685  N   TYR A  68      -8.658 -34.191 -19.871  1.00  0.00      RA0  N
ATOM    686  H   TYR A  68      -7.940 -34.429 -20.526  1.00  0.00      RA0  H
ATOM    687  CA  TYR A  68      -9.951 -33.754 -20.394  1.00  0.00      RA0  C
ATOM    688  CB  TYR A  68      -9.910 -33.649 -21.928  1.00  0.00      RA0  C
ATOM    689  CG  TYR A  68     -11.158 -32.995 -22.493  1.00  0.00      RA0  C
ATOM    690  CD1 TYR A  68     -12.369 -33.682 -22.544  1.00  0.00      RA0  C
ATOM    691  CE1 TYR A  68     -13.513 -33.065 -23.036  1.00  0.00      RA0  C
ATOM    692  CD2 TYR A  68     -11.094 -31.695 -22.981  1.00  0.00      RA0  C
ATOM    693  CE2 TYR A  68     -12.232 -31.087 -23.498  1.00  0.00      RA0  C
ATOM    694  CZ  TYR A  68     -13.448 -31.760 -23.507  1.00  0.00      RA0  C
ATOM    695  OH  TYR A  68     -14.590 -31.132 -23.972  1.00  0.00      RA0  O
ATOM    696  HH  TYR A  68     -15.251 -31.213 -23.278  1.00  0.00      RA0  H
ATOM    697  C   TYR A  68     -11.079 -34.696 -19.955  1.00  0.00      RA0  C
ATOM    698  O   TYR A  68     -12.125 -34.233 -19.503  1.00  0.00      RA0  O
ATOM    699  N   SER A  69     -10.854 -36.012 -20.008  1.00  0.00      RA0  N
ATOM    700  H   SER A  69      -9.988 -36.345 -20.383  1.00  0.00      RA0  H
ATOM    701  CA  SER A  69     -11.833 -37.015 -19.566  1.00  0.00      RA0  C
ATOM    702  CB  SER A  69     -11.337 -38.368 -20.058  1.00  0.00      RA0  C
ATOM    703  OG  SER A  69     -11.152 -38.276 -21.475  1.00  0.00      RA0  O
ATOM    704  HG  SER A  69     -10.310 -37.863 -21.639  1.00  0.00      RA0  H
ATOM    705  C   SER A  69     -12.121 -36.931 -18.061  1.00  0.00      RA0  C
ATOM    706  O   SER A  69     -13.270 -37.094 -17.652  1.00  0.00      RA0  O
ATOM    707  N   ARG A  70     -11.115 -36.610 -17.232  1.00  0.00      RA0  N
ATOM    708  H   ARG A  70     -10.209 -36.462 -17.633  1.00  0.00      RA0  H
ATOM    709  CA  ARG A  70     -11.316 -36.339 -15.794  1.00  0.00      RA0  C
ATOM    710  CB  ARG A  70      -9.920 -36.224 -15.132  1.00  0.00      RA0  C
ATOM    711  CG  ARG A  70      -8.933 -37.370 -15.476  1.00  0.00      RA0  C
ATOM    712  CD  ARG A  70      -7.441 -37.133 -15.126  1.00  0.00      RA0  C
ATOM    713  NE  ARG A  70      -6.544 -38.162 -15.690  1.00  0.00      RA0  N
ATOM    714  HE  ARG A  70      -6.917 -39.092 -15.717  1.00  0.00      RA0  H
ATOM    715  CZ  ARG A  70      -5.266 -37.889 -16.151  1.00  0.00      RA0  C
ATOM    716  NH1 ARG A  70      -4.746 -36.648 -16.104  1.00  0.00      RA0  N
ATOM    717 HH11 ARG A  70      -3.860 -36.460 -16.564  1.00  0.00      RA0  H
ATOM    718 HH12 ARG A  70      -5.193 -35.874 -15.637  1.00  0.00      RA0  H
ATOM    719  NH2 ARG A  70      -4.503 -38.865 -16.685  1.00  0.00      RA0  N
ATOM    720 HH21 ARG A  70      -3.580 -38.653 -17.065  1.00  0.00      RA0  H
ATOM    721 HH22 ARG A  70      -4.768 -39.833 -16.797  1.00  0.00      RA0  H
ATOM    722  C   ARG A  70     -12.175 -35.092 -15.575  1.00  0.00      RA0  C
ATOM    723  O   ARG A  70     -13.173 -35.156 -14.865  1.00  0.00      RA0  O
ATOM    724  N   PHE A  71     -11.872 -33.988 -16.261  1.00  0.00      RA0  N
ATOM    725  H   PHE A  71     -11.049 -33.981 -16.831  1.00  0.00      RA0  H
ATOM    726  CA  PHE A  71     -12.684 -32.767 -16.165  1.00  0.00      RA0  C
ATOM    727  CB  PHE A  71     -12.043 -31.618 -16.953  1.00  0.00      RA0  C
ATOM    728  CG  PHE A  71     -10.755 -31.106 -16.356  1.00  0.00      RA0  C
ATOM    729  CD1 PHE A  71     -10.631 -30.929 -14.987  1.00  0.00      RA0  C
ATOM    730  CD2 PHE A  71      -9.698 -30.768 -17.191  1.00  0.00      RA0  C
ATOM    731  CE1 PHE A  71      -9.465 -30.398 -14.448  1.00  0.00      RA0  C
ATOM    732  CE2 PHE A  71      -8.534 -30.230 -16.655  1.00  0.00      RA0  C
ATOM    733  CZ  PHE A  71      -8.417 -30.037 -15.285  1.00  0.00      RA0  C
ATOM    734  C   PHE A  71     -14.099 -32.922 -16.735  1.00  0.00      RA0  C
ATOM    735  O   PHE A  71     -15.008 -32.201 -16.316  1.00  0.00      RA0  O
ATOM    736  N   LEU A  72     -14.308 -33.861 -17.665  1.00  0.00      RA0  N
ATOM    737  H   LEU A  72     -13.508 -34.346 -18.021  1.00  0.00      RA0  H
ATOM    738  CA  LEU A  72     -15.636 -34.250 -18.133  1.00  0.00      RA0  C
ATOM    739  CB  LEU A  72     -15.493 -35.178 -19.339  1.00  0.00      RA0  C
ATOM    740  CG  LEU A  72     -16.821 -35.609 -19.961  1.00  0.00      RA0  C
ATOM    741  CD1 LEU A  72     -17.626 -34.419 -20.486  1.00  0.00      RA0  C
ATOM    742  CD2 LEU A  72     -16.611 -36.674 -21.037  1.00  0.00      RA0  C
ATOM    743  C   LEU A  72     -16.451 -34.909 -17.011  1.00  0.00      RA0  C
ATOM    744  O   LEU A  72     -17.610 -34.550 -16.819  1.00  0.00      RA0  O
ATOM    745  N   GLN A  73     -15.840 -35.807 -16.232  1.00  0.00      RA0  N
ATOM    746  H   GLN A  73     -14.865 -35.978 -16.388  1.00  0.00      RA0  H
ATOM    747  CA  GLN A  73     -16.484 -36.448 -15.076  1.00  0.00      RA0  C
ATOM    748  CB  GLN A  73     -15.612 -37.599 -14.591  1.00  0.00      RA0  C
ATOM    749  CG  GLN A  73     -15.514 -38.642 -15.701  1.00  0.00      RA0  C
ATOM    750  CD  GLN A  73     -14.445 -39.657 -15.373  1.00  0.00      RA0  C
ATOM    751  OE1 GLN A  73     -14.509 -40.390 -14.394  1.00  0.00      RA0  O
ATOM    752  NE2 GLN A  73     -13.461 -39.677 -16.288  1.00  0.00      RA0  N
ATOM    753 HE21 GLN A  73     -13.477 -38.979 -17.009  1.00  0.00      RA0  H
ATOM    754 HE22 GLN A  73     -12.729 -40.356 -16.264  1.00  0.00      RA0  H
ATOM    755  C   GLN A  73     -16.798 -35.442 -13.959  1.00  0.00      RA0  C
ATOM    756  O   GLN A  73     -17.865 -35.505 -13.354  1.00  0.00      RA0  O
ATOM    757  N   GLU A  74     -15.915 -34.468 -13.731  1.00  0.00      RA0  N
ATOM    758  H   GLU A  74     -15.044 -34.488 -14.229  1.00  0.00      RA0  H
ATOM    759  CA  GLU A  74     -16.106 -33.392 -12.746  1.00  0.00      RA0  C
ATOM    760  CB  GLU A  74     -14.804 -32.624 -12.534  1.00  0.00      RA0  C
ATOM    761  CG  GLU A  74     -13.542 -33.417 -12.219  1.00  0.00      RA0  C
ATOM    762  CD  GLU A  74     -12.364 -32.526 -12.562  1.00  0.00      RA0  C
ATOM    763  OE1 GLU A  74     -11.282 -33.052 -12.832  1.00  0.00      RA0  O
ATOM    764  OE2 GLU A  74     -12.546 -31.307 -12.604  1.00  0.00      RA0  O
ATOM    765  C   GLU A  74     -17.095 -32.301 -13.204  1.00  0.00      RA0  C
ATOM    766  O   GLU A  74     -17.373 -31.367 -12.456  1.00  0.00      RA0  O
ATOM    767  N   SER A  75     -17.626 -32.382 -14.433  1.00  0.00      RA0  N
ATOM    768  H   SER A  75     -17.428 -33.182 -14.999  1.00  0.00      RA0  H
ATOM    769  CA  SER A  75     -18.489 -31.351 -15.038  1.00  0.00      RA0  C
ATOM    770  CB  SER A  75     -19.834 -31.472 -14.331  1.00  0.00      RA0  C
ATOM    771  OG  SER A  75     -20.160 -32.869 -14.263  1.00  0.00      RA0  O
ATOM    772  HG  SER A  75     -19.482 -33.296 -13.753  1.00  0.00      RA0  H
ATOM    773  C   SER A  75     -17.868 -29.942 -15.062  1.00  0.00      RA0  C
ATOM    774  O   SER A  75     -18.577 -28.936 -15.119  1.00  0.00      RA0  O
ATOM    775  N   ASN A  76     -16.533 -29.842 -15.063  1.00  0.00      RA0  N
ATOM    776  H   ASN A  76     -15.991 -30.684 -15.134  1.00  0.00      RA0  H
ATOM    777  CA  ASN A  76     -15.827 -28.563 -15.090  1.00  0.00      RA0  C
ATOM    778  CB  ASN A  76     -14.439 -28.768 -14.511  1.00  0.00      RA0  C
ATOM    779  CG  ASN A  76     -13.731 -27.445 -14.346  1.00  0.00      RA0  C
ATOM    780  OD1 ASN A  76     -13.955 -26.450 -15.039  1.00  0.00      RA0  O
ATOM    781  ND2 ASN A  76     -12.852 -27.502 -13.331  1.00  0.00      RA0  N
ATOM    782 HD21 ASN A  76     -12.719 -28.395 -12.880  1.00  0.00      RA0  H
ATOM    783 HD22 ASN A  76     -12.318 -26.730 -12.992  1.00  0.00      RA0  H
ATOM    784  C   ASN A  76     -15.694 -28.029 -16.526  1.00  0.00      RA0  C
ATOM    785  O   ASN A  76     -14.672 -28.202 -17.194  1.00  0.00      RA0  O
ATOM    786  N   VAL A  77     -16.752 -27.371 -17.006  1.00  0.00      RA0  N
ATOM    787  H   VAL A  77     -17.533 -27.324 -16.379  1.00  0.00      RA0  H
ATOM    788  CA  VAL A  77     -16.861 -26.871 -18.389  1.00  0.00      RA0  C
ATOM    789  CB  VAL A  77     -18.226 -26.207 -18.595  1.00  0.00      RA0  C
ATOM    790  CG1 VAL A  77     -18.392 -25.671 -20.019  1.00  0.00      RA0  C
ATOM    791  CG2 VAL A  77     -19.349 -27.178 -18.223  1.00  0.00      RA0  C
ATOM    792  C   VAL A  77     -15.717 -25.917 -18.761  1.00  0.00      RA0  C
ATOM    793  O   VAL A  77     -15.227 -25.953 -19.891  1.00  0.00      RA0  O
ATOM    794  N   LEU A  78     -15.252 -25.092 -17.816  1.00  0.00      RA0  N
ATOM    795  H   LEU A  78     -15.585 -25.215 -16.882  1.00  0.00      RA0  H
ATOM    796  CA  LEU A  78     -14.168 -24.138 -18.057  1.00  0.00      RA0  C
ATOM    797  CB  LEU A  78     -14.003 -23.225 -16.844  1.00  0.00      RA0  C
ATOM    798  CG  LEU A  78     -12.893 -22.187 -17.023  1.00  0.00      RA0  C
ATOM    799  CD1 LEU A  78     -13.205 -21.209 -18.156  1.00  0.00      RA0  C
ATOM    800  CD2 LEU A  78     -12.574 -21.465 -15.714  1.00  0.00      RA0  C
ATOM    801  C   LEU A  78     -12.848 -24.858 -18.353  1.00  0.00      RA0  C
ATOM    802  O   LEU A  78     -12.199 -24.575 -19.361  1.00  0.00      RA0  O
ATOM    803  N   TYR A  79     -12.461 -25.817 -17.510  1.00  0.00      RA0  N
ATOM    804  H   TYR A  79     -13.067 -26.076 -16.754  1.00  0.00      RA0  H
ATOM    805  CA  TYR A  79     -11.218 -26.562 -17.711  1.00  0.00      RA0  C
ATOM    806  CB  TYR A  79     -10.811 -27.324 -16.454  1.00  0.00      RA0  C
ATOM    807  CG  TYR A  79     -10.191 -26.381 -15.450  1.00  0.00      RA0  C
ATOM    808  CD1 TYR A  79      -9.945 -25.054 -15.782  1.00  0.00      RA0  C
ATOM    809  CE1 TYR A  79      -9.369 -24.199 -14.851  1.00  0.00      RA0  C
ATOM    810  CD2 TYR A  79      -9.856 -26.850 -14.187  1.00  0.00      RA0  C
ATOM    811  CE2 TYR A  79      -9.283 -25.997 -13.254  1.00  0.00      RA0  C
ATOM    812  CZ  TYR A  79      -9.036 -24.671 -13.587  1.00  0.00      RA0  C
ATOM    813  OH  TYR A  79      -8.459 -23.826 -12.662  1.00  0.00      RA0  O
ATOM    814  HH  TYR A  79      -8.386 -24.274 -11.829  1.00  0.00      RA0  H
ATOM    815  C   TYR A  79     -11.285 -27.487 -18.929  1.00  0.00      RA0  C
ATOM    816  O   TYR A  79     -10.292 -27.608 -19.648  1.00  0.00      RA0  O
ATOM    817  N   GLN A  80     -12.460 -28.049 -19.237  1.00  0.00      RA0  N
ATOM    818  H   GLN A  80     -13.217 -27.948 -18.587  1.00  0.00      RA0  H
ATOM    819  CA  GLN A  80     -12.691 -28.778 -20.489  1.00  0.00      RA0  C
ATOM    820  CB  GLN A  80     -14.110 -29.307 -20.593  1.00  0.00      RA0  C
ATOM    821  CG  GLN A  80     -14.369 -30.530 -19.730  1.00  0.00      RA0  C
ATOM    822  CD  GLN A  80     -15.709 -31.077 -20.142  1.00  0.00      RA0  C
ATOM    823  OE1 GLN A  80     -15.983 -31.257 -21.328  1.00  0.00      RA0  O
ATOM    824  NE2 GLN A  80     -16.531 -31.299 -19.101  1.00  0.00      RA0  N
ATOM    825 HE21 GLN A  80     -16.190 -31.186 -18.164  1.00  0.00      RA0  H
ATOM    826 HE22 GLN A  80     -17.476 -31.606 -19.216  1.00  0.00      RA0  H
ATOM    827  C   GLN A  80     -12.426 -27.889 -21.714  1.00  0.00      RA0  C
ATOM    828  O   GLN A  80     -11.685 -28.276 -22.621  1.00  0.00      RA0  O
ATOM    829  N   HIS A  81     -13.005 -26.685 -21.746  1.00  0.00      RA0  N
ATOM    830  H   HIS A  81     -13.606 -26.424 -20.987  1.00  0.00      RA0  H
ATOM    831  CA  HIS A  81     -12.812 -25.737 -22.842  1.00  0.00      RA0  C
ATOM    832  CB  HIS A  81     -13.770 -24.542 -22.704  1.00  0.00      RA0  C
ATOM    833  CG  HIS A  81     -13.020 -23.232 -22.606  1.00  0.00      RA0  C
ATOM    834  ND1 HIS A  81     -12.585 -22.712 -21.444  1.00  0.00      RA0  N
ATOM    835  HD1 HIS A  81     -12.686 -23.116 -20.552  1.00  0.00      RA0  H
ATOM    836  CD2 HIS A  81     -12.652 -22.372 -23.646  1.00  0.00      RA0  C
ATOM    837  NE2 HIS A  81     -11.983 -21.329 -23.092  1.00  0.00      RA0  N
ATOM    838  CE1 HIS A  81     -11.948 -21.537 -21.735  1.00  0.00      RA0  C
ATOM    839  C   HIS A  81     -11.341 -25.312 -22.980  1.00  0.00      RA0  C
ATOM    840  O   HIS A  81     -10.798 -25.317 -24.089  1.00  0.00      RA0  O
ATOM    841  N   ASN A  82     -10.679 -24.998 -21.864  1.00  0.00      RA0  N
ATOM    842  H   ASN A  82     -11.167 -25.087 -20.994  1.00  0.00      RA0  H
ATOM    843  CA  ASN A  82      -9.281 -24.569 -21.863  1.00  0.00      RA0  C
ATOM    844  CB  ASN A  82      -8.814 -24.019 -20.532  1.00  0.00      RA0  C
ATOM    845  CG  ASN A  82      -7.612 -23.170 -20.878  1.00  0.00      RA0  C
ATOM    846  OD1 ASN A  82      -7.715 -22.210 -21.647  1.00  0.00      RA0  O
ATOM    847  ND2 ASN A  82      -6.491 -23.567 -20.263  1.00  0.00      RA0  N
ATOM    848 HD21 ASN A  82      -6.435 -24.364 -19.661  1.00  0.00      RA0  H
ATOM    849 HD22 ASN A  82      -5.618 -23.073 -20.375  1.00  0.00      RA0  H
ATOM    850  C   ASN A  82      -8.348 -25.673 -22.366  1.00  0.00      RA0  C
ATOM    851  O   ASN A  82      -7.569 -25.422 -23.283  1.00  0.00      RA0  O
ATOM    852  N   LEU A  83      -8.473 -26.907 -21.860  1.00  0.00      RA0  N
ATOM    853  H   LEU A  83      -9.162 -27.091 -21.156  1.00  0.00      RA0  H
ATOM    854  CA  LEU A  83      -7.669 -28.030 -22.354  1.00  0.00      RA0  C
ATOM    855  CB  LEU A  83      -7.932 -29.314 -21.584  1.00  0.00      RA0  C
ATOM    856  CG  LEU A  83      -7.031 -29.435 -20.363  1.00  0.00      RA0  C
ATOM    857  CD1 LEU A  83      -7.066 -30.861 -19.834  1.00  0.00      RA0  C
ATOM    858  CD2 LEU A  83      -5.596 -28.991 -20.655  1.00  0.00      RA0  C
ATOM    859  C   LEU A  83      -7.892 -28.291 -23.844  1.00  0.00      RA0  C
ATOM    860  O   LEU A  83      -6.929 -28.548 -24.565  1.00  0.00      RA0  O
ATOM    861  N   ARG A  84      -9.133 -28.173 -24.334  1.00  0.00      RA0  N
ATOM    862  H   ARG A  84      -9.889 -27.979 -23.704  1.00  0.00      RA0  H
ATOM    863  CA  ARG A  84      -9.432 -28.333 -25.763  1.00  0.00      RA0  C
ATOM    864  CB  ARG A  84     -10.936 -28.224 -25.937  1.00  0.00      RA0  C
ATOM    865  CG  ARG A  84     -11.399 -28.618 -27.327  1.00  0.00      RA0  C
ATOM    866  CD  ARG A  84     -12.896 -28.382 -27.467  1.00  0.00      RA0  C
ATOM    867  NE  ARG A  84     -13.378 -28.991 -28.698  1.00  0.00      RA0  N
ATOM    868  HE  ARG A  84     -13.002 -28.585 -29.541  1.00  0.00      RA0  H
ATOM    869  CZ  ARG A  84     -14.201 -30.074 -28.584  1.00  0.00      RA0  C
ATOM    870  NH1 ARG A  84     -14.558 -30.519 -27.351  1.00  0.00      RA0  N
ATOM    871 HH11 ARG A  84     -15.162 -31.306 -27.201  1.00  0.00      RA0  H
ATOM    872 HH12 ARG A  84     -14.230 -30.083 -26.503  1.00  0.00      RA0  H
ATOM    873  NH2 ARG A  84     -14.640 -30.683 -29.709  1.00  0.00      RA0  N
ATOM    874 HH21 ARG A  84     -15.249 -31.481 -29.695  1.00  0.00      RA0  H
ATOM    875 HH22 ARG A  84     -14.364 -30.349 -30.616  1.00  0.00      RA0  H
ATOM    876  C   ARG A  84      -8.717 -27.280 -26.614  1.00  0.00      RA0  C
ATOM    877  O   ARG A  84      -8.116 -27.639 -27.626  1.00  0.00      RA0  O
ATOM    878  N   ARG A  85      -8.739 -26.005 -26.201  1.00  0.00      RA0  N
ATOM    879  H   ARG A  85      -9.233 -25.801 -25.352  1.00  0.00      RA0  H
ATOM    880  CA  ARG A  85      -8.010 -24.923 -26.888  1.00  0.00      RA0  C
ATOM    881  CB  ARG A  85      -8.366 -23.576 -26.265  1.00  0.00      RA0  C
ATOM    882  CG  ARG A  85      -9.577 -22.869 -26.883  1.00  0.00      RA0  C
ATOM    883  CD  ARG A  85      -9.958 -21.579 -26.138  1.00  0.00      RA0  C
ATOM    884  NE  ARG A  85      -8.783 -20.750 -25.858  1.00  0.00      RA0  N
ATOM    885  HE  ARG A  85      -8.304 -20.369 -26.655  1.00  0.00      RA0  H
ATOM    886  CZ  ARG A  85      -8.359 -20.688 -24.556  1.00  0.00      RA0  C
ATOM    887  NH1 ARG A  85      -9.165 -21.167 -23.589  1.00  0.00      RA0  N
ATOM    888 HH11 ARG A  85      -8.814 -21.323 -22.655  1.00  0.00      RA0  H
ATOM    889 HH12 ARG A  85     -10.133 -21.398 -23.745  1.00  0.00      RA0  H
ATOM    890  NH2 ARG A  85      -7.145 -20.178 -24.247  1.00  0.00      RA0  N
ATOM    891 HH21 ARG A  85      -6.805 -20.182 -23.298  1.00  0.00      RA0  H
ATOM    892 HH22 ARG A  85      -6.530 -19.791 -24.939  1.00  0.00      RA0  H
ATOM    893  C   ARG A  85      -6.500 -25.123 -26.829  1.00  0.00      RA0  C
ATOM    894  O   ARG A  85      -5.841 -24.969 -27.852  1.00  0.00      RA0  O
ATOM    895  N   ILE A  86      -5.967 -25.498 -25.666  1.00  0.00      RA0  N
ATOM    896  H   ILE A  86      -6.579 -25.635 -24.887  1.00  0.00      RA0  H
ATOM    897  CA  ILE A  86      -4.539 -25.780 -25.486  1.00  0.00      RA0  C
ATOM    898  CB  ILE A  86      -4.216 -26.181 -24.042  1.00  0.00      RA0  C
ATOM    899  CG2 ILE A  86      -2.788 -26.717 -23.931  1.00  0.00      RA0  C
ATOM    900  CG1 ILE A  86      -4.426 -25.038 -23.056  1.00  0.00      RA0  C
ATOM    901  CD1 ILE A  86      -4.062 -25.488 -21.641  1.00  0.00      RA0  C
ATOM    902  C   ILE A  86      -4.118 -26.914 -26.421  1.00  0.00      RA0  C
ATOM    903  O   ILE A  86      -3.167 -26.746 -27.177  1.00  0.00      RA0  O
ATOM    904  N   LYS A  87      -4.859 -28.029 -26.456  1.00  0.00      RA0  N
ATOM    905  H   LYS A  87      -5.646 -28.095 -25.844  1.00  0.00      RA0  H
ATOM    906  CA  LYS A  87      -4.571 -29.154 -27.356  1.00  0.00      RA0  C
ATOM    907  CB  LYS A  87      -5.539 -30.311 -27.151  1.00  0.00      RA0  C
ATOM    908  CG  LYS A  87      -5.045 -31.497 -27.970  1.00  0.00      RA0  C
ATOM    909  CD  LYS A  87      -5.577 -32.835 -27.482  1.00  0.00      RA0  C
ATOM    910  CE  LYS A  87      -4.981 -33.981 -28.292  1.00  0.00      RA0  C
ATOM    911  NZ  LYS A  87      -5.222 -35.228 -27.574  1.00  0.00      RA0  N
ATOM    912  HZ1 LYS A  87      -4.941 -36.102 -28.051  1.00  0.00      RA0  H
ATOM    913  HZ2 LYS A  87      -4.830 -35.250 -26.609  1.00  0.00      RA0  H
ATOM    914  HZ3 LYS A  87      -6.243 -35.374 -27.407  1.00  0.00      RA0  H
ATOM    915  C   LYS A  87      -4.513 -28.709 -28.818  1.00  0.00      RA0  C
ATOM    916  O   LYS A  87      -3.537 -29.002 -29.503  1.00  0.00      RA0  O
ATOM    917  N   GLN A  88      -5.525 -27.971 -29.278  1.00  0.00      RA0  N
ATOM    918  H   GLN A  88      -6.269 -27.755 -28.641  1.00  0.00      RA0  H
ATOM    919  CA  GLN A  88      -5.582 -27.449 -30.648  1.00  0.00      RA0  C
ATOM    920  CB  GLN A  88      -6.942 -26.787 -30.893  1.00  0.00      RA0  C
ATOM    921  CG  GLN A  88      -8.077 -27.822 -30.875  1.00  0.00      RA0  C
ATOM    922  CD  GLN A  88      -9.440 -27.173 -31.061  1.00  0.00      RA0  C
ATOM    923  OE1 GLN A  88     -10.433 -27.564 -30.451  1.00  0.00      RA0  O
ATOM    924  NE2 GLN A  88      -9.451 -26.162 -31.953  1.00  0.00      RA0  N
ATOM    925 HE21 GLN A  88      -8.643 -25.884 -32.475  1.00  0.00      RA0  H
ATOM    926 HE22 GLN A  88     -10.293 -25.651 -32.129  1.00  0.00      RA0  H
ATOM    927  C   GLN A  88      -4.402 -26.522 -30.957  1.00  0.00      RA0  C
ATOM    928  O   GLN A  88      -3.780 -26.654 -32.010  1.00  0.00      RA0  O
ATOM    929  N   PHE A  89      -4.060 -25.624 -30.030  1.00  0.00      RA0  N
ATOM    930  H   PHE A  89      -4.575 -25.600 -29.171  1.00  0.00      RA0  H
ATOM    931  CA  PHE A  89      -2.918 -24.728 -30.168  1.00  0.00      RA0  C
ATOM    932  CB  PHE A  89      -2.855 -23.778 -28.970  1.00  0.00      RA0  C
ATOM    933  CG  PHE A  89      -1.611 -22.928 -29.054  1.00  0.00      RA0  C
ATOM    934  CD1 PHE A  89      -0.477 -23.282 -28.331  1.00  0.00      RA0  C
ATOM    935  CD2 PHE A  89      -1.597 -21.797 -29.860  1.00  0.00      RA0  C
ATOM    936  CE1 PHE A  89       0.673 -22.511 -28.421  1.00  0.00      RA0  C
ATOM    937  CE2 PHE A  89      -0.450 -21.018 -29.942  1.00  0.00      RA0  C
ATOM    938  CZ  PHE A  89       0.681 -21.375 -29.219  1.00  0.00      RA0  C
ATOM    939  C   PHE A  89      -1.604 -25.509 -30.295  1.00  0.00      RA0  C
ATOM    940  O   PHE A  89      -0.874 -25.313 -31.268  1.00  0.00      RA0  O
ATOM    941  N   LEU A  90      -1.338 -26.442 -29.374  1.00  0.00      RA0  N
ATOM    942  H   LEU A  90      -2.009 -26.587 -28.646  1.00  0.00      RA0  H
ATOM    943  CA  LEU A  90      -0.118 -27.248 -29.392  1.00  0.00      RA0  C
ATOM    944  CB  LEU A  90      -0.056 -28.213 -28.214  1.00  0.00      RA0  C
ATOM    945  CG  LEU A  90      -0.048 -27.541 -26.846  1.00  0.00      RA0  C
ATOM    946  CD1 LEU A  90       0.023 -28.599 -25.750  1.00  0.00      RA0  C
ATOM    947  CD2 LEU A  90       1.052 -26.489 -26.701  1.00  0.00      RA0  C
ATOM    948  C   LEU A  90      -0.001 -28.057 -30.685  1.00  0.00      RA0  C
ATOM    949  O   LEU A  90       1.066 -28.069 -31.293  1.00  0.00      RA0  O
ATOM    950  N   GLN A  91      -1.093 -28.690 -31.130  1.00  0.00      RA0  N
ATOM    951  H   GLN A  91      -1.932 -28.616 -30.586  1.00  0.00      RA0  H
ATOM    952  CA  GLN A  91      -1.132 -29.416 -32.401  1.00  0.00      RA0  C
ATOM    953  CB  GLN A  91      -2.448 -30.160 -32.593  1.00  0.00      RA0  C
ATOM    954  CG  GLN A  91      -2.500 -31.374 -31.668  1.00  0.00      RA0  C
ATOM    955  CD  GLN A  91      -3.703 -32.232 -31.990  1.00  0.00      RA0  C
ATOM    956  OE1 GLN A  91      -4.484 -32.599 -31.119  1.00  0.00      RA0  O
ATOM    957  NE2 GLN A  91      -3.805 -32.552 -33.294  1.00  0.00      RA0  N
ATOM    958 HE21 GLN A  91      -3.125 -32.259 -33.968  1.00  0.00      RA0  H
ATOM    959 HE22 GLN A  91      -4.570 -33.101 -33.630  1.00  0.00      RA0  H
ATOM    960  C   GLN A  91      -0.821 -28.488 -33.579  1.00  0.00      RA0  C
ATOM    961  O   GLN A  91       0.046 -28.801 -34.383  1.00  0.00      RA0  O
ATOM    962  N   SER A  92      -1.464 -27.321 -33.667  1.00  0.00      RA0  N
ATOM    963  H   SER A  92      -2.054 -26.997 -32.927  1.00  0.00      RA0  H
ATOM    964  CA  SER A  92      -1.234 -26.395 -34.784  1.00  0.00      RA0  C
ATOM    965  CB  SER A  92      -2.313 -25.313 -34.839  1.00  0.00      RA0  C
ATOM    966  OG  SER A  92      -2.621 -24.843 -33.528  1.00  0.00      RA0  O
ATOM    967  HG  SER A  92      -3.266 -25.443 -33.179  1.00  0.00      RA0  H
ATOM    968  C   SER A  92       0.197 -25.849 -34.841  1.00  0.00      RA0  C
ATOM    969  O   SER A  92       0.718 -25.604 -35.926  1.00  0.00      RA0  O
ATOM    970  N   ARG A  93       0.839 -25.660 -33.679  1.00  0.00      RA0  N
ATOM    971  H   ARG A  93       0.353 -25.903 -32.837  1.00  0.00      RA0  H
ATOM    972  CA  ARG A  93       2.141 -24.995 -33.579  1.00  0.00      RA0  C
ATOM    973  CB  ARG A  93       2.166 -24.055 -32.378  1.00  0.00      RA0  C
ATOM    974  CG  ARG A  93       3.462 -23.251 -32.312  1.00  0.00      RA0  C
ATOM    975  CD  ARG A  93       3.405 -22.187 -31.227  1.00  0.00      RA0  C
ATOM    976  NE  ARG A  93       4.735 -21.688 -30.899  1.00  0.00      RA0  N
ATOM    977  HE  ARG A  93       5.538 -22.268 -31.093  1.00  0.00      RA0  H
ATOM    978  CZ  ARG A  93       4.801 -20.600 -30.082  1.00  0.00      RA0  C
ATOM    979  NH1 ARG A  93       3.666 -19.938 -29.742  1.00  0.00      RA0  N
ATOM    980 HH11 ARG A  93       3.646 -19.164 -29.086  1.00  0.00      RA0  H
ATOM    981 HH12 ARG A  93       2.757 -20.173 -30.092  1.00  0.00      RA0  H
ATOM    982  NH2 ARG A  93       6.006 -20.219 -29.614  1.00  0.00      RA0  N
ATOM    983 HH21 ARG A  93       6.065 -19.466 -28.944  1.00  0.00      RA0  H
ATOM    984 HH22 ARG A  93       6.856 -20.686 -29.880  1.00  0.00      RA0  H
ATOM    985  C   ARG A  93       3.328 -25.954 -33.604  1.00  0.00      RA0  C
ATOM    986  O   ARG A  93       4.357 -25.614 -34.181  1.00  0.00      RA0  O
ATOM    987  N   TYR A  94       3.204 -27.118 -32.970  1.00  0.00      RA0  N
ATOM    988  H   TYR A  94       2.306 -27.398 -32.624  1.00  0.00      RA0  H
ATOM    989  CA  TYR A  94       4.347 -27.985 -32.666  1.00  0.00      RA0  C
ATOM    990  CB  TYR A  94       4.495 -28.208 -31.166  1.00  0.00      RA0  C
ATOM    991  CG  TYR A  94       4.678 -26.901 -30.446  1.00  0.00      RA0  C
ATOM    992  CD1 TYR A  94       5.827 -26.152 -30.657  1.00  0.00      RA0  C
ATOM    993  CE1 TYR A  94       6.005 -24.965 -29.961  1.00  0.00      RA0  C
ATOM    994  CD2 TYR A  94       3.703 -26.463 -29.560  1.00  0.00      RA0  C
ATOM    995  CE2 TYR A  94       3.885 -25.275 -28.866  1.00  0.00      RA0  C
ATOM    996  CZ  TYR A  94       5.036 -24.527 -29.071  1.00  0.00      RA0  C
ATOM    997  OH  TYR A  94       5.205 -23.338 -28.396  1.00  0.00      RA0  O
ATOM    998  HH  TYR A  94       4.697 -23.413 -27.592  1.00  0.00      RA0  H
ATOM    999  C   TYR A  94       4.285 -29.370 -33.304  1.00  0.00      RA0  C
ATOM   1000  O   TYR A  94       5.279 -30.086 -33.217  1.00  0.00      RA0  O
ATOM   1001  N   LEU A  95       3.188 -29.745 -33.976  1.00  0.00      RA0  N
ATOM   1002  H   LEU A  95       2.411 -29.122 -34.082  1.00  0.00      RA0  H
ATOM   1003  CA  LEU A  95       3.076 -31.062 -34.620  1.00  0.00      RA0  C
ATOM   1004  CB  LEU A  95       1.691 -31.269 -35.226  1.00  0.00      RA0  C
ATOM   1005  CG  LEU A  95       1.381 -32.733 -35.533  1.00  0.00      RA0  C
ATOM   1006  CD1 LEU A  95       1.470 -33.603 -34.277  1.00  0.00      RA0  C
ATOM   1007  CD2 LEU A  95       0.031 -32.886 -36.235  1.00  0.00      RA0  C
ATOM   1008  C   LEU A  95       4.199 -31.311 -35.637  1.00  0.00      RA0  C
ATOM   1009  O   LEU A  95       4.812 -32.369 -35.611  1.00  0.00      RA0  O
ATOM   1010  N   GLU A  96       4.526 -30.307 -36.453  1.00  0.00      RA0  N
ATOM   1011  H   GLU A  96       3.886 -29.542 -36.484  1.00  0.00      RA0  H
ATOM   1012  CA  GLU A  96       5.617 -30.369 -37.441  1.00  0.00      RA0  C
ATOM   1013  CB  GLU A  96       5.375 -29.431 -38.632  1.00  0.00      RA0  C
ATOM   1014  CG  GLU A  96       3.924 -29.036 -38.927  1.00  0.00      RA0  C
ATOM   1015  CD  GLU A  96       3.069 -30.262 -39.157  1.00  0.00      RA0  C
ATOM   1016  OE1 GLU A  96       2.158 -30.487 -38.364  1.00  0.00      RA0  O
ATOM   1017  OE2 GLU A  96       3.316 -30.983 -40.120  1.00  0.00      RA0  O
ATOM   1018  C   GLU A  96       6.997 -30.017 -36.848  1.00  0.00      RA0  C
ATOM   1019  O   GLU A  96       8.013 -30.087 -37.535  1.00  0.00      RA0  O
ATOM   1020  N   LYS A  97       7.057 -29.568 -35.585  1.00  0.00      RA0  N
ATOM   1021  H   LYS A  97       6.248 -29.665 -35.004  1.00  0.00      RA0  H
ATOM   1022  CA  LYS A  97       8.290 -29.096 -34.923  1.00  0.00      RA0  C
ATOM   1023  CB  LYS A  97       8.571 -27.613 -35.142  1.00  0.00      RA0  C
ATOM   1024  CG  LYS A  97       7.375 -26.674 -35.073  1.00  0.00      RA0  C
ATOM   1025  CD  LYS A  97       7.926 -25.255 -34.992  1.00  0.00      RA0  C
ATOM   1026  CE  LYS A  97       6.878 -24.150 -35.026  1.00  0.00      RA0  C
ATOM   1027  NZ  LYS A  97       7.398 -23.038 -34.231  1.00  0.00      RA0  N
ATOM   1028  HZ1 LYS A  97       6.954 -22.126 -34.419  1.00  0.00      RA0  H
ATOM   1029  HZ2 LYS A  97       7.295 -23.268 -33.219  1.00  0.00      RA0  H
ATOM   1030  HZ3 LYS A  97       8.437 -22.968 -34.299  1.00  0.00      RA0  H
ATOM   1031  C   LYS A  97       8.353 -29.513 -33.444  1.00  0.00      RA0  C
ATOM   1032  O   LYS A  97       8.523 -28.658 -32.568  1.00  0.00      RA0  O
ATOM   1033  N   PRO A  98       8.271 -30.815 -33.120  1.00  0.00      RA0  N
ATOM   1034  CD  PRO A  98       8.262 -31.933 -34.065  1.00  0.00      RA0  C
ATOM   1035  CA  PRO A  98       8.154 -31.278 -31.734  1.00  0.00      RA0  C
ATOM   1036  CB  PRO A  98       7.793 -32.758 -31.870  1.00  0.00      RA0  C
ATOM   1037  CG  PRO A  98       8.349 -33.191 -33.218  1.00  0.00      RA0  C
ATOM   1038  C   PRO A  98       9.394 -30.966 -30.880  1.00  0.00      RA0  C
ATOM   1039  O   PRO A  98       9.310 -30.831 -29.660  1.00  0.00      RA0  O
ATOM   1040  N   MET A  99      10.564 -30.787 -31.499  1.00  0.00      RA0  N
ATOM   1041  H   MET A  99      10.673 -31.126 -32.441  1.00  0.00      RA0  H
ATOM   1042  CA  MET A  99      11.769 -30.368 -30.776  1.00  0.00      RA0  C
ATOM   1043  CB  MET A  99      12.945 -30.376 -31.739  1.00  0.00      RA0  C
ATOM   1044  CG  MET A  99      13.995 -31.452 -31.479  1.00  0.00      RA0  C
ATOM   1045  SD  MET A  99      15.259 -31.364 -32.759  1.00  0.00      RA0  S
ATOM   1046  CE  MET A  99      16.328 -32.689 -32.206  1.00  0.00      RA0  C
ATOM   1047  C   MET A  99      11.664 -28.944 -30.209  1.00  0.00      RA0  C
ATOM   1048  O   MET A  99      12.326 -28.638 -29.219  1.00  0.00      RA0  O
ATOM   1049  N   GLU A 100      10.859 -28.061 -30.811  1.00  0.00      RA0  N
ATOM   1050  H   GLU A 100      10.267 -28.383 -31.554  1.00  0.00      RA0  H
ATOM   1051  CA  GLU A 100      10.694 -26.680 -30.341  1.00  0.00      RA0  C
ATOM   1052  CB  GLU A 100       9.920 -25.798 -31.341  1.00  0.00      RA0  C
ATOM   1053  CG  GLU A 100       9.594 -24.400 -30.771  1.00  0.00      RA0  C
ATOM   1054  CD  GLU A 100       8.902 -23.503 -31.794  1.00  0.00      RA0  C
ATOM   1055  OE1 GLU A 100       7.768 -23.062 -31.573  1.00  0.00      RA0  O
ATOM   1056  OE2 GLU A 100       9.486 -23.231 -32.839  1.00  0.00      RA0  O
ATOM   1057  C   GLU A 100       9.986 -26.649 -28.984  1.00  0.00      RA0  C
ATOM   1058  O   GLU A 100      10.509 -26.060 -28.038  1.00  0.00      RA0  O
ATOM   1059  N   ILE A 101       8.864 -27.364 -28.848  1.00  0.00      RA0  N
ATOM   1060  H   ILE A 101       8.536 -27.872 -29.645  1.00  0.00      RA0  H
ATOM   1061  CA  ILE A 101       8.172 -27.488 -27.560  1.00  0.00      RA0  C
ATOM   1062  CB  ILE A 101       6.771 -28.107 -27.696  1.00  0.00      RA0  C
ATOM   1063  CG2 ILE A 101       6.785 -29.554 -28.188  1.00  0.00      RA0  C
ATOM   1064  CG1 ILE A 101       5.994 -27.945 -26.389  1.00  0.00      RA0  C
ATOM   1065  CD1 ILE A 101       4.563 -28.472 -26.489  1.00  0.00      RA0  C
ATOM   1066  C   ILE A 101       9.039 -28.206 -26.526  1.00  0.00      RA0  C
ATOM   1067  O   ILE A 101       9.091 -27.764 -25.383  1.00  0.00      RA0  O
ATOM   1068  N   ALA A 102       9.799 -29.236 -26.918  1.00  0.00      RA0  N
ATOM   1069  H   ALA A 102       9.716 -29.585 -27.854  1.00  0.00      RA0  H
ATOM   1070  CA  ALA A 102      10.701 -29.911 -25.989  1.00  0.00      RA0  C
ATOM   1071  CB  ALA A 102      11.399 -31.074 -26.689  1.00  0.00      RA0  C
ATOM   1072  C   ALA A 102      11.758 -28.957 -25.401  1.00  0.00      RA0  C
ATOM   1073  O   ALA A 102      12.005 -28.980 -24.196  1.00  0.00      RA0  O
ATOM   1074  N   ARG A 103      12.327 -28.060 -26.222  1.00  0.00      RA0  N
ATOM   1075  H   ARG A 103      12.067 -28.078 -27.190  1.00  0.00      RA0  H
ATOM   1076  CA  ARG A 103      13.252 -27.011 -25.753  1.00  0.00      RA0  C
ATOM   1077  CB  ARG A 103      13.910 -26.312 -26.939  1.00  0.00      RA0  C
ATOM   1078  CG  ARG A 103      14.784 -27.337 -27.643  1.00  0.00      RA0  C
ATOM   1079  CD  ARG A 103      15.471 -26.900 -28.928  1.00  0.00      RA0  C
ATOM   1080  NE  ARG A 103      16.267 -28.029 -29.399  1.00  0.00      RA0  N
ATOM   1081  HE  ARG A 103      16.748 -28.554 -28.689  1.00  0.00      RA0  H
ATOM   1082  CZ  ARG A 103      16.294 -28.385 -30.712  1.00  0.00      RA0  C
ATOM   1083  NH1 ARG A 103      15.605 -27.660 -31.623  1.00  0.00      RA0  N
ATOM   1084 HH11 ARG A 103      15.594 -27.888 -32.601  1.00  0.00      RA0  H
ATOM   1085 HH12 ARG A 103      15.061 -26.863 -31.343  1.00  0.00      RA0  H
ATOM   1086  NH2 ARG A 103      17.011 -29.471 -31.061  1.00  0.00      RA0  N
ATOM   1087 HH21 ARG A 103      17.162 -29.760 -32.009  1.00  0.00      RA0  H
ATOM   1088 HH22 ARG A 103      17.394 -30.070 -30.340  1.00  0.00      RA0  H
ATOM   1089  C   ARG A 103      12.570 -26.003 -24.837  1.00  0.00      RA0  C
ATOM   1090  O   ARG A 103      13.167 -25.613 -23.838  1.00  0.00      RA0  O
ATOM   1091  N   ILE A 104      11.347 -25.585 -25.170  1.00  0.00      RA0  N
ATOM   1092  H   ILE A 104      10.929 -25.956 -26.002  1.00  0.00      RA0  H
ATOM   1093  CA  ILE A 104      10.579 -24.637 -24.352  1.00  0.00      RA0  C
ATOM   1094  CB  ILE A 104       9.269 -24.241 -25.034  1.00  0.00      RA0  C
ATOM   1095  CG2 ILE A 104       8.420 -23.366 -24.113  1.00  0.00      RA0  C
ATOM   1096  CG1 ILE A 104       9.544 -23.534 -26.360  1.00  0.00      RA0  C
ATOM   1097  CD1 ILE A 104       8.256 -23.173 -27.101  1.00  0.00      RA0  C
ATOM   1098  C   ILE A 104      10.320 -25.238 -22.970  1.00  0.00      RA0  C
ATOM   1099  O   ILE A 104      10.670 -24.617 -21.971  1.00  0.00      RA0  O
ATOM   1100  N   VAL A 105       9.795 -26.465 -22.901  1.00  0.00      RA0  N
ATOM   1101  H   VAL A 105       9.618 -26.951 -23.758  1.00  0.00      RA0  H
ATOM   1102  CA  VAL A 105       9.483 -27.119 -21.623  1.00  0.00      RA0  C
ATOM   1103  CB  VAL A 105       8.647 -28.383 -21.811  1.00  0.00      RA0  C
ATOM   1104  CG1 VAL A 105       8.258 -28.957 -20.451  1.00  0.00      RA0  C
ATOM   1105  CG2 VAL A 105       7.402 -28.095 -22.650  1.00  0.00      RA0  C
ATOM   1106  C   VAL A 105      10.750 -27.387 -20.809  1.00  0.00      RA0  C
ATOM   1107  O   VAL A 105      10.777 -27.075 -19.619  1.00  0.00      RA0  O
ATOM   1108  N   ALA A 106      11.829 -27.873 -21.439  1.00  0.00      RA0  N
ATOM   1109  H   ALA A 106      11.759 -28.112 -22.410  1.00  0.00      RA0  H
ATOM   1110  CA  ALA A 106      13.116 -28.066 -20.766  1.00  0.00      RA0  C
ATOM   1111  CB  ALA A 106      14.169 -28.598 -21.741  1.00  0.00      RA0  C
ATOM   1112  C   ALA A 106      13.647 -26.757 -20.159  1.00  0.00      RA0  C
ATOM   1113  O   ALA A 106      14.098 -26.736 -19.013  1.00  0.00      RA0  O
ATOM   1114  N   ARG A 107      13.560 -25.653 -20.912  1.00  0.00      RA0  N
ATOM   1115  H   ARG A 107      13.156 -25.724 -21.826  1.00  0.00      RA0  H
ATOM   1116  CA  ARG A 107      13.968 -24.328 -20.443  1.00  0.00      RA0  C
ATOM   1117  CB  ARG A 107      14.008 -23.248 -21.529  1.00  0.00      RA0  C
ATOM   1118  CG  ARG A 107      14.635 -22.020 -20.863  1.00  0.00      RA0  C
ATOM   1119  CD  ARG A 107      14.566 -20.668 -21.567  1.00  0.00      RA0  C
ATOM   1120  NE  ARG A 107      14.927 -19.642 -20.588  1.00  0.00      RA0  N
ATOM   1121  HE  ARG A 107      15.449 -19.942 -19.774  1.00  0.00      RA0  H
ATOM   1122  CZ  ARG A 107      14.498 -18.353 -20.697  1.00  0.00      RA0  C
ATOM   1123  NH1 ARG A 107      13.842 -17.963 -21.813  1.00  0.00      RA0  N
ATOM   1124 HH11 ARG A 107      13.496 -17.029 -21.937  1.00  0.00      RA0  H
ATOM   1125 HH12 ARG A 107      13.675 -18.609 -22.562  1.00  0.00      RA0  H
ATOM   1126  NH2 ARG A 107      14.731 -17.499 -19.678  1.00  0.00      RA0  N
ATOM   1127 HH21 ARG A 107      14.502 -16.525 -19.681  1.00  0.00      RA0  H
ATOM   1128 HH22 ARG A 107      15.144 -17.854 -18.817  1.00  0.00      RA0  H
ATOM   1129  C   ARG A 107      13.096 -23.846 -19.286  1.00  0.00      RA0  C
ATOM   1130  O   ARG A 107      13.651 -23.385 -18.294  1.00  0.00      RA0  O
ATOM   1131  N   CYS A 108      11.772 -23.978 -19.380  1.00  0.00      RA0  N
ATOM   1132  H   CYS A 108      11.370 -24.364 -20.212  1.00  0.00      RA0  H
ATOM   1133  CA  CYS A 108      10.856 -23.595 -18.304  1.00  0.00      RA0  C
ATOM   1134  CB  CYS A 108       9.407 -23.820 -18.736  1.00  0.00      RA0  C
ATOM   1135  SG  CYS A 108       8.994 -22.902 -20.241  1.00  0.00      RA0  S
ATOM   1136  C   CYS A 108      11.179 -24.344 -17.003  1.00  0.00      RA0  C
ATOM   1137  O   CYS A 108      11.404 -23.698 -15.985  1.00  0.00      RA0  O
ATOM   1138  N   LEU A 109      11.315 -25.676 -17.039  1.00  0.00      RA0  N
ATOM   1139  H   LEU A 109      11.158 -26.148 -17.909  1.00  0.00      RA0  H
ATOM   1140  CA  LEU A 109      11.643 -26.482 -15.850  1.00  0.00      RA0  C
ATOM   1141  CB  LEU A 109      11.617 -27.975 -16.178  1.00  0.00      RA0  C
ATOM   1142  CG  LEU A 109      10.283 -28.479 -16.727  1.00  0.00      RA0  C
ATOM   1143  CD1 LEU A 109      10.353 -29.959 -17.101  1.00  0.00      RA0  C
ATOM   1144  CD2 LEU A 109       9.129 -28.195 -15.772  1.00  0.00      RA0  C
ATOM   1145  C   LEU A 109      13.022 -26.141 -15.258  1.00  0.00      RA0  C
ATOM   1146  O   LEU A 109      13.215 -26.162 -14.035  1.00  0.00      RA0  O
ATOM   1147  N   TRP A 110      13.991 -25.798 -16.111  1.00  0.00      RA0  N
ATOM   1148  H   TRP A 110      13.795 -25.813 -17.095  1.00  0.00      RA0  H
ATOM   1149  CA  TRP A 110      15.304 -25.341 -15.665  1.00  0.00      RA0  C
ATOM   1150  CB  TRP A 110      16.298 -25.304 -16.824  1.00  0.00      RA0  C
ATOM   1151  CG  TRP A 110      17.636 -24.852 -16.291  1.00  0.00      RA0  C
ATOM   1152  CD2 TRP A 110      18.233 -23.542 -16.389  1.00  0.00      RA0  C
ATOM   1153  CE2 TRP A 110      19.472 -23.588 -15.711  1.00  0.00      RA0  C
ATOM   1154  CE3 TRP A 110      17.814 -22.359 -16.984  1.00  0.00      RA0  C
ATOM   1155  CD1 TRP A 110      18.554 -25.620 -15.560  1.00  0.00      RA0  C
ATOM   1156  NE1 TRP A 110      19.639 -24.877 -15.215  1.00  0.00      RA0  N
ATOM   1157  HE1 TRP A 110      20.411 -25.196 -14.702  1.00  0.00      RA0  H
ATOM   1158  CZ2 TRP A 110      20.261 -22.445 -15.645  1.00  0.00      RA0  C
ATOM   1159  CZ3 TRP A 110      18.614 -21.225 -16.911  1.00  0.00      RA0  C
ATOM   1160  CH2 TRP A 110      19.832 -21.267 -16.244  1.00  0.00      RA0  C
ATOM   1161  C   TRP A 110      15.230 -23.967 -14.982  1.00  0.00      RA0  C
ATOM   1162  O   TRP A 110      15.781 -23.792 -13.894  1.00  0.00      RA0  O
ATOM   1163  N   GLU A 111      14.512 -23.004 -15.570  1.00  0.00      RA0  N
ATOM   1164  H   GLU A 111      14.034 -23.220 -16.424  1.00  0.00      RA0  H
ATOM   1165  CA  GLU A 111      14.324 -21.672 -14.982  1.00  0.00      RA0  C
ATOM   1166  CB  GLU A 111      13.525 -20.770 -15.924  1.00  0.00      RA0  C
ATOM   1167  CG  GLU A 111      14.100 -20.518 -17.314  1.00  0.00      RA0  C
ATOM   1168  CD  GLU A 111      14.983 -19.294 -17.343  1.00  0.00      RA0  C
ATOM   1169  OE1 GLU A 111      16.086 -19.352 -17.865  1.00  0.00      RA0  O
ATOM   1170  OE2 GLU A 111      14.577 -18.234 -16.894  1.00  0.00      RA0  O
ATOM   1171  C   GLU A 111      13.514 -21.731 -13.676  1.00  0.00      RA0  C
ATOM   1172  O   GLU A 111      13.880 -21.065 -12.707  1.00  0.00      RA0  O
ATOM   1173  N   GLU A 112      12.497 -22.595 -13.602  1.00  0.00      RA0  N
ATOM   1174  H   GLU A 112      12.216 -23.063 -14.440  1.00  0.00      RA0  H
ATOM   1175  CA  GLU A 112      11.768 -22.932 -12.375  1.00  0.00      RA0  C
ATOM   1176  CB  GLU A 112      10.672 -23.954 -12.685  1.00  0.00      RA0  C
ATOM   1177  CG  GLU A 112       9.552 -23.430 -13.592  1.00  0.00      RA0  C
ATOM   1178  CD  GLU A 112       8.704 -24.594 -14.065  1.00  0.00      RA0  C
ATOM   1179  OE1 GLU A 112       8.144 -24.538 -15.158  1.00  0.00      RA0  O
ATOM   1180  OE2 GLU A 112       8.608 -25.575 -13.342  1.00  0.00      RA0  O
ATOM   1181  C   GLU A 112      12.714 -23.469 -11.280  1.00  0.00      RA0  C
ATOM   1182  O   GLU A 112      12.646 -23.053 -10.122  1.00  0.00      RA0  O
ATOM   1183  N   SER A 113      13.633 -24.376 -11.632  1.00  0.00      RA0  N
ATOM   1184  H   SER A 113      13.650 -24.715 -12.573  1.00  0.00      RA0  H
ATOM   1185  CA  SER A 113      14.605 -24.946 -10.683  1.00  0.00      RA0  C
ATOM   1186  CB  SER A 113      15.274 -26.144 -11.337  1.00  0.00      RA0  C
ATOM   1187  OG  SER A 113      14.237 -27.048 -11.721  1.00  0.00      RA0  O
ATOM   1188  HG  SER A 113      14.080 -26.907 -12.649  1.00  0.00      RA0  H
ATOM   1189  C   SER A 113      15.579 -23.883 -10.169  1.00  0.00      RA0  C
ATOM   1190  O   SER A 113      15.866 -23.813  -8.972  1.00  0.00      RA0  O
ATOM   1191  N   ARG A 114      16.054 -23.007 -11.065  1.00  0.00      RA0  N
ATOM   1192  H   ARG A 114      15.796 -23.136 -12.025  1.00  0.00      RA0  H
ATOM   1193  CA  ARG A 114      16.906 -21.859 -10.723  1.00  0.00      RA0  C
ATOM   1194  CB  ARG A 114      17.340 -21.132 -11.992  1.00  0.00      RA0  C
ATOM   1195  CG  ARG A 114      18.337 -20.008 -11.710  1.00  0.00      RA0  C
ATOM   1196  CD  ARG A 114      18.340 -18.965 -12.825  1.00  0.00      RA0  C
ATOM   1197  NE  ARG A 114      17.013 -18.362 -12.934  1.00  0.00      RA0  N
ATOM   1198  HE  ARG A 114      16.626 -17.989 -12.085  1.00  0.00      RA0  H
ATOM   1199  CZ  ARG A 114      16.384 -18.361 -14.146  1.00  0.00      RA0  C
ATOM   1200  NH1 ARG A 114      17.030 -18.846 -15.227  1.00  0.00      RA0  N
ATOM   1201 HH11 ARG A 114      16.584 -18.866 -16.140  1.00  0.00      RA0  H
ATOM   1202 HH12 ARG A 114      17.960 -19.214 -15.194  1.00  0.00      RA0  H
ATOM   1203  NH2 ARG A 114      15.127 -17.881 -14.250  1.00  0.00      RA0  N
ATOM   1204 HH21 ARG A 114      14.661 -17.888 -15.150  1.00  0.00      RA0  H
ATOM   1205 HH22 ARG A 114      14.608 -17.517 -13.475  1.00  0.00      RA0  H
ATOM   1206  C   ARG A 114      16.184 -20.884  -9.789  1.00  0.00      RA0  C
ATOM   1207  O   ARG A 114      16.796 -20.360  -8.856  1.00  0.00      RA0  O
ATOM   1208  N   LEU A 115      14.892 -20.649 -10.016  1.00  0.00      RA0  N
ATOM   1209  H   LEU A 115      14.454 -21.116 -10.788  1.00  0.00      RA0  H
ATOM   1210  CA  LEU A 115      14.062 -19.788  -9.176  1.00  0.00      RA0  C
ATOM   1211  CB  LEU A 115      12.683 -19.643  -9.815  1.00  0.00      RA0  C
ATOM   1212  CG  LEU A 115      11.827 -18.558  -9.168  1.00  0.00      RA0  C
ATOM   1213  CD1 LEU A 115      12.496 -17.187  -9.272  1.00  0.00      RA0  C
ATOM   1214  CD2 LEU A 115      10.409 -18.550  -9.737  1.00  0.00      RA0  C
ATOM   1215  C   LEU A 115      13.952 -20.340  -7.746  1.00  0.00      RA0  C
ATOM   1216  O   LEU A 115      14.197 -19.603  -6.792  1.00  0.00      RA0  O
ATOM   1217  N   LEU A 116      13.689 -21.644  -7.596  1.00  0.00      RA0  N
ATOM   1218  H   LEU A 116      13.487 -22.181  -8.420  1.00  0.00      RA0  H
ATOM   1219  CA  LEU A 116      13.662 -22.321  -6.291  1.00  0.00      RA0  C
ATOM   1220  CB  LEU A 116      13.314 -23.798  -6.469  1.00  0.00      RA0  C
ATOM   1221  CG  LEU A 116      11.857 -24.056  -6.841  1.00  0.00      RA0  C
ATOM   1222  CD1 LEU A 116      11.641 -25.491  -7.321  1.00  0.00      RA0  C
ATOM   1223  CD2 LEU A 116      10.917 -23.702  -5.690  1.00  0.00      RA0  C
ATOM   1224  C   LEU A 116      15.010 -22.228  -5.563  1.00  0.00      RA0  C
ATOM   1225  O   LEU A 116      15.044 -21.921  -4.373  1.00  0.00      RA0  O
ATOM   1226  N   GLN A 117      16.127 -22.433  -6.270  1.00  0.00      RA0  N
ATOM   1227  H   GLN A 117      16.035 -22.693  -7.235  1.00  0.00      RA0  H
ATOM   1228  CA  GLN A 117      17.468 -22.285  -5.687  1.00  0.00      RA0  C
ATOM   1229  CB  GLN A 117      18.520 -22.694  -6.712  1.00  0.00      RA0  C
ATOM   1230  CG  GLN A 117      18.400 -24.163  -7.107  1.00  0.00      RA0  C
ATOM   1231  CD  GLN A 117      19.226 -24.402  -8.351  1.00  0.00      RA0  C
ATOM   1232  OE1 GLN A 117      19.351 -23.545  -9.218  1.00  0.00      RA0  O
ATOM   1233  NE2 GLN A 117      19.794 -25.620  -8.388  1.00  0.00      RA0  N
ATOM   1234 HE21 GLN A 117      19.641 -26.274  -7.646  1.00  0.00      RA0  H
ATOM   1235 HE22 GLN A 117      20.379 -25.896  -9.150  1.00  0.00      RA0  H
ATOM   1236  C   GLN A 117      17.733 -20.847  -5.213  1.00  0.00      RA0  C
ATOM   1237  O   GLN A 117      18.267 -20.632  -4.122  1.00  0.00      RA0  O
ATOM   1238  N   THR A 118      17.318 -19.854  -6.005  1.00  0.00      RA0  N
ATOM   1239  H   THR A 118      16.841 -20.083  -6.854  1.00  0.00      RA0  H
ATOM   1240  CA  THR A 118      17.467 -18.429  -5.671  1.00  0.00      RA0  C
ATOM   1241  CB  THR A 118      17.073 -17.625  -6.907  1.00  0.00      RA0  C
ATOM   1242  OG1 THR A 118      17.879 -18.029  -8.021  1.00  0.00      RA0  O
ATOM   1243  HG1 THR A 118      17.715 -18.953  -8.173  1.00  0.00      RA0  H
ATOM   1244  CG2 THR A 118      17.182 -16.117  -6.675  1.00  0.00      RA0  C
ATOM   1245  C   THR A 118      16.646 -18.065  -4.433  1.00  0.00      RA0  C
ATOM   1246  O   THR A 118      17.142 -17.375  -3.541  1.00  0.00      RA0  O
ATOM   1247  N   ALA A 119      15.413 -18.570  -4.340  1.00  0.00      RA0  N
ATOM   1248  H   ALA A 119      15.064 -19.135  -5.091  1.00  0.00      RA0  H
ATOM   1249  CA  ALA A 119      14.558 -18.384  -3.173  1.00  0.00      RA0  C
ATOM   1250  CB  ALA A 119      13.184 -18.999  -3.430  1.00  0.00      RA0  C
ATOM   1251  C   ALA A 119      15.129 -19.048  -1.912  1.00  0.00      RA0  C
ATOM   1252  O   ALA A 119      15.200 -18.409  -0.862  1.00  0.00      RA0  O
ATOM   1253  N   ALA A 120      15.621 -20.286  -2.020  1.00  0.00      RA0  N
ATOM   1254  H   ALA A 120      15.530 -20.760  -2.898  1.00  0.00      RA0  H
ATOM   1255  CA  ALA A 120      16.249 -20.991  -0.904  1.00  0.00      RA0  C
ATOM   1256  CB  ALA A 120      16.642 -22.410  -1.318  1.00  0.00      RA0  C
ATOM   1257  C   ALA A 120      17.504 -20.264  -0.388  1.00  0.00      RA0  C
ATOM   1258  O   ALA A 120      17.710 -20.157   0.821  1.00  0.00      RA0  O
ATOM   1259  N   THR A 121      18.317 -19.711  -1.293  1.00  0.00      RA0  N
ATOM   1260  H   THR A 121      18.099 -19.796  -2.266  1.00  0.00      RA0  H
ATOM   1261  CA  THR A 121      19.537 -18.970  -0.933  1.00  0.00      RA0  C
ATOM   1262  CB  THR A 121      20.375 -18.806  -2.194  1.00  0.00      RA0  C
ATOM   1263  OG1 THR A 121      20.588 -20.100  -2.774  1.00  0.00      RA0  O
ATOM   1264  HG1 THR A 121      19.782 -20.352  -3.207  1.00  0.00      RA0  H
ATOM   1265  CG2 THR A 121      21.710 -18.116  -1.916  1.00  0.00      RA0  C
ATOM   1266  C   THR A 121      19.201 -17.657  -0.226  1.00  0.00      RA0  C
ATOM   1267  O   THR A 121      19.819 -17.315   0.782  1.00  0.00      RA0  O
ATOM   1268  N   ALA A 122      18.177 -16.944  -0.705  1.00  0.00      RA0  N
ATOM   1269  H   ALA A 122      17.703 -17.265  -1.528  1.00  0.00      RA0  H
ATOM   1270  CA  ALA A 122      17.716 -15.708  -0.081  1.00  0.00      RA0  C
ATOM   1271  CB  ALA A 122      16.631 -15.050  -0.937  1.00  0.00      RA0  C
ATOM   1272  C   ALA A 122      17.158 -15.944   1.333  1.00  0.00      RA0  C
ATOM   1273  O   ALA A 122      17.427 -15.150   2.233  1.00  0.00      RA0  O
ATOM   1274  N   ALA A 123      16.443 -17.053   1.548  1.00  0.00      RA0  N
ATOM   1275  H   ALA A 123      16.248 -17.659   0.773  1.00  0.00      RA0  H
ATOM   1276  CA  ALA A 123      15.949 -17.434   2.870  1.00  0.00      RA0  C
ATOM   1277  CB  ALA A 123      15.025 -18.648   2.761  1.00  0.00      RA0  C
ATOM   1278  C   ALA A 123      17.088 -17.762   3.856  1.00  0.00      RA0  C
ATOM   1279  O   ALA A 123      16.978 -17.456   5.040  1.00  0.00      RA0  O
ATOM   1280  N   GLN A 124      18.198 -18.342   3.382  1.00  0.00      RA0  N
ATOM   1281  H   GLN A 124      18.255 -18.533   2.401  1.00  0.00      RA0  H
ATOM   1282  CA  GLN A 124      19.358 -18.665   4.227  1.00  0.00      RA0  C
ATOM   1283  CB  GLN A 124      20.203 -19.736   3.549  1.00  0.00      RA0  C
ATOM   1284  CG  GLN A 124      19.424 -21.039   3.406  1.00  0.00      RA0  C
ATOM   1285  CD  GLN A 124      20.202 -21.993   2.530  1.00  0.00      RA0  C
ATOM   1286  OE1 GLN A 124      21.389 -22.236   2.719  1.00  0.00      RA0  O
ATOM   1287  NE2 GLN A 124      19.450 -22.534   1.557  1.00  0.00      RA0  N
ATOM   1288 HE21 GLN A 124      18.506 -22.214   1.457  1.00  0.00      RA0  H
ATOM   1289 HE22 GLN A 124      19.812 -23.227   0.935  1.00  0.00      RA0  H
ATOM   1290  C   GLN A 124      20.228 -17.447   4.574  1.00  0.00      RA0  C
ATOM   1291  O   GLN A 124      20.851 -17.431   5.632  1.00  0.00      RA0  O
ATOM   1292  N   GLN A 125      20.286 -16.433   3.706  1.00  0.00      RA0  N
ATOM   1293  H   GLN A 125      19.739 -16.486   2.869  1.00  0.00      RA0  H
ATOM   1294  CA  GLN A 125      21.120 -15.239   3.916  1.00  0.00      RA0  C
ATOM   1295  CB  GLN A 125      21.676 -14.775   2.574  1.00  0.00      RA0  C
ATOM   1296  CG  GLN A 125      22.491 -15.880   1.906  1.00  0.00      RA0  C
ATOM   1297  CD  GLN A 125      22.839 -15.462   0.495  1.00  0.00      RA0  C
ATOM   1298  OE1 GLN A 125      22.129 -14.702  -0.155  1.00  0.00      RA0  O
ATOM   1299  NE2 GLN A 125      23.988 -16.004   0.054  1.00  0.00      RA0  N
ATOM   1300 HE21 GLN A 125      24.507 -16.625   0.642  1.00  0.00      RA0  H
ATOM   1301 HE22 GLN A 125      24.338 -15.804  -0.860  1.00  0.00      RA0  H
ATOM   1302  C   GLN A 125      20.379 -14.087   4.623  1.00  0.00      RA0  C
ATOM   1303  O   GLN A 125      21.018 -13.174   5.139  1.00  0.00      RA0  O
ATOM   1304  N   GLY A 126      19.045 -14.123   4.680  1.00  0.00      RA0  N
ATOM   1305  H   GLY A 126      18.567 -14.931   4.334  1.00  0.00      RA0  H
ATOM   1306  CA  GLY A 126      18.200 -13.033   5.175  1.00  0.00      RA0  C
ATOM   1307  C   GLY A 126      17.723 -13.175   6.621  1.00  0.00      RA0  C
ATOM   1308  O   GLY A 126      16.521 -13.179   6.866  1.00  0.00      RA0  O
ATOM   1309  N   GLY A 127      18.636 -13.229   7.592  1.00  0.00      RA0  N
ATOM   1310  H   GLY A 127      19.595 -13.205   7.305  1.00  0.00      RA0  H
ATOM   1311  CA  GLY A 127      18.302 -12.833   8.962  1.00  0.00      RA0  C
ATOM   1312  C   GLY A 127      18.272 -11.301   9.050  1.00  0.00      RA0  C
ATOM   1313  O   GLY A 127      19.291 -10.679   8.790  1.00  0.00      RA0  O
ATOM   1314  N   GLN A 128      17.137 -10.704   9.438  1.00  0.00      RA0  N
ATOM   1315  H   GLN A 128      16.329 -11.293   9.439  1.00  0.00      RA0  H
ATOM   1316  CA  GLN A 128      16.941  -9.281   9.823  1.00  0.00      RA0  C
ATOM   1317  CB  GLN A 128      18.088  -8.697  10.659  1.00  0.00      RA0  C
ATOM   1318  CG  GLN A 128      18.263  -9.412  12.000  1.00  0.00      RA0  C
ATOM   1319  CD  GLN A 128      19.374  -8.748  12.783  1.00  0.00      RA0  C
ATOM   1320  OE1 GLN A 128      19.469  -7.530  12.866  1.00  0.00      RA0  O
ATOM   1321  NE2 GLN A 128      20.214  -9.623  13.364  1.00  0.00      RA0  N
ATOM   1322 HE21 GLN A 128      20.086 -10.608  13.252  1.00  0.00      RA0  H
ATOM   1323 HE22 GLN A 128      20.981  -9.300  13.917  1.00  0.00      RA0  H
ATOM   1324  C   GLN A 128      16.447  -8.241   8.790  1.00  0.00      RA0  C
ATOM   1325  O   GLN A 128      16.216  -7.100   9.190  1.00  0.00      RA0  O
ATOM   1326  N   ALA A 129      16.152  -8.566   7.528  1.00  0.00      RA0  N
ATOM   1327  H   ALA A 129      16.255  -9.509   7.215  1.00  0.00      RA0  H
ATOM   1328  CA  ALA A 129      15.513  -7.587   6.630  1.00  0.00      RA0  C
ATOM   1329  CB  ALA A 129      16.026  -7.755   5.199  1.00  0.00      RA0  C
ATOM   1330  C   ALA A 129      13.978  -7.732   6.630  1.00  0.00      RA0  C
ATOM   1331  O   ALA A 129      13.418  -8.531   5.881  1.00  0.00      RA0  O
ATOM   1332  N   ASN A 130      13.300  -6.944   7.472  1.00  0.00      RA0  N
ATOM   1333  H   ASN A 130      13.863  -6.360   8.057  1.00  0.00      RA0  H
ATOM   1334  CA  ASN A 130      11.845  -6.755   7.462  1.00  0.00      RA0  C
ATOM   1335  CB  ASN A 130      11.307  -5.871   8.574  1.00  0.00      RA0  C
ATOM   1336  CG  ASN A 130       9.818  -5.705   8.309  1.00  0.00      RA0  C
ATOM   1337  OD1 ASN A 130       9.157  -6.575   7.750  1.00  0.00      RA0  O
ATOM   1338  ND2 ASN A 130       9.317  -4.536   8.751  1.00  0.00      RA0  N
ATOM   1339 HD21 ASN A 130       9.907  -3.857   9.189  1.00  0.00      RA0  H
ATOM   1340 HD22 ASN A 130       8.344  -4.319   8.652  1.00  0.00      RA0  H
ATOM   1341  C   ASN A 130      11.384  -6.148   6.121  1.00  0.00      RA0  C
ATOM   1342  O   ASN A 130      11.218  -4.937   6.005  1.00  0.00      RA0  O
ATOM   1343  N   HIS A 131      11.145  -6.984   5.112  1.00  0.00      RA0  N
ATOM   1344  H   HIS A 131      11.374  -7.952   5.238  1.00  0.00      RA0  H
ATOM   1345  CA  HIS A 131      10.350  -6.616   3.941  1.00  0.00      RA0  C
ATOM   1346  CB  HIS A 131      11.084  -7.000   2.659  1.00  0.00      RA0  C
ATOM   1347  CG  HIS A 131      12.421  -6.295   2.630  1.00  0.00      RA0  C
ATOM   1348  ND1 HIS A 131      12.694  -5.157   3.301  1.00  0.00      RA0  N
ATOM   1349  HD1 HIS A 131      12.089  -4.659   3.898  1.00  0.00      RA0  H
ATOM   1350  CD2 HIS A 131      13.565  -6.689   1.931  1.00  0.00      RA0  C
ATOM   1351  NE2 HIS A 131      14.533  -5.775   2.187  1.00  0.00      RA0  N
ATOM   1352  CE1 HIS A 131      13.998  -4.832   3.028  1.00  0.00      RA0  C
ATOM   1353  C   HIS A 131       8.970  -7.280   4.055  1.00  0.00      RA0  C
ATOM   1354  O   HIS A 131       8.856  -8.489   3.857  1.00  0.00      RA0  O
ATOM   1355  N   PRO A 132       7.907  -6.531   4.401  1.00  0.00      RA0  N
ATOM   1356  CD  PRO A 132       7.974  -5.110   4.722  1.00  0.00      RA0  C
ATOM   1357  CA  PRO A 132       6.567  -7.087   4.529  1.00  0.00      RA0  C
ATOM   1358  CB  PRO A 132       5.901  -6.060   5.449  1.00  0.00      RA0  C
ATOM   1359  CG  PRO A 132       6.545  -4.721   5.081  1.00  0.00      RA0  C
ATOM   1360  C   PRO A 132       5.917  -7.188   3.142  1.00  0.00      RA0  C
ATOM   1361  O   PRO A 132       5.127  -6.330   2.755  1.00  0.00      RA0  O
ATOM   1362  N   THR A 133       6.257  -8.214   2.359  1.00  0.00      RA0  N
ATOM   1363  H   THR A 133       7.050  -8.767   2.617  1.00  0.00      RA0  H
ATOM   1364  CA  THR A 133       5.667  -8.429   1.021  1.00  0.00      RA0  C
ATOM   1365  CB  THR A 133       6.671  -7.768   0.094  1.00  0.00      RA0  C
ATOM   1366  OG1 THR A 133       7.587  -7.006   0.901  1.00  0.00      RA0  O
ATOM   1367  HG1 THR A 133       8.052  -6.436   0.302  1.00  0.00      RA0  H
ATOM   1368  CG2 THR A 133       5.995  -6.891  -0.962  1.00  0.00      RA0  C
ATOM   1369  C   THR A 133       5.403  -9.904   0.700  1.00  0.00      RA0  C
ATOM   1370  O   THR A 133       5.847 -10.438  -0.308  1.00  0.00      RA0  O
ATOM   1371  N   ALA A 134       4.593 -10.546   1.538  1.00  0.00      RA0  N
ATOM   1372  H   ALA A 134       4.397 -10.173   2.449  1.00  0.00      RA0  H
ATOM   1373  CA  ALA A 134       3.682 -11.639   1.182  1.00  0.00      RA0  C
ATOM   1374  CB  ALA A 134       4.416 -12.982   1.130  1.00  0.00      RA0  C
ATOM   1375  C   ALA A 134       2.603 -11.706   2.274  1.00  0.00      RA0  C
ATOM   1376  O   ALA A 134       2.823 -11.207   3.377  1.00  0.00      RA0  O
ATOM   1377  N   ALA A 135       1.430 -12.268   1.984  1.00  0.00      RA0  N
ATOM   1378  H   ALA A 135       1.355 -12.731   1.102  1.00  0.00      RA0  H
ATOM   1379  CA  ALA A 135       0.282 -12.355   2.893  1.00  0.00      RA0  C
ATOM   1380  CB  ALA A 135      -0.972 -12.787   2.132  1.00  0.00      RA0  C
ATOM   1381  C   ALA A 135       0.501 -13.318   4.084  1.00  0.00      RA0  C
ATOM   1382  O   ALA A 135      -0.346 -14.153   4.388  1.00  0.00      RA0  O
ATOM   1383  N   VAL A 136       1.636 -13.206   4.773  1.00  0.00      RA0  N
ATOM   1384  H   VAL A 136       2.235 -12.433   4.585  1.00  0.00      RA0  H
ATOM   1385  CA  VAL A 136       1.867 -13.841   6.063  1.00  0.00      RA0  C
ATOM   1386  CB  VAL A 136       3.361 -13.880   6.377  1.00  0.00      RA0  C
ATOM   1387  CG1 VAL A 136       3.621 -14.518   7.743  1.00  0.00      RA0  C
ATOM   1388  CG2 VAL A 136       4.128 -14.571   5.248  1.00  0.00      RA0  C
ATOM   1389  C   VAL A 136       1.122 -13.006   7.093  1.00  0.00      RA0  C
ATOM   1390  O   VAL A 136       1.421 -11.832   7.311  1.00  0.00      RA0  O
ATOM   1391  N   VAL A 137       0.095 -13.608   7.686  1.00  0.00      RA0  N
ATOM   1392  H   VAL A 137      -0.084 -14.544   7.388  1.00  0.00      RA0  H
ATOM   1393  CA  VAL A 137      -0.587 -13.080   8.868  1.00  0.00      RA0  C
ATOM   1394  CB  VAL A 137      -1.636 -14.056   9.394  1.00  0.00      RA0  C
ATOM   1395  CG1 VAL A 137      -2.414 -13.427  10.549  1.00  0.00      RA0  C
ATOM   1396  CG2 VAL A 137      -2.576 -14.497   8.271  1.00  0.00      RA0  C
ATOM   1397  C   VAL A 137       0.487 -12.767   9.910  1.00  0.00      RA0  C
ATOM   1398  O   VAL A 137       1.145 -13.684  10.399  1.00  0.00      RA0  O
ATOM   1399  N   THR A 138       0.694 -11.487  10.220  1.00  0.00      RA0  N
ATOM   1400  H   THR A 138       0.084 -10.784   9.856  1.00  0.00      RA0  H
ATOM   1401  CA  THR A 138       1.711 -11.089  11.201  1.00  0.00      RA0  C
ATOM   1402  CB  THR A 138       1.767  -9.587  11.041  1.00  0.00      RA0  C
ATOM   1403  OG1 THR A 138       1.147  -9.286   9.780  1.00  0.00      RA0  O
ATOM   1404  HG1 THR A 138       1.714  -9.663   9.113  1.00  0.00      RA0  H
ATOM   1405  CG2 THR A 138       3.192  -9.035  11.092  1.00  0.00      RA0  C
ATOM   1406  C   THR A 138       1.310 -11.581  12.592  1.00  0.00      RA0  C
ATOM   1407  O   THR A 138       0.123 -11.761  12.869  1.00  0.00      RA0  O
ATOM   1408  N   GLU A 139       2.276 -11.774  13.490  1.00  0.00      RA0  N
ATOM   1409  H   GLU A 139       3.222 -11.545  13.242  1.00  0.00      RA0  H
ATOM   1410  CA  GLU A 139       2.010 -12.172  14.882  1.00  0.00      RA0  C
ATOM   1411  CB  GLU A 139       3.318 -12.337  15.681  1.00  0.00      RA0  C
ATOM   1412  CG  GLU A 139       4.119 -11.055  15.969  1.00  0.00      RA0  C
ATOM   1413  CD  GLU A 139       4.371 -10.286  14.687  1.00  0.00      RA0  C
ATOM   1414  OE1 GLU A 139       3.826  -9.199  14.519  1.00  0.00      RA0  O
ATOM   1415  OE2 GLU A 139       5.037 -10.820  13.810  1.00  0.00      RA0  O
ATOM   1416  C   GLU A 139       1.005 -11.224  15.558  1.00  0.00      RA0  C
ATOM   1417  O   GLU A 139       0.025 -11.662  16.157  1.00  0.00      RA0  O
ATOM   1418  N   LYS A 140       1.168  -9.914  15.339  1.00  0.00      RA0  N
ATOM   1419  H   LYS A 140       2.022  -9.628  14.904  1.00  0.00      RA0  H
ATOM   1420  CA  LYS A 140       0.221  -8.875  15.764  1.00  0.00      RA0  C
ATOM   1421  CB  LYS A 140       0.646  -7.440  15.345  1.00  0.00      RA0  C
ATOM   1422  CG  LYS A 140       0.731  -7.059  13.848  1.00  0.00      RA0  C
ATOM   1423  CD  LYS A 140       0.561  -5.545  13.582  1.00  0.00      RA0  C
ATOM   1424  CE  LYS A 140       0.751  -5.082  12.120  1.00  0.00      RA0  C
ATOM   1425  NZ  LYS A 140       0.193  -3.730  11.901  1.00  0.00      RA0  N
ATOM   1426  HZ1 LYS A 140      -0.848  -3.737  11.926  1.00  0.00      RA0  H
ATOM   1427  HZ2 LYS A 140       0.467  -3.048  12.642  1.00  0.00      RA0  H
ATOM   1428  HZ3 LYS A 140       0.450  -3.319  10.980  1.00  0.00      RA0  H
ATOM   1429  C   LYS A 140      -1.209  -9.159  15.299  1.00  0.00      RA0  C
ATOM   1430  O   LYS A 140      -2.153  -9.044  16.077  1.00  0.00      RA0  O
ATOM   1431  N   GLN A 141      -1.379  -9.548  14.041  1.00  0.00      RA0  N
ATOM   1432  H   GLN A 141      -0.566  -9.802  13.517  1.00  0.00      RA0  H
ATOM   1433  CA  GLN A 141      -2.699  -9.833  13.503  1.00  0.00      RA0  C
ATOM   1434  CB  GLN A 141      -2.692  -9.804  11.982  1.00  0.00      RA0  C
ATOM   1435  CG  GLN A 141      -2.234  -8.469  11.402  1.00  0.00      RA0  C
ATOM   1436  CD  GLN A 141      -2.254  -8.604   9.899  1.00  0.00      RA0  C
ATOM   1437  OE1 GLN A 141      -2.326  -9.716   9.370  1.00  0.00      RA0  O
ATOM   1438  NE2 GLN A 141      -2.220  -7.431   9.246  1.00  0.00      RA0  N
ATOM   1439 HE21 GLN A 141      -2.220  -6.555   9.747  1.00  0.00      RA0  H
ATOM   1440 HE22 GLN A 141      -2.194  -7.319   8.255  1.00  0.00      RA0  H
ATOM   1441  C   GLN A 141      -3.282 -11.161  14.002  1.00  0.00      RA0  C
ATOM   1442  O   GLN A 141      -4.502 -11.273  14.097  1.00  0.00      RA0  O
ATOM   1443  N   GLN A 142      -2.447 -12.157  14.320  1.00  0.00      RA0  N
ATOM   1444  H   GLN A 142      -1.462 -11.994  14.226  1.00  0.00      RA0  H
ATOM   1445  CA  GLN A 142      -2.900 -13.383  14.991  1.00  0.00      RA0  C
ATOM   1446  CB  GLN A 142      -1.741 -14.375  15.077  1.00  0.00      RA0  C
ATOM   1447  CG  GLN A 142      -1.121 -14.670  13.712  1.00  0.00      RA0  C
ATOM   1448  CD  GLN A 142       0.167 -15.441  13.894  1.00  0.00      RA0  C
ATOM   1449  OE1 GLN A 142       0.334 -16.190  14.849  1.00  0.00      RA0  O
ATOM   1450  NE2 GLN A 142       1.078 -15.203  12.933  1.00  0.00      RA0  N
ATOM   1451 HE21 GLN A 142       0.902 -14.592  12.155  1.00  0.00      RA0  H
ATOM   1452 HE22 GLN A 142       1.982 -15.628  12.956  1.00  0.00      RA0  H
ATOM   1453  C   GLN A 142      -3.418 -13.067  16.396  1.00  0.00      RA0  C
ATOM   1454  O   GLN A 142      -4.502 -13.512  16.766  1.00  0.00      RA0  O
ATOM   1455  N   MET A 143      -2.690 -12.234  17.146  1.00  0.00      RA0  N
ATOM   1456  H   MET A 143      -1.813 -11.915  16.780  1.00  0.00      RA0  H
ATOM   1457  CA  MET A 143      -3.114 -11.767  18.468  1.00  0.00      RA0  C
ATOM   1458  CB  MET A 143      -2.022 -10.936  19.141  1.00  0.00      RA0  C
ATOM   1459  CG  MET A 143      -0.751 -11.743  19.413  1.00  0.00      RA0  C
ATOM   1460  SD  MET A 143      -1.046 -13.175  20.464  1.00  0.00      RA0  S
ATOM   1461  CE  MET A 143      -1.581 -12.305  21.947  1.00  0.00      RA0  C
ATOM   1462  C   MET A 143      -4.424 -10.976  18.403  1.00  0.00      RA0  C
ATOM   1463  O   MET A 143      -5.303 -11.177  19.237  1.00  0.00      RA0  O
ATOM   1464  N   LEU A 144      -4.591 -10.108  17.399  1.00  0.00      RA0  N
ATOM   1465  H   LEU A 144      -3.821  -9.944  16.779  1.00  0.00      RA0  H
ATOM   1466  CA  LEU A 144      -5.839  -9.367  17.198  1.00  0.00      RA0  C
ATOM   1467  CB  LEU A 144      -5.661  -8.350  16.069  1.00  0.00      RA0  C
ATOM   1468  CG  LEU A 144      -6.821  -7.358  15.952  1.00  0.00      RA0  C
ATOM   1469  CD1 LEU A 144      -7.022  -6.564  17.244  1.00  0.00      RA0  C
ATOM   1470  CD2 LEU A 144      -6.660  -6.437  14.742  1.00  0.00      RA0  C
ATOM   1471  C   LEU A 144      -7.028 -10.300  16.922  1.00  0.00      RA0  C
ATOM   1472  O   LEU A 144      -8.088 -10.129  17.522  1.00  0.00      RA0  O
ATOM   1473  N   GLU A 145      -6.848 -11.295  16.051  1.00  0.00      RA0  N
ATOM   1474  H   GLU A 145      -5.977 -11.364  15.561  1.00  0.00      RA0  H
ATOM   1475  CA  GLU A 145      -7.871 -12.305  15.760  1.00  0.00      RA0  C
ATOM   1476  CB  GLU A 145      -7.289 -13.270  14.723  1.00  0.00      RA0  C
ATOM   1477  CG  GLU A 145      -8.287 -13.974  13.804  1.00  0.00      RA0  C
ATOM   1478  CD  GLU A 145      -8.623 -13.072  12.639  1.00  0.00      RA0  C
ATOM   1479  OE1 GLU A 145      -9.776 -12.700  12.484  1.00  0.00      RA0  O
ATOM   1480  OE2 GLU A 145      -7.729 -12.730  11.875  1.00  0.00      RA0  O
ATOM   1481  C   GLU A 145      -8.251 -13.090  17.024  1.00  0.00      RA0  C
ATOM   1482  O   GLU A 145      -9.436 -13.232  17.325  1.00  0.00      RA0  O
ATOM   1483  N   GLN A 146      -7.261 -13.520  17.813  1.00  0.00      RA0  N
ATOM   1484  H   GLN A 146      -6.316 -13.365  17.517  1.00  0.00      RA0  H
ATOM   1485  CA  GLN A 146      -7.503 -14.210  19.079  1.00  0.00      RA0  C
ATOM   1486  CB  GLN A 146      -6.180 -14.644  19.719  1.00  0.00      RA0  C
ATOM   1487  CG  GLN A 146      -6.279 -14.982  21.214  1.00  0.00      RA0  C
ATOM   1488  CD  GLN A 146      -7.301 -16.078  21.456  1.00  0.00      RA0  C
ATOM   1489  OE1 GLN A 146      -7.354 -17.074  20.742  1.00  0.00      RA0  O
ATOM   1490  NE2 GLN A 146      -8.110 -15.837  22.505  1.00  0.00      RA0  N
ATOM   1491 HE21 GLN A 146      -8.053 -15.001  23.057  1.00  0.00      RA0  H
ATOM   1492 HE22 GLN A 146      -8.831 -16.471  22.783  1.00  0.00      RA0  H
ATOM   1493  C   GLN A 146      -8.299 -13.336  20.054  1.00  0.00      RA0  C
ATOM   1494  O   GLN A 146      -9.308 -13.782  20.598  1.00  0.00      RA0  O
ATOM   1495  N   HIS A 147      -7.911 -12.071  20.237  1.00  0.00      RA0  N
ATOM   1496  H   HIS A 147      -7.103 -11.735  19.748  1.00  0.00      RA0  H
ATOM   1497  CA  HIS A 147      -8.638 -11.167  21.127  1.00  0.00      RA0  C
ATOM   1498  CB  HIS A 147      -7.862  -9.854  21.296  1.00  0.00      RA0  C
ATOM   1499  CG  HIS A 147      -6.548 -10.110  22.002  1.00  0.00      RA0  C
ATOM   1500  ND1 HIS A 147      -5.486  -9.279  21.952  1.00  0.00      RA0  N
ATOM   1501  HD1 HIS A 147      -5.408  -8.412  21.493  1.00  0.00      RA0  H
ATOM   1502  CD2 HIS A 147      -6.215 -11.207  22.805  1.00  0.00      RA0  C
ATOM   1503  NE2 HIS A 147      -4.942 -11.030  23.235  1.00  0.00      RA0  N
ATOM   1504  CE1 HIS A 147      -4.495  -9.844  22.710  1.00  0.00      RA0  C
ATOM   1505  C   HIS A 147     -10.079 -10.905  20.655  1.00  0.00      RA0  C
ATOM   1506  O   HIS A 147     -10.983 -10.783  21.482  1.00  0.00      RA0  O
ATOM   1507  N   LEU A 148     -10.327 -10.835  19.343  1.00  0.00      RA0  N
ATOM   1508  H   LEU A 148      -9.556 -10.912  18.705  1.00  0.00      RA0  H
ATOM   1509  CA  LEU A 148     -11.681 -10.705  18.790  1.00  0.00      RA0  C
ATOM   1510  CB  LEU A 148     -11.600 -10.401  17.299  1.00  0.00      RA0  C
ATOM   1511  CG  LEU A 148     -11.304  -8.925  17.068  1.00  0.00      RA0  C
ATOM   1512  CD1 LEU A 148     -10.594  -8.679  15.742  1.00  0.00      RA0  C
ATOM   1513  CD2 LEU A 148     -12.572  -8.084  17.211  1.00  0.00      RA0  C
ATOM   1514  C   LEU A 148     -12.527 -11.958  19.040  1.00  0.00      RA0  C
ATOM   1515  O   LEU A 148     -13.706 -11.842  19.385  1.00  0.00      RA0  O
ATOM   1516  N   GLN A 149     -11.933 -13.145  18.912  1.00  0.00      RA0  N
ATOM   1517  H   GLN A 149     -10.966 -13.159  18.647  1.00  0.00      RA0  H
ATOM   1518  CA  GLN A 149     -12.588 -14.407  19.257  1.00  0.00      RA0  C
ATOM   1519  CB  GLN A 149     -11.778 -15.590  18.747  1.00  0.00      RA0  C
ATOM   1520  CG  GLN A 149     -11.776 -15.548  17.221  1.00  0.00      RA0  C
ATOM   1521  CD  GLN A 149     -10.990 -16.717  16.683  1.00  0.00      RA0  C
ATOM   1522  OE1 GLN A 149     -11.355 -17.874  16.859  1.00  0.00      RA0  O
ATOM   1523  NE2 GLN A 149      -9.897 -16.341  16.000  1.00  0.00      RA0  N
ATOM   1524 HE21 GLN A 149      -9.693 -15.364  15.900  1.00  0.00      RA0  H
ATOM   1525 HE22 GLN A 149      -9.277 -17.002  15.579  1.00  0.00      RA0  H
ATOM   1526  C   GLN A 149     -12.904 -14.483  20.756  1.00  0.00      RA0  C
ATOM   1527  O   GLN A 149     -14.015 -14.870  21.125  1.00  0.00      RA0  O
ATOM   1528  N   ASP A 150     -11.991 -14.027  21.616  1.00  0.00      RA0  N
ATOM   1529  H   ASP A 150     -11.099 -13.742  21.262  1.00  0.00      RA0  H
ATOM   1530  CA  ASP A 150     -12.205 -13.948  23.063  1.00  0.00      RA0  C
ATOM   1531  CB  ASP A 150     -10.863 -13.483  23.629  1.00  0.00      RA0  C
ATOM   1532  CG  ASP A 150     -10.610 -13.965  25.041  1.00  0.00      RA0  C
ATOM   1533  OD1 ASP A 150     -11.518 -14.464  25.696  1.00  0.00      RA0  O
ATOM   1534  OD2 ASP A 150      -9.488 -13.811  25.517  1.00  0.00      RA0  O
ATOM   1535  C   ASP A 150     -13.343 -12.979  23.417  1.00  0.00      RA0  C
ATOM   1536  O   ASP A 150     -14.201 -13.302  24.243  1.00  0.00      RA0  O
ATOM   1537  N   VAL A 151     -13.395 -11.803  22.777  1.00  0.00      RA0  N
ATOM   1538  H   VAL A 151     -12.638 -11.583  22.159  1.00  0.00      RA0  H
ATOM   1539  CA  VAL A 151     -14.498 -10.837  22.928  1.00  0.00      RA0  C
ATOM   1540  CB  VAL A 151     -14.236  -9.569  22.108  1.00  0.00      RA0  C
ATOM   1541  CG1 VAL A 151     -15.498  -8.719  21.964  1.00  0.00      RA0  C
ATOM   1542  CG2 VAL A 151     -13.095  -8.760  22.726  1.00  0.00      RA0  C
ATOM   1543  C   VAL A 151     -15.824 -11.487  22.540  1.00  0.00      RA0  C
ATOM   1544  O   VAL A 151     -16.767 -11.463  23.333  1.00  0.00      RA0  O
ATOM   1545  N   ARG A 152     -15.889 -12.133  21.370  1.00  0.00      RA0  N
ATOM   1546  H   ARG A 152     -15.074 -12.126  20.787  1.00  0.00      RA0  H
ATOM   1547  CA  ARG A 152     -17.095 -12.829  20.899  1.00  0.00      RA0  C
ATOM   1548  CB  ARG A 152     -16.945 -13.306  19.447  1.00  0.00      RA0  C
ATOM   1549  CG  ARG A 152     -18.295 -13.675  18.816  1.00  0.00      RA0  C
ATOM   1550  CD  ARG A 152     -18.224 -14.085  17.339  1.00  0.00      RA0  C
ATOM   1551  NE  ARG A 152     -18.553 -13.003  16.404  1.00  0.00      RA0  N
ATOM   1552  HE  ARG A 152     -19.424 -12.493  16.494  1.00  0.00      RA0  H
ATOM   1553  CZ  ARG A 152     -17.753 -12.792  15.316  1.00  0.00      RA0  C
ATOM   1554  NH1 ARG A 152     -16.529 -13.362  15.265  1.00  0.00      RA0  N
ATOM   1555 HH11 ARG A 152     -15.932 -13.229  14.466  1.00  0.00      RA0  H
ATOM   1556 HH12 ARG A 152     -16.174 -13.918  16.019  1.00  0.00      RA0  H
ATOM   1557  NH2 ARG A 152     -18.176 -12.014  14.307  1.00  0.00      RA0  N
ATOM   1558 HH21 ARG A 152     -17.608 -11.740  13.520  1.00  0.00      RA0  H
ATOM   1559 HH22 ARG A 152     -19.103 -11.590  14.289  1.00  0.00      RA0  H
ATOM   1560  C   ARG A 152     -17.537 -13.917  21.880  1.00  0.00      RA0  C
ATOM   1561  O   ARG A 152     -18.720 -14.013  22.202  1.00  0.00      RA0  O
ATOM   1562  N   LYS A 153     -16.596 -14.709  22.400  1.00  0.00      RA0  N
ATOM   1563  H   LYS A 153     -15.642 -14.550  22.138  1.00  0.00      RA0  H
ATOM   1564  CA  LYS A 153     -16.881 -15.762  23.382  1.00  0.00      RA0  C
ATOM   1565  CB  LYS A 153     -15.580 -16.516  23.670  1.00  0.00      RA0  C
ATOM   1566  CG  LYS A 153     -15.764 -17.716  24.593  1.00  0.00      RA0  C
ATOM   1567  CD  LYS A 153     -16.522 -18.848  23.906  1.00  0.00      RA0  C
ATOM   1568  CE  LYS A 153     -17.582 -19.454  24.819  1.00  0.00      RA0  C
ATOM   1569  NZ  LYS A 153     -18.573 -18.418  25.122  1.00  0.00      RA0  N
ATOM   1570  HZ1 LYS A 153     -19.294 -18.799  25.770  1.00  0.00      RA0  H
ATOM   1571  HZ2 LYS A 153     -18.161 -17.655  25.708  1.00  0.00      RA0  H
ATOM   1572  HZ3 LYS A 153     -19.009 -18.014  24.269  1.00  0.00      RA0  H
ATOM   1573  C   LYS A 153     -17.449 -15.193  24.683  1.00  0.00      RA0  C
ATOM   1574  O   LYS A 153     -18.446 -15.707  25.184  1.00  0.00      RA0  O
ATOM   1575  N   ARG A 154     -16.868 -14.109  25.206  1.00  0.00      RA0  N
ATOM   1576  H   ARG A 154     -16.067 -13.727  24.739  1.00  0.00      RA0  H
ATOM   1577  CA  ARG A 154     -17.361 -13.438  26.422  1.00  0.00      RA0  C
ATOM   1578  CB  ARG A 154     -16.417 -12.335  26.874  1.00  0.00      RA0  C
ATOM   1579  CG  ARG A 154     -15.052 -12.908  27.210  1.00  0.00      RA0  C
ATOM   1580  CD  ARG A 154     -14.000 -11.832  27.443  1.00  0.00      RA0  C
ATOM   1581  NE  ARG A 154     -12.689 -12.439  27.254  1.00  0.00      RA0  N
ATOM   1582  HE  ARG A 154     -12.590 -13.043  26.447  1.00  0.00      RA0  H
ATOM   1583  CZ  ARG A 154     -11.651 -12.263  28.114  1.00  0.00      RA0  C
ATOM   1584  NH1 ARG A 154     -11.802 -11.441  29.175  1.00  0.00      RA0  N
ATOM   1585 HH11 ARG A 154     -11.072 -11.267  29.840  1.00  0.00      RA0  H
ATOM   1586 HH12 ARG A 154     -12.676 -10.974  29.321  1.00  0.00      RA0  H
ATOM   1587  NH2 ARG A 154     -10.494 -12.913  27.886  1.00  0.00      RA0  N
ATOM   1588 HH21 ARG A 154      -9.668 -12.857  28.444  1.00  0.00      RA0  H
ATOM   1589 HH22 ARG A 154     -10.415 -13.515  27.065  1.00  0.00      RA0  H
ATOM   1590  C   ARG A 154     -18.765 -12.863  26.245  1.00  0.00      RA0  C
ATOM   1591  O   ARG A 154     -19.570 -12.964  27.164  1.00  0.00      RA0  O
ATOM   1592  N   VAL A 155     -19.075 -12.304  25.073  1.00  0.00      RA0  N
ATOM   1593  H   VAL A 155     -18.351 -12.227  24.383  1.00  0.00      RA0  H
ATOM   1594  CA  VAL A 155     -20.430 -11.824  24.744  1.00  0.00      RA0  C
ATOM   1595  CB  VAL A 155     -20.470 -11.108  23.391  1.00  0.00      RA0  C
ATOM   1596  CG1 VAL A 155     -21.876 -10.588  23.111  1.00  0.00      RA0  C
ATOM   1597  CG2 VAL A 155     -19.471  -9.957  23.328  1.00  0.00      RA0  C
ATOM   1598  C   VAL A 155     -21.444 -12.972  24.775  1.00  0.00      RA0  C
ATOM   1599  O   VAL A 155     -22.511 -12.821  25.367  1.00  0.00      RA0  O
ATOM   1600  N   GLN A 156     -21.108 -14.126  24.188  1.00  0.00      RA0  N
ATOM   1601  H   GLN A 156     -20.212 -14.158  23.740  1.00  0.00      RA0  H
ATOM   1602  CA  GLN A 156     -21.965 -15.320  24.200  1.00  0.00      RA0  C
ATOM   1603  CB  GLN A 156     -21.336 -16.458  23.421  1.00  0.00      RA0  C
ATOM   1604  CG  GLN A 156     -20.961 -16.167  21.980  1.00  0.00      RA0  C
ATOM   1605  CD  GLN A 156     -19.831 -17.121  21.690  1.00  0.00      RA0  C
ATOM   1606  OE1 GLN A 156     -19.355 -17.817  22.588  1.00  0.00      RA0  O
ATOM   1607  NE2 GLN A 156     -19.422 -17.118  20.412  1.00  0.00      RA0  N
ATOM   1608 HE21 GLN A 156     -19.865 -16.506  19.755  1.00  0.00      RA0  H
ATOM   1609 HE22 GLN A 156     -18.683 -17.707  20.087  1.00  0.00      RA0  H
ATOM   1610  C   GLN A 156     -22.174 -15.876  25.616  1.00  0.00      RA0  C
ATOM   1611  O   GLN A 156     -23.288 -16.255  25.976  1.00  0.00      RA0  O
ATOM   1612  N   ASP A 157     -21.124 -15.895  26.439  1.00  0.00      RA0  N
ATOM   1613  H   ASP A 157     -20.230 -15.571  26.126  1.00  0.00      RA0  H
ATOM   1614  CA  ASP A 157     -21.218 -16.343  27.832  1.00  0.00      RA0  C
ATOM   1615  CB  ASP A 157     -19.840 -16.476  28.474  1.00  0.00      RA0  C
ATOM   1616  CG  ASP A 157     -19.112 -17.593  27.771  1.00  0.00      RA0  C
ATOM   1617  OD1 ASP A 157     -19.740 -18.596  27.439  1.00  0.00      RA0  O
ATOM   1618  OD2 ASP A 157     -17.931 -17.448  27.473  1.00  0.00      RA0  O
ATOM   1619  C   ASP A 157     -22.116 -15.423  28.667  1.00  0.00      RA0  C
ATOM   1620  O   ASP A 157     -22.936 -15.896  29.459  1.00  0.00      RA0  O
ATOM   1621  N   LEU A 158     -22.000 -14.109  28.458  1.00  0.00      RA0  N
ATOM   1622  H   LEU A 158     -21.290 -13.784  27.829  1.00  0.00      RA0  H
ATOM   1623  CA  LEU A 158     -22.878 -13.117  29.069  1.00  0.00      RA0  C
ATOM   1624  CB  LEU A 158     -22.335 -11.715  28.821  1.00  0.00      RA0  C
ATOM   1625  CG  LEU A 158     -21.244 -11.426  29.848  1.00  0.00      RA0  C
ATOM   1626  CD1 LEU A 158     -20.335 -10.269  29.444  1.00  0.00      RA0  C
ATOM   1627  CD2 LEU A 158     -21.859 -11.239  31.236  1.00  0.00      RA0  C
ATOM   1628  C   LEU A 158     -24.327 -13.273  28.605  1.00  0.00      RA0  C
ATOM   1629  O   LEU A 158     -25.219 -13.216  29.443  1.00  0.00      RA0  O
ATOM   1630  N   GLU A 159     -24.573 -13.552  27.324  1.00  0.00      RA0  N
ATOM   1631  H   GLU A 159     -23.806 -13.538  26.682  1.00  0.00      RA0  H
ATOM   1632  CA  GLU A 159     -25.919 -13.825  26.800  1.00  0.00      RA0  C
ATOM   1633  CB  GLU A 159     -25.857 -14.097  25.299  1.00  0.00      RA0  C
ATOM   1634  CG  GLU A 159     -27.243 -14.006  24.670  1.00  0.00      RA0  C
ATOM   1635  CD  GLU A 159     -27.755 -12.601  24.889  1.00  0.00      RA0  C
ATOM   1636  OE1 GLU A 159     -28.683 -12.425  25.671  1.00  0.00      RA0  O
ATOM   1637  OE2 GLU A 159     -27.208 -11.683  24.287  1.00  0.00      RA0  O
ATOM   1638  C   GLU A 159     -26.570 -15.012  27.523  1.00  0.00      RA0  C
ATOM   1639  O   GLU A 159     -27.714 -14.949  27.978  1.00  0.00      RA0  O
ATOM   1640  N   GLN A 160     -25.807 -16.091  27.709  1.00  0.00      RA0  N
ATOM   1641  H   GLN A 160     -24.875 -16.074  27.336  1.00  0.00      RA0  H
ATOM   1642  CA  GLN A 160     -26.289 -17.256  28.435  1.00  0.00      RA0  C
ATOM   1643  CB  GLN A 160     -25.337 -18.433  28.243  1.00  0.00      RA0  C
ATOM   1644  CG  GLN A 160     -25.878 -19.722  28.857  1.00  0.00      RA0  C
ATOM   1645  CD  GLN A 160     -27.329 -19.936  28.452  1.00  0.00      RA0  C
ATOM   1646  OE1 GLN A 160     -27.703 -20.113  27.290  1.00  0.00      RA0  O
ATOM   1647  NE2 GLN A 160     -28.152 -19.955  29.509  1.00  0.00      RA0  N
ATOM   1648 HE21 GLN A 160     -27.809 -19.608  30.387  1.00  0.00      RA0  H
ATOM   1649 HE22 GLN A 160     -29.104 -20.252  29.509  1.00  0.00      RA0  H
ATOM   1650  C   GLN A 160     -26.585 -16.920  29.904  1.00  0.00      RA0  C
ATOM   1651  O   GLN A 160     -27.612 -17.346  30.435  1.00  0.00      RA0  O
ATOM   1652  N   LYS A 161     -25.731 -16.129  30.567  1.00  0.00      RA0  N
ATOM   1653  H   LYS A 161     -24.925 -15.784  30.078  1.00  0.00      RA0  H
ATOM   1654  CA  LYS A 161     -25.971 -15.667  31.947  1.00  0.00      RA0  C
ATOM   1655  CB  LYS A 161     -24.725 -14.993  32.506  1.00  0.00      RA0  C
ATOM   1656  CG  LYS A 161     -23.586 -15.993  32.677  1.00  0.00      RA0  C
ATOM   1657  CD  LYS A 161     -22.299 -15.323  33.148  1.00  0.00      RA0  C
ATOM   1658  CE  LYS A 161     -21.167 -16.327  33.361  1.00  0.00      RA0  C
ATOM   1659  NZ  LYS A 161     -19.965 -15.597  33.764  1.00  0.00      RA0  N
ATOM   1660  HZ1 LYS A 161     -19.171 -16.187  34.062  1.00  0.00      RA0  H
ATOM   1661  HZ2 LYS A 161     -19.652 -14.958  33.000  1.00  0.00      RA0  H
ATOM   1662  HZ3 LYS A 161     -20.173 -14.902  34.516  1.00  0.00      RA0  H
ATOM   1663  C   LYS A 161     -27.182 -14.743  32.053  1.00  0.00      RA0  C
ATOM   1664  O   LYS A 161     -27.936 -14.872  33.017  1.00  0.00      RA0  O
ATOM   1665  N   MET A 162     -27.398 -13.877  31.062  1.00  0.00      RA0  N
ATOM   1666  H   MET A 162     -26.741 -13.849  30.309  1.00  0.00      RA0  H
ATOM   1667  CA  MET A 162     -28.570 -13.005  30.956  1.00  0.00      RA0  C
ATOM   1668  CB  MET A 162     -28.502 -12.095  29.726  1.00  0.00      RA0  C
ATOM   1669  CG  MET A 162     -27.378 -11.061  29.784  1.00  0.00      RA0  C
ATOM   1670  SD  MET A 162     -27.517  -9.966  31.200  1.00  0.00      RA0  S
ATOM   1671  CE  MET A 162     -29.082  -9.218  30.745  1.00  0.00      RA0  C
ATOM   1672  C   MET A 162     -29.867 -13.820  30.919  1.00  0.00      RA0  C
ATOM   1673  O   MET A 162     -30.797 -13.534  31.670  1.00  0.00      RA0  O
ATOM   1674  N   LYS A 163     -29.898 -14.904  30.138  1.00  0.00      RA0  N
ATOM   1675  H   LYS A 163     -29.122 -15.042  29.515  1.00  0.00      RA0  H
ATOM   1676  CA  LYS A 163     -31.046 -15.819  30.096  1.00  0.00      RA0  C
ATOM   1677  CB  LYS A 163     -30.657 -16.740  28.955  1.00  0.00      RA0  C
ATOM   1678  CG  LYS A 163     -31.475 -17.941  28.516  1.00  0.00      RA0  C
ATOM   1679  CD  LYS A 163     -30.638 -18.454  27.347  1.00  0.00      RA0  C
ATOM   1680  CE  LYS A 163     -31.023 -19.774  26.692  1.00  0.00      RA0  C
ATOM   1681  NZ  LYS A 163     -29.926 -20.128  25.779  1.00  0.00      RA0  N
ATOM   1682  HZ1 LYS A 163     -30.140 -21.011  25.280  1.00  0.00      RA0  H
ATOM   1683  HZ2 LYS A 163     -29.771 -19.362  25.094  1.00  0.00      RA0  H
ATOM   1684  HZ3 LYS A 163     -29.048 -20.245  26.334  1.00  0.00      RA0  H
ATOM   1685  C   LYS A 163     -31.295 -16.528  31.432  1.00  0.00      RA0  C
ATOM   1686  O   LYS A 163     -32.440 -16.692  31.842  1.00  0.00      RA0  O
ATOM   1687  N   VAL A 164     -30.235 -16.952  32.126  1.00  0.00      RA0  N
ATOM   1688  H   VAL A 164     -29.323 -16.738  31.772  1.00  0.00      RA0  H
ATOM   1689  CA  VAL A 164     -30.373 -17.620  33.434  1.00  0.00      RA0  C
ATOM   1690  CB  VAL A 164     -29.055 -18.253  33.890  1.00  0.00      RA0  C
ATOM   1691  CG1 VAL A 164     -29.202 -18.911  35.264  1.00  0.00      RA0  C
ATOM   1692  CG2 VAL A 164     -28.553 -19.262  32.863  1.00  0.00      RA0  C
ATOM   1693  C   VAL A 164     -30.895 -16.654  34.501  1.00  0.00      RA0  C
ATOM   1694  O   VAL A 164     -31.785 -17.032  35.260  1.00  0.00      RA0  O
ATOM   1695  N   VAL A 165     -30.382 -15.416  34.557  1.00  0.00      RA0  N
ATOM   1696  H   VAL A 165     -29.683 -15.145  33.892  1.00  0.00      RA0  H
ATOM   1697  CA  VAL A 165     -30.862 -14.422  35.535  1.00  0.00      RA0  C
ATOM   1698  CB  VAL A 165     -29.910 -13.222  35.679  1.00  0.00      RA0  C
ATOM   1699  CG1 VAL A 165     -29.958 -12.274  34.482  1.00  0.00      RA0  C
ATOM   1700  CG2 VAL A 165     -30.171 -12.473  36.987  1.00  0.00      RA0  C
ATOM   1701  C   VAL A 165     -32.297 -13.980  35.240  1.00  0.00      RA0  C
ATOM   1702  O   VAL A 165     -33.055 -13.769  36.181  1.00  0.00      RA0  O
ATOM   1703  N   GLU A 166     -32.695 -13.892  33.966  1.00  0.00      RA0  N
ATOM   1704  H   GLU A 166     -32.026 -14.032  33.234  1.00  0.00      RA0  H
ATOM   1705  CA  GLU A 166     -34.081 -13.603  33.580  1.00  0.00      RA0  C
ATOM   1706  CB  GLU A 166     -34.248 -13.441  32.064  1.00  0.00      RA0  C
ATOM   1707  CG  GLU A 166     -35.712 -13.447  31.575  1.00  0.00      RA0  C
ATOM   1708  CD  GLU A 166     -36.431 -12.132  31.836  1.00  0.00      RA0  C
ATOM   1709  OE1 GLU A 166     -36.091 -11.403  32.756  1.00  0.00      RA0  O
ATOM   1710  OE2 GLU A 166     -37.290 -11.740  31.052  1.00  0.00      RA0  O
ATOM   1711  C   GLU A 166     -35.034 -14.702  34.061  1.00  0.00      RA0  C
ATOM   1712  O   GLU A 166     -35.985 -14.398  34.777  1.00  0.00      RA0  O
ATOM   1713  N   ASN A 167     -34.732 -15.973  33.773  1.00  0.00      RA0  N
ATOM   1714  H   ASN A 167     -33.946 -16.151  33.177  1.00  0.00      RA0  H
ATOM   1715  CA  ASN A 167     -35.551 -17.100  34.231  1.00  0.00      RA0  C
ATOM   1716  CB  ASN A 167     -34.935 -18.426  33.787  1.00  0.00      RA0  C
ATOM   1717  CG  ASN A 167     -35.750 -19.067  32.683  1.00  0.00      RA0  C
ATOM   1718  OD1 ASN A 167     -35.519 -18.849  31.498  1.00  0.00      RA0  O
ATOM   1719  ND2 ASN A 167     -36.695 -19.917  33.128  1.00  0.00      RA0  N
ATOM   1720 HD21 ASN A 167     -36.849 -20.063  34.106  1.00  0.00      RA0  H
ATOM   1721 HD22 ASN A 167     -37.268 -20.421  32.481  1.00  0.00      RA0  H
ATOM   1722  C   ASN A 167     -35.667 -17.139  35.763  1.00  0.00      RA0  C
ATOM   1723  O   ASN A 167     -36.762 -17.283  36.298  1.00  0.00      RA0  O
ATOM   1724  N   LEU A 168     -34.549 -16.958  36.479  1.00  0.00      RA0  N
ATOM   1725  H   LEU A 168     -33.682 -16.821  35.995  1.00  0.00      RA0  H
ATOM   1726  CA  LEU A 168     -34.547 -16.922  37.945  1.00  0.00      RA0  C
ATOM   1727  CB  LEU A 168     -33.104 -16.832  38.442  1.00  0.00      RA0  C
ATOM   1728  CG  LEU A 168     -32.952 -16.969  39.958  1.00  0.00      RA0  C
ATOM   1729  CD1 LEU A 168     -33.544 -18.278  40.483  1.00  0.00      RA0  C
ATOM   1730  CD2 LEU A 168     -31.495 -16.789  40.384  1.00  0.00      RA0  C
ATOM   1731  C   LEU A 168     -35.408 -15.770  38.487  1.00  0.00      RA0  C
ATOM   1732  O   LEU A 168     -36.042 -15.902  39.536  1.00  0.00      RA0  O
ATOM   1733  N   GLN A 169     -35.423 -14.635  37.788  1.00  0.00      RA0  N
ATOM   1734  H   GLN A 169     -34.930 -14.581  36.917  1.00  0.00      RA0  H
ATOM   1735  CA  GLN A 169     -36.215 -13.478  38.175  1.00  0.00      RA0  C
ATOM   1736  CB  GLN A 169     -35.695 -12.183  37.547  1.00  0.00      RA0  C
ATOM   1737  CG  GLN A 169     -35.989 -11.016  38.490  1.00  0.00      RA0  C
ATOM   1738  CD  GLN A 169     -35.452  -9.710  37.945  1.00  0.00      RA0  C
ATOM   1739  OE1 GLN A 169     -34.318  -9.297  38.197  1.00  0.00      RA0  O
ATOM   1740  NE2 GLN A 169     -36.368  -9.037  37.232  1.00  0.00      RA0  N
ATOM   1741 HE21 GLN A 169     -37.248  -9.477  37.036  1.00  0.00      RA0  H
ATOM   1742 HE22 GLN A 169     -36.232  -8.104  36.889  1.00  0.00      RA0  H
ATOM   1743  C   GLN A 169     -37.705 -13.691  37.916  1.00  0.00      RA0  C
ATOM   1744  O   GLN A 169     -38.517 -13.301  38.754  1.00  0.00      RA0  O
ATOM   1745  N   ASP A 170     -38.063 -14.314  36.796  1.00  0.00      RA0  N
ATOM   1746  H   ASP A 170     -37.376 -14.506  36.096  1.00  0.00      RA0  H
ATOM   1747  CA  ASP A 170     -39.449 -14.660  36.485  1.00  0.00      RA0  C
ATOM   1748  CB  ASP A 170     -39.687 -14.759  34.973  1.00  0.00      RA0  C
ATOM   1749  CG  ASP A 170     -39.616 -13.328  34.415  1.00  0.00      RA0  C
ATOM   1750  OD1 ASP A 170     -39.186 -12.415  35.120  1.00  0.00      RA0  O
ATOM   1751  OD2 ASP A 170     -39.998 -13.084  33.274  1.00  0.00      RA0  O
ATOM   1752  C   ASP A 170     -39.983 -15.723  37.469  1.00  0.00      RA0  C
ATOM   1753  O   ASP A 170     -41.091 -15.571  37.988  1.00  0.00      RA0  O
ATOM   1754  N   ASP A 171     -39.173 -16.727  37.835  1.00  0.00      RA0  N
ATOM   1755  H   ASP A 171     -38.289 -16.806  37.373  1.00  0.00      RA0  H
ATOM   1756  CA  ASP A 171     -39.504 -17.701  38.887  1.00  0.00      RA0  C
ATOM   1757  CB  ASP A 171     -38.486 -18.838  38.992  1.00  0.00      RA0  C
ATOM   1758  CG  ASP A 171     -39.034 -19.887  39.944  1.00  0.00      RA0  C
ATOM   1759  OD1 ASP A 171     -38.257 -20.485  40.681  1.00  0.00      RA0  O
ATOM   1760  OD2 ASP A 171     -40.241 -20.111  39.950  1.00  0.00      RA0  O
ATOM   1761  C   ASP A 171     -39.703 -17.014  40.250  1.00  0.00      RA0  C
ATOM   1762  O   ASP A 171     -40.634 -17.332  40.997  1.00  0.00      RA0  O
ATOM   1763  N   PHE A 172     -38.830 -16.060  40.594  1.00  0.00      RA0  N
ATOM   1764  H   PHE A 172     -38.058 -15.895  39.978  1.00  0.00      RA0  H
ATOM   1765  CA  PHE A 172     -38.944 -15.274  41.825  1.00  0.00      RA0  C
ATOM   1766  CB  PHE A 172     -37.718 -14.364  41.950  1.00  0.00      RA0  C
ATOM   1767  CG  PHE A 172     -37.844 -13.430  43.129  1.00  0.00      RA0  C
ATOM   1768  CD1 PHE A 172     -38.119 -12.084  42.917  1.00  0.00      RA0  C
ATOM   1769  CD2 PHE A 172     -37.677 -13.909  44.421  1.00  0.00      RA0  C
ATOM   1770  CE1 PHE A 172     -38.228 -11.218  43.997  1.00  0.00      RA0  C
ATOM   1771  CE2 PHE A 172     -37.786 -13.042  45.501  1.00  0.00      RA0  C
ATOM   1772  CZ  PHE A 172     -38.064 -11.698  45.290  1.00  0.00      RA0  C
ATOM   1773  C   PHE A 172     -40.239 -14.456  41.842  1.00  0.00      RA0  C
ATOM   1774  O   PHE A 172     -40.976 -14.498  42.829  1.00  0.00      RA0  O
ATOM   1775  N   ASP A 173     -40.540 -13.745  40.754  1.00  0.00      RA0  N
ATOM   1776  H   ASP A 173     -39.929 -13.794  39.961  1.00  0.00      RA0  H
ATOM   1777  CA  ASP A 173     -41.741 -12.919  40.621  1.00  0.00      RA0  C
ATOM   1778  CB  ASP A 173     -41.724 -12.128  39.321  1.00  0.00      RA0  C
ATOM   1779  CG  ASP A 173     -43.068 -11.453  39.181  1.00  0.00      RA0  C
ATOM   1780  OD1 ASP A 173     -43.327 -10.475  39.882  1.00  0.00      RA0  O
ATOM   1781  OD2 ASP A 173     -43.886 -11.906  38.385  1.00  0.00      RA0  O
ATOM   1782  C   ASP A 173     -43.020 -13.771  40.693  1.00  0.00      RA0  C
ATOM   1783  O   ASP A 173     -43.963 -13.426  41.413  1.00  0.00      RA0  O
ATOM   1784  N   PHE A 174     -43.029 -14.939  40.040  1.00  0.00      RA0  N
ATOM   1785  H   PHE A 174     -42.249 -15.138  39.444  1.00  0.00      RA0  H
ATOM   1786  CA  PHE A 174     -44.123 -15.907  40.124  1.00  0.00      RA0  C
ATOM   1787  CB  PHE A 174     -43.864 -17.089  39.189  1.00  0.00      RA0  C
ATOM   1788  CG  PHE A 174     -44.926 -18.137  39.414  1.00  0.00      RA0  C
ATOM   1789  CD1 PHE A 174     -44.580 -19.367  39.963  1.00  0.00      RA0  C
ATOM   1790  CD2 PHE A 174     -46.249 -17.869  39.085  1.00  0.00      RA0  C
ATOM   1791  CE1 PHE A 174     -45.561 -20.322  40.199  1.00  0.00      RA0  C
ATOM   1792  CE2 PHE A 174     -47.230 -18.825  39.320  1.00  0.00      RA0  C
ATOM   1793  CZ  PHE A 174     -46.886 -20.048  39.883  1.00  0.00      RA0  C
ATOM   1794  C   PHE A 174     -44.339 -16.412  41.558  1.00  0.00      RA0  C
ATOM   1795  O   PHE A 174     -45.468 -16.393  42.067  1.00  0.00      RA0  O
ATOM   1796  N   ASN A 175     -43.267 -16.820  42.243  1.00  0.00      RA0  N
ATOM   1797  H   ASN A 175     -42.378 -16.796  41.777  1.00  0.00      RA0  H
ATOM   1798  CA  ASN A 175     -43.332 -17.301  43.624  1.00  0.00      RA0  C
ATOM   1799  CB  ASN A 175     -41.984 -17.889  44.043  1.00  0.00      RA0  C
ATOM   1800  CG  ASN A 175     -41.896 -19.374  43.736  1.00  0.00      RA0  C
ATOM   1801  OD1 ASN A 175     -42.347 -20.211  44.517  1.00  0.00      RA0  O
ATOM   1802  ND2 ASN A 175     -41.251 -19.660  42.591  1.00  0.00      RA0  N
ATOM   1803 HD21 ASN A 175     -40.903 -18.978  41.936  1.00  0.00      RA0  H
ATOM   1804 HD22 ASN A 175     -41.013 -20.556  42.203  1.00  0.00      RA0  H
ATOM   1805  C   ASN A 175     -43.778 -16.195  44.593  1.00  0.00      RA0  C
ATOM   1806  O   ASN A 175     -44.573 -16.451  45.501  1.00  0.00      RA0  O
ATOM   1807  N   TYR A 176     -43.325 -14.958  44.378  1.00  0.00      RA0  N
ATOM   1808  H   TYR A 176     -42.698 -14.818  43.609  1.00  0.00      RA0  H
ATOM   1809  CA  TYR A 176     -43.687 -13.800  45.192  1.00  0.00      RA0  C
ATOM   1810  CB  TYR A 176     -42.840 -12.570  44.848  1.00  0.00      RA0  C
ATOM   1811  CG  TYR A 176     -43.374 -11.382  45.617  1.00  0.00      RA0  C
ATOM   1812  CD1 TYR A 176     -44.059 -10.368  44.955  1.00  0.00      RA0  C
ATOM   1813  CE1 TYR A 176     -44.600  -9.305  45.671  1.00  0.00      RA0  C
ATOM   1814  CD2 TYR A 176     -43.200 -11.310  46.994  1.00  0.00      RA0  C
ATOM   1815  CE2 TYR A 176     -43.736 -10.244  47.708  1.00  0.00      RA0  C
ATOM   1816  CZ  TYR A 176     -44.445  -9.245  47.051  1.00  0.00      RA0  C
ATOM   1817  OH  TYR A 176     -44.992  -8.197  47.778  1.00  0.00      RA0  O
ATOM   1818  HH  TYR A 176     -44.522  -8.193  48.611  1.00  0.00      RA0  H
ATOM   1819  C   TYR A 176     -45.173 -13.447  45.049  1.00  0.00      RA0  C
ATOM   1820  O   TYR A 176     -45.873 -13.279  46.051  1.00  0.00      RA0  O
ATOM   1821  N   LYS A 177     -45.683 -13.402  43.810  1.00  0.00      RA0  N
ATOM   1822  H   LYS A 177     -45.057 -13.559  43.041  1.00  0.00      RA0  H
ATOM   1823  CA  LYS A 177     -47.111 -13.193  43.520  1.00  0.00      RA0  C
ATOM   1824  CB  LYS A 177     -47.388 -13.090  42.021  1.00  0.00      RA0  C
ATOM   1825  CG  LYS A 177     -46.910 -11.788  41.378  1.00  0.00      RA0  C
ATOM   1826  CD  LYS A 177     -47.469 -11.643  39.960  1.00  0.00      RA0  C
ATOM   1827  CE  LYS A 177     -47.102 -10.318  39.290  1.00  0.00      RA0  C
ATOM   1828  NZ  LYS A 177     -45.668 -10.289  39.005  1.00  0.00      RA0  N
ATOM   1829  HZ1 LYS A 177     -45.271  -9.373  38.736  1.00  0.00      RA0  H
ATOM   1830  HZ2 LYS A 177     -45.077 -10.616  39.802  1.00  0.00      RA0  H
ATOM   1831  HZ3 LYS A 177     -45.377 -10.978  38.277  1.00  0.00      RA0  H
ATOM   1832  C   LYS A 177     -47.969 -14.309  44.109  1.00  0.00      RA0  C
ATOM   1833  O   LYS A 177     -48.958 -14.020  44.776  1.00  0.00      RA0  O
ATOM   1834  N   THR A 178     -47.548 -15.565  43.947  1.00  0.00      RA0  N
ATOM   1835  H   THR A 178     -46.721 -15.733  43.412  1.00  0.00      RA0  H
ATOM   1836  CA  THR A 178     -48.237 -16.733  44.518  1.00  0.00      RA0  C
ATOM   1837  CB  THR A 178     -47.539 -17.996  44.024  1.00  0.00      RA0  C
ATOM   1838  OG1 THR A 178     -47.582 -18.028  42.593  1.00  0.00      RA0  O
ATOM   1839  HG1 THR A 178     -46.934 -17.407  42.278  1.00  0.00      RA0  H
ATOM   1840  CG2 THR A 178     -48.165 -19.266  44.604  1.00  0.00      RA0  C
ATOM   1841  C   THR A 178     -48.331 -16.644  46.042  1.00  0.00      RA0  C
ATOM   1842  O   THR A 178     -49.383 -16.938  46.610  1.00  0.00      RA0  O
ATOM   1843  N   LEU A 179     -47.258 -16.219  46.720  1.00  0.00      RA0  N
ATOM   1844  H   LEU A 179     -46.428 -15.967  46.217  1.00  0.00      RA0  H
ATOM   1845  CA  LEU A 179     -47.262 -16.058  48.174  1.00  0.00      RA0  C
ATOM   1846  CB  LEU A 179     -45.842 -15.892  48.721  1.00  0.00      RA0  C
ATOM   1847  CG  LEU A 179     -45.806 -15.929  50.253  1.00  0.00      RA0  C
ATOM   1848  CD1 LEU A 179     -46.467 -17.192  50.810  1.00  0.00      RA0  C
ATOM   1849  CD2 LEU A 179     -44.392 -15.743  50.806  1.00  0.00      RA0  C
ATOM   1850  C   LEU A 179     -48.177 -14.909  48.622  1.00  0.00      RA0  C
ATOM   1851  O   LEU A 179     -48.934 -15.085  49.575  1.00  0.00      RA0  O
ATOM   1852  N   LYS A 180     -48.168 -13.768  47.916  1.00  0.00      RA0  N
ATOM   1853  H   LYS A 180     -47.551 -13.701  47.129  1.00  0.00      RA0  H
ATOM   1854  CA  LYS A 180     -49.078 -12.643  48.195  1.00  0.00      RA0  C
ATOM   1855  CB  LYS A 180     -48.697 -11.479  47.295  1.00  0.00      RA0  C
ATOM   1856  CG  LYS A 180     -49.084 -10.131  47.887  1.00  0.00      RA0  C
ATOM   1857  CD  LYS A 180     -48.307  -9.035  47.171  1.00  0.00      RA0  C
ATOM   1858  CE  LYS A 180     -48.358  -7.697  47.899  1.00  0.00      RA0  C
ATOM   1859  NZ  LYS A 180     -47.288  -6.857  47.349  1.00  0.00      RA0  N
ATOM   1860  HZ1 LYS A 180     -46.385  -7.376  47.428  1.00  0.00      RA0  H
ATOM   1861  HZ2 LYS A 180     -47.475  -6.660  46.348  1.00  0.00      RA0  H
ATOM   1862  HZ3 LYS A 180     -47.221  -5.971  47.885  1.00  0.00      RA0  H
ATOM   1863  C   LYS A 180     -50.548 -13.026  48.046  1.00  0.00      RA0  C
ATOM   1864  O   LYS A 180     -51.322 -12.792  48.966  1.00  0.00      RA0  O
ATOM   1865  N   SER A 181     -50.914 -13.690  46.949  1.00  0.00      RA0  N
ATOM   1866  H   SER A 181     -50.284 -13.846  46.185  1.00  0.00      RA0  H
ATOM   1867  CA  SER A 181     -52.295 -14.139  46.723  1.00  0.00      RA0  C
ATOM   1868  CB  SER A 181     -52.350 -14.564  45.273  1.00  0.00      RA0  C
ATOM   1869  OG  SER A 181     -51.675 -13.521  44.564  1.00  0.00      RA0  O
ATOM   1870  HG  SER A 181     -51.954 -12.719  44.995  1.00  0.00      RA0  H
ATOM   1871  C   SER A 181     -52.780 -15.150  47.769  1.00  0.00      RA0  C
ATOM   1872  O   SER A 181     -53.978 -15.247  48.016  1.00  0.00      RA0  O
ATOM   1873  N   GLN A 182     -51.870 -15.908  48.394  1.00  0.00      RA0  N
ATOM   1874  H   GLN A 182     -50.907 -15.763  48.164  1.00  0.00      RA0  H
ATOM   1875  CA  GLN A 182     -52.204 -16.789  49.519  1.00  0.00      RA0  C
ATOM   1876  CB  GLN A 182     -51.217 -17.957  49.591  1.00  0.00      RA0  C
ATOM   1877  CG  GLN A 182     -51.344 -18.723  48.274  1.00  0.00      RA0  C
ATOM   1878  CD  GLN A 182     -50.477 -19.964  48.213  1.00  0.00      RA0  C
ATOM   1879  OE1 GLN A 182     -49.480 -20.155  48.916  1.00  0.00      RA0  O
ATOM   1880  NE2 GLN A 182     -50.938 -20.835  47.298  1.00  0.00      RA0  N
ATOM   1881 HE21 GLN A 182     -51.742 -20.555  46.765  1.00  0.00      RA0  H
ATOM   1882 HE22 GLN A 182     -50.573 -21.739  47.083  1.00  0.00      RA0  H
ATOM   1883  C   GLN A 182     -52.354 -16.022  50.838  1.00  0.00      RA0  C
ATOM   1884  O   GLN A 182     -53.195 -16.406  51.646  1.00  0.00      RA0  O
ATOM   1885  N   GLY A 183     -51.580 -14.952  51.046  1.00  0.00      RA0  N
ATOM   1886  H   GLY A 183     -50.974 -14.645  50.309  1.00  0.00      RA0  H
ATOM   1887  CA  GLY A 183     -51.687 -14.077  52.217  1.00  0.00      RA0  C
ATOM   1888  C   GLY A 183     -53.043 -13.375  52.310  1.00  0.00      RA0  C
ATOM   1889  O   GLY A 183     -53.633 -13.357  53.384  1.00  0.00      RA0  O
ATOM   1890  N   ASP A 184     -53.585 -12.920  51.177  1.00  0.00      RA0  N
ATOM   1891  H   ASP A 184     -53.022 -12.832  50.349  1.00  0.00      RA0  H
ATOM   1892  CA  ASP A 184     -54.897 -12.254  51.115  1.00  0.00      RA0  C
ATOM   1893  CB  ASP A 184     -55.095 -11.594  49.738  1.00  0.00      RA0  C
ATOM   1894  CG  ASP A 184     -53.848 -10.892  49.211  1.00  0.00      RA0  C
ATOM   1895  OD1 ASP A 184     -53.183 -10.188  49.969  1.00  0.00      RA0  O
ATOM   1896  OD2 ASP A 184     -53.545 -11.050  48.026  1.00  0.00      RA0  O
ATOM   1897  C   ASP A 184     -56.086 -13.213  51.366  1.00  0.00      RA0  C
ATOM   1898  O   ASP A 184     -57.200 -12.766  51.629  1.00  0.00      RA0  O
ATOM   1899  N   MET A 185     -55.872 -14.538  51.311  1.00  0.00      RA0  N
ATOM   1900  H   MET A 185     -54.936 -14.845  51.140  1.00  0.00      RA0  H
ATOM   1901  CA  MET A 185     -56.898 -15.560  51.587  1.00  0.00      RA0  C
ATOM   1902  CB  MET A 185     -56.910 -16.626  50.492  1.00  0.00      RA0  C
ATOM   1903  CG  MET A 185     -57.171 -16.060  49.096  1.00  0.00      RA0  C
ATOM   1904  SD  MET A 185     -57.281 -17.359  47.853  1.00  0.00      RA0  S
ATOM   1905  CE  MET A 185     -55.691 -18.138  48.169  1.00  0.00      RA0  C
ATOM   1906  C   MET A 185     -56.755 -16.241  52.963  1.00  0.00      RA0  C
ATOM   1907  O   MET A 185     -57.557 -17.115  53.296  1.00  0.00      RA0  O
ATOM   1908  N   GLN A 186     -55.738 -15.898  53.763  1.00  0.00      RA0  N
ATOM   1909  H   GLN A 186     -55.235 -15.050  53.575  1.00  0.00      RA0  H
ATOM   1910  CA  GLN A 186     -55.335 -16.684  54.941  1.00  0.00      RA0  C
ATOM   1911  CB  GLN A 186     -53.822 -16.792  55.031  1.00  0.00      RA0  C
ATOM   1912  CG  GLN A 186     -53.317 -18.128  54.505  1.00  0.00      RA0  C
ATOM   1913  CD  GLN A 186     -51.818 -18.126  54.635  1.00  0.00      RA0  C
ATOM   1914  OE1 GLN A 186     -51.235 -18.826  55.456  1.00  0.00      RA0  O
ATOM   1915  NE2 GLN A 186     -51.224 -17.291  53.769  1.00  0.00      RA0  N
ATOM   1916 HE21 GLN A 186     -51.818 -16.781  53.139  1.00  0.00      RA0  H
ATOM   1917 HE22 GLN A 186     -50.237 -17.136  53.738  1.00  0.00      RA0  H
ATOM   1918  C   GLN A 186     -55.873 -16.210  56.302  1.00  0.00      RA0  C
ATOM   1919  O   GLN A 186     -55.466 -16.760  57.326  1.00  0.00      RA0  O
ATOM   1920  N   ASP A 187     -56.880 -15.336  56.338  1.00  0.00      RA0  N
ATOM   1921  H   ASP A 187     -57.110 -14.803  55.524  1.00  0.00      RA0  H
ATOM   1922  CA  ASP A 187     -57.551 -14.908  57.582  1.00  0.00      RA0  C
ATOM   1923  CB  ASP A 187     -58.503 -13.738  57.319  1.00  0.00      RA0  C
ATOM   1924  CG  ASP A 187     -57.735 -12.474  56.998  1.00  0.00      RA0  C
ATOM   1925  OD1 ASP A 187     -56.508 -12.520  56.951  1.00  0.00      RA0  O
ATOM   1926  OD2 ASP A 187     -58.373 -11.442  56.799  1.00  0.00      RA0  O
ATOM   1927  C   ASP A 187     -58.349 -16.019  58.316  1.00  0.00      RA0  C
ATOM   1928  O   ASP A 187     -59.033 -15.745  59.301  1.00  0.00      RA0  O
ATOM   1929  N   LEU A 188     -58.277 -17.294  57.895  1.00  0.00      RA0  N
ATOM   1930  H   LEU A 188     -57.622 -17.502  57.172  1.00  0.00      RA0  H
ATOM   1931  CA  LEU A 188     -59.163 -18.359  58.399  1.00  0.00      RA0  C
ATOM   1932  CB  LEU A 188     -60.247 -18.670  57.363  1.00  0.00      RA0  C
ATOM   1933  CG  LEU A 188     -61.179 -17.499  57.043  1.00  0.00      RA0  C
ATOM   1934  CD1 LEU A 188     -62.052 -17.788  55.821  1.00  0.00      RA0  C
ATOM   1935  CD2 LEU A 188     -62.015 -17.086  58.256  1.00  0.00      RA0  C
ATOM   1936  C   LEU A 188     -58.506 -19.689  58.830  1.00  0.00      RA0  C
ATOM   1937  O   LEU A 188     -59.244 -20.604  59.185  1.00  0.00      RA0  O
ATOM   1938  N   ASN A 189     -57.171 -19.860  58.867  1.00  0.00      RA0  N
ATOM   1939  H   ASN A 189     -56.540 -19.138  58.574  1.00  0.00      RA0  H
ATOM   1940  CA  ASN A 189     -56.598 -21.113  59.411  1.00  0.00      RA0  C
ATOM   1941  CB  ASN A 189     -56.682 -22.252  58.403  1.00  0.00      RA0  C
ATOM   1942  CG  ASN A 189     -56.330 -23.525  59.137  1.00  0.00      RA0  C
ATOM   1943  OD1 ASN A 189     -55.176 -23.839  59.400  1.00  0.00      RA0  O
ATOM   1944  ND2 ASN A 189     -57.413 -24.252  59.463  1.00  0.00      RA0  N
ATOM   1945 HD21 ASN A 189     -58.327 -23.913  59.229  1.00  0.00      RA0  H
ATOM   1946 HD22 ASN A 189     -57.350 -25.135  59.932  1.00  0.00      RA0  H
ATOM   1947  C   ASN A 189     -55.132 -21.019  59.895  1.00  0.00      RA0  C
ATOM   1948  O   ASN A 189     -54.200 -20.892  59.103  1.00  0.00      RA0  O
ATOM   1949  N   GLY A 190     -54.912 -21.180  61.207  1.00  0.00      RA0  N
ATOM   1950  H   GLY A 190     -55.704 -21.406  61.771  1.00  0.00      RA0  H
ATOM   1951  CA  GLY A 190     -53.613 -21.018  61.890  1.00  0.00      RA0  C
ATOM   1952  C   GLY A 190     -52.543 -22.096  61.638  1.00  0.00      RA0  C
ATOM   1953  O   GLY A 190     -51.419 -21.947  62.110  1.00  0.00      RA0  O
ATOM   1954  N   ASN A 191     -52.835 -23.153  60.871  1.00  0.00      RA0  N
ATOM   1955  H   ASN A 191     -53.702 -23.163  60.370  1.00  0.00      RA0  H
ATOM   1956  CA  ASN A 191     -51.905 -24.274  60.643  1.00  0.00      RA0  C
ATOM   1957  CB  ASN A 191     -52.662 -25.585  60.436  1.00  0.00      RA0  C
ATOM   1958  CG  ASN A 191     -51.713 -26.758  60.595  1.00  0.00      RA0  C
ATOM   1959  OD1 ASN A 191     -51.205 -27.024  61.679  1.00  0.00      RA0  O
ATOM   1960  ND2 ASN A 191     -51.559 -27.494  59.478  1.00  0.00      RA0  N
ATOM   1961 HD21 ASN A 191     -51.942 -27.186  58.607  1.00  0.00      RA0  H
ATOM   1962 HD22 ASN A 191     -51.036 -28.346  59.492  1.00  0.00      RA0  H
ATOM   1963  C   ASN A 191     -50.892 -24.071  59.492  1.00  0.00      RA0  C
ATOM   1964  O   ASN A 191     -50.066 -24.949  59.258  1.00  0.00      RA0  O
ATOM   1965  N   ASN A 192     -50.901 -22.926  58.797  1.00  0.00      RA0  N
ATOM   1966  H   ASN A 192     -51.556 -22.218  59.064  1.00  0.00      RA0  H
ATOM   1967  CA  ASN A 192     -50.039 -22.677  57.626  1.00  0.00      RA0  C
ATOM   1968  CB  ASN A 192     -50.835 -22.107  56.456  1.00  0.00      RA0  C
ATOM   1969  CG  ASN A 192     -50.018 -22.267  55.189  1.00  0.00      RA0  C
ATOM   1970  OD1 ASN A 192     -49.537 -23.345  54.858  1.00  0.00      RA0  O
ATOM   1971  ND2 ASN A 192     -49.880 -21.132  54.494  1.00  0.00      RA0  N
ATOM   1972 HD21 ASN A 192     -50.289 -20.285  54.845  1.00  0.00      RA0  H
ATOM   1973 HD22 ASN A 192     -49.357 -21.045  53.649  1.00  0.00      RA0  H
ATOM   1974  C   ASN A 192     -48.774 -21.837  57.895  1.00  0.00      RA0  C
ATOM   1975  O   ASN A 192     -47.983 -21.624  56.976  1.00  0.00      RA0  O
ATOM   1976  N   GLN A 193     -48.530 -21.377  59.128  1.00  0.00      RA0  N
ATOM   1977  H   GLN A 193     -49.127 -21.690  59.865  1.00  0.00      RA0  H
ATOM   1978  CA  GLN A 193     -47.417 -20.454  59.412  1.00  0.00      RA0  C
ATOM   1979  CB  GLN A 193     -47.491 -20.010  60.869  1.00  0.00      RA0  C
ATOM   1980  CG  GLN A 193     -48.866 -19.446  61.229  1.00  0.00      RA0  C
ATOM   1981  CD  GLN A 193     -48.885 -19.122  62.705  1.00  0.00      RA0  C
ATOM   1982  OE1 GLN A 193     -48.244 -18.185  63.165  1.00  0.00      RA0  O
ATOM   1983  NE2 GLN A 193     -49.640 -19.968  63.427  1.00  0.00      RA0  N
ATOM   1984 HE21 GLN A 193     -50.164 -20.709  62.993  1.00  0.00      RA0  H
ATOM   1985 HE22 GLN A 193     -49.699 -19.881  64.421  1.00  0.00      RA0  H
ATOM   1986  C   GLN A 193     -46.026 -21.036  59.097  1.00  0.00      RA0  C
ATOM   1987  O   GLN A 193     -45.158 -20.312  58.608  1.00  0.00      RA0  O
ATOM   1988  N   SER A 194     -45.800 -22.335  59.335  1.00  0.00      RA0  N
ATOM   1989  H   SER A 194     -46.521 -22.894  59.740  1.00  0.00      RA0  H
ATOM   1990  CA  SER A 194     -44.515 -22.989  59.037  1.00  0.00      RA0  C
ATOM   1991  CB  SER A 194     -44.640 -24.332  59.731  1.00  0.00      RA0  C
ATOM   1992  OG  SER A 194     -45.656 -24.156  60.731  1.00  0.00      RA0  O
ATOM   1993  HG  SER A 194     -45.684 -24.963  61.233  1.00  0.00      RA0  H
ATOM   1994  C   SER A 194     -44.233 -23.049  57.532  1.00  0.00      RA0  C
ATOM   1995  O   SER A 194     -43.128 -22.721  57.099  1.00  0.00      RA0  O
ATOM   1996  N   VAL A 195     -45.248 -23.386  56.731  1.00  0.00      RA0  N
ATOM   1997  H   VAL A 195     -46.146 -23.515  57.150  1.00  0.00      RA0  H
ATOM   1998  CA  VAL A 195     -45.165 -23.452  55.265  1.00  0.00      RA0  C
ATOM   1999  CB  VAL A 195     -46.425 -24.099  54.694  1.00  0.00      RA0  C
ATOM   2000  CG1 VAL A 195     -46.354 -24.212  53.171  1.00  0.00      RA0  C
ATOM   2001  CG2 VAL A 195     -46.684 -25.450  55.365  1.00  0.00      RA0  C
ATOM   2002  C   VAL A 195     -44.945 -22.059  54.673  1.00  0.00      RA0  C
ATOM   2003  O   VAL A 195     -44.089 -21.884  53.806  1.00  0.00      RA0  O
ATOM   2004  N   THR A 196     -45.654 -21.044  55.177  1.00  0.00      RA0  N
ATOM   2005  H   THR A 196     -46.336 -21.239  55.881  1.00  0.00      RA0  H
ATOM   2006  CA  THR A 196     -45.470 -19.645  54.759  1.00  0.00      RA0  C
ATOM   2007  CB  THR A 196     -46.581 -18.836  55.404  1.00  0.00      RA0  C
ATOM   2008  OG1 THR A 196     -47.819 -19.496  55.126  1.00  0.00      RA0  O
ATOM   2009  HG1 THR A 196     -47.919 -20.199  55.762  1.00  0.00      RA0  H
ATOM   2010  CG2 THR A 196     -46.615 -17.391  54.902  1.00  0.00      RA0  C
ATOM   2011  C   THR A 196     -44.056 -19.149  55.077  1.00  0.00      RA0  C
ATOM   2012  O   THR A 196     -43.420 -18.527  54.227  1.00  0.00      RA0  O
ATOM   2013  N   ARG A 197     -43.509 -19.485  56.256  1.00  0.00      RA0  N
ATOM   2014  H   ARG A 197     -44.052 -20.005  56.918  1.00  0.00      RA0  H
ATOM   2015  CA  ARG A 197     -42.129 -19.132  56.629  1.00  0.00      RA0  C
ATOM   2016  CB  ARG A 197     -41.829 -19.427  58.098  1.00  0.00      RA0  C
ATOM   2017  CG  ARG A 197     -40.479 -18.799  58.446  1.00  0.00      RA0  C
ATOM   2018  CD  ARG A 197     -39.973 -19.054  59.861  1.00  0.00      RA0  C
ATOM   2019  NE  ARG A 197     -38.676 -18.399  60.025  1.00  0.00      RA0  N
ATOM   2020  HE  ARG A 197     -38.132 -18.319  59.179  1.00  0.00      RA0  H
ATOM   2021  CZ  ARG A 197     -38.285 -17.965  61.257  1.00  0.00      RA0  C
ATOM   2022  NH1 ARG A 197     -39.097 -18.175  62.320  1.00  0.00      RA0  N
ATOM   2023 HH11 ARG A 197     -38.866 -17.880  63.251  1.00  0.00      RA0  H
ATOM   2024 HH12 ARG A 197     -39.979 -18.645  62.215  1.00  0.00      RA0  H
ATOM   2025  NH2 ARG A 197     -37.096 -17.331  61.387  1.00  0.00      RA0  N
ATOM   2026 HH21 ARG A 197     -36.750 -16.989  62.265  1.00  0.00      RA0  H
ATOM   2027 HH22 ARG A 197     -36.504 -17.176  60.588  1.00  0.00      RA0  H
ATOM   2028  C   ARG A 197     -41.090 -19.803  55.726  1.00  0.00      RA0  C
ATOM   2029  O   ARG A 197     -40.127 -19.149  55.336  1.00  0.00      RA0  O
ATOM   2030  N   GLN A 198     -41.297 -21.068  55.356  1.00  0.00      RA0  N
ATOM   2031  H   GLN A 198     -42.097 -21.553  55.717  1.00  0.00      RA0  H
ATOM   2032  CA  GLN A 198     -40.409 -21.782  54.433  1.00  0.00      RA0  C
ATOM   2033  CB  GLN A 198     -40.843 -23.243  54.369  1.00  0.00      RA0  C
ATOM   2034  CG  GLN A 198     -40.014 -24.087  53.405  1.00  0.00      RA0  C
ATOM   2035  CD  GLN A 198     -40.620 -25.470  53.338  1.00  0.00      RA0  C
ATOM   2036  OE1 GLN A 198     -41.776 -25.683  53.686  1.00  0.00      RA0  O
ATOM   2037  NE2 GLN A 198     -39.771 -26.403  52.874  1.00  0.00      RA0  N
ATOM   2038 HE21 GLN A 198     -38.841 -26.153  52.603  1.00  0.00      RA0  H
ATOM   2039 HE22 GLN A 198     -40.051 -27.359  52.790  1.00  0.00      RA0  H
ATOM   2040  C   GLN A 198     -40.421 -21.159  53.027  1.00  0.00      RA0  C
ATOM   2041  O   GLN A 198     -39.361 -20.970  52.433  1.00  0.00      RA0  O
ATOM   2042  N   LYS A 199     -41.598 -20.773  52.512  1.00  0.00      RA0  N
ATOM   2043  H   LYS A 199     -42.426 -20.961  53.045  1.00  0.00      RA0  H
ATOM   2044  CA  LYS A 199     -41.712 -20.059  51.227  1.00  0.00      RA0  C
ATOM   2045  CB  LYS A 199     -43.164 -19.851  50.809  1.00  0.00      RA0  C
ATOM   2046  CG  LYS A 199     -43.980 -21.123  50.615  1.00  0.00      RA0  C
ATOM   2047  CD  LYS A 199     -45.343 -20.771  50.023  1.00  0.00      RA0  C
ATOM   2048  CE  LYS A 199     -46.268 -21.973  49.870  1.00  0.00      RA0  C
ATOM   2049  NZ  LYS A 199     -47.449 -21.569  49.098  1.00  0.00      RA0  N
ATOM   2050  HZ1 LYS A 199     -48.103 -22.366  48.993  1.00  0.00      RA0  H
ATOM   2051  HZ2 LYS A 199     -47.985 -20.793  49.551  1.00  0.00      RA0  H
ATOM   2052  HZ3 LYS A 199     -47.164 -21.230  48.159  1.00  0.00      RA0  H
ATOM   2053  C   LYS A 199     -41.048 -18.680  51.260  1.00  0.00      RA0  C
ATOM   2054  O   LYS A 199     -40.406 -18.293  50.289  1.00  0.00      RA0  O
ATOM   2055  N   MET A 200     -41.164 -17.955  52.374  1.00  0.00      RA0  N
ATOM   2056  H   MET A 200     -41.717 -18.312  53.129  1.00  0.00      RA0  H
ATOM   2057  CA  MET A 200     -40.483 -16.669  52.550  1.00  0.00      RA0  C
ATOM   2058  CB  MET A 200     -40.927 -15.996  53.847  1.00  0.00      RA0  C
ATOM   2059  CG  MET A 200     -40.219 -14.656  54.045  1.00  0.00      RA0  C
ATOM   2060  SD  MET A 200     -40.556 -13.510  52.698  1.00  0.00      RA0  S
ATOM   2061  CE  MET A 200     -39.336 -12.262  53.134  1.00  0.00      RA0  C
ATOM   2062  C   MET A 200     -38.957 -16.834  52.529  1.00  0.00      RA0  C
ATOM   2063  O   MET A 200     -38.270 -16.104  51.822  1.00  0.00      RA0  O
ATOM   2064  N   GLN A 201     -38.432 -17.851  53.221  1.00  0.00      RA0  N
ATOM   2065  H   GLN A 201     -39.036 -18.391  53.809  1.00  0.00      RA0  H
ATOM   2066  CA  GLN A 201     -37.003 -18.172  53.195  1.00  0.00      RA0  C
ATOM   2067  CB  GLN A 201     -36.741 -19.326  54.164  1.00  0.00      RA0  C
ATOM   2068  CG  GLN A 201     -35.269 -19.523  54.527  1.00  0.00      RA0  C
ATOM   2069  CD  GLN A 201     -35.007 -18.989  55.924  1.00  0.00      RA0  C
ATOM   2070  OE1 GLN A 201     -35.009 -19.729  56.905  1.00  0.00      RA0  O
ATOM   2071  NE2 GLN A 201     -34.739 -17.679  55.964  1.00  0.00      RA0  N
ATOM   2072 HE21 GLN A 201     -34.876 -17.086  55.158  1.00  0.00      RA0  H
ATOM   2073 HE22 GLN A 201     -34.404 -17.153  56.742  1.00  0.00      RA0  H
ATOM   2074  C   GLN A 201     -36.522 -18.548  51.782  1.00  0.00      RA0  C
ATOM   2075  O   GLN A 201     -35.438 -18.139  51.371  1.00  0.00      RA0  O
ATOM   2076  N   GLN A 202     -37.329 -19.288  51.013  1.00  0.00      RA0  N
ATOM   2077  H   GLN A 202     -38.193 -19.610  51.408  1.00  0.00      RA0  H
ATOM   2078  CA  GLN A 202     -37.031 -19.592  49.611  1.00  0.00      RA0  C
ATOM   2079  CB  GLN A 202     -38.152 -20.489  49.089  1.00  0.00      RA0  C
ATOM   2080  CG  GLN A 202     -38.202 -20.643  47.570  1.00  0.00      RA0  C
ATOM   2081  CD  GLN A 202     -39.591 -21.114  47.191  1.00  0.00      RA0  C
ATOM   2082  OE1 GLN A 202     -40.342 -21.623  48.018  1.00  0.00      RA0  O
ATOM   2083  NE2 GLN A 202     -39.902 -20.870  45.906  1.00  0.00      RA0  N
ATOM   2084 HE21 GLN A 202     -39.233 -20.499  45.259  1.00  0.00      RA0  H
ATOM   2085 HE22 GLN A 202     -40.821 -21.028  45.530  1.00  0.00      RA0  H
ATOM   2086  C   GLN A 202     -36.958 -18.314  48.758  1.00  0.00      RA0  C
ATOM   2087  O   GLN A 202     -36.027 -18.162  47.972  1.00  0.00      RA0  O
ATOM   2088  N   LEU A 203     -37.887 -17.368  48.939  1.00  0.00      RA0  N
ATOM   2089  H   LEU A 203     -38.612 -17.536  49.612  1.00  0.00      RA0  H
ATOM   2090  CA  LEU A 203     -37.867 -16.077  48.239  1.00  0.00      RA0  C
ATOM   2091  CB  LEU A 203     -39.132 -15.284  48.551  1.00  0.00      RA0  C
ATOM   2092  CG  LEU A 203     -40.344 -15.876  47.845  1.00  0.00      RA0  C
ATOM   2093  CD1 LEU A 203     -41.637 -15.152  48.213  1.00  0.00      RA0  C
ATOM   2094  CD2 LEU A 203     -40.115 -15.905  46.337  1.00  0.00      RA0  C
ATOM   2095  C   LEU A 203     -36.633 -15.234  48.589  1.00  0.00      RA0  C
ATOM   2096  O   LEU A 203     -36.033 -14.642  47.695  1.00  0.00      RA0  O
ATOM   2097  N   GLU A 204     -36.218 -15.203  49.856  1.00  0.00      RA0  N
ATOM   2098  H   GLU A 204     -36.760 -15.674  50.558  1.00  0.00      RA0  H
ATOM   2099  CA  GLU A 204     -34.991 -14.514  50.285  1.00  0.00      RA0  C
ATOM   2100  CB  GLU A 204     -34.758 -14.668  51.778  1.00  0.00      RA0  C
ATOM   2101  CG  GLU A 204     -35.865 -14.309  52.758  1.00  0.00      RA0  C
ATOM   2102  CD  GLU A 204     -35.511 -15.103  53.992  1.00  0.00      RA0  C
ATOM   2103  OE1 GLU A 204     -36.332 -15.244  54.897  1.00  0.00      RA0  O
ATOM   2104  OE2 GLU A 204     -34.403 -15.632  54.014  1.00  0.00      RA0  O
ATOM   2105  C   GLU A 204     -33.734 -15.137  49.661  1.00  0.00      RA0  C
ATOM   2106  O   GLU A 204     -32.827 -14.420  49.229  1.00  0.00      RA0  O
ATOM   2107  N   GLN A 205     -33.688 -16.468  49.549  1.00  0.00      RA0  N
ATOM   2108  H   GLN A 205     -34.431 -16.989  49.977  1.00  0.00      RA0  H
ATOM   2109  CA  GLN A 205     -32.600 -17.174  48.866  1.00  0.00      RA0  C
ATOM   2110  CB  GLN A 205     -32.700 -18.674  49.105  1.00  0.00      RA0  C
ATOM   2111  CG  GLN A 205     -32.354 -19.027  50.548  1.00  0.00      RA0  C
ATOM   2112  CD  GLN A 205     -32.659 -20.487  50.776  1.00  0.00      RA0  C
ATOM   2113  OE1 GLN A 205     -31.883 -21.379  50.453  1.00  0.00      RA0  O
ATOM   2114  NE2 GLN A 205     -33.854 -20.675  51.354  1.00  0.00      RA0  N
ATOM   2115 HE21 GLN A 205     -34.401 -19.857  51.552  1.00  0.00      RA0  H
ATOM   2116 HE22 GLN A 205     -34.205 -21.580  51.591  1.00  0.00      RA0  H
ATOM   2117  C   GLN A 205     -32.578 -16.863  47.367  1.00  0.00      RA0  C
ATOM   2118  O   GLN A 205     -31.511 -16.583  46.821  1.00  0.00      RA0  O
ATOM   2119  N   MET A 206     -33.741 -16.857  46.710  1.00  0.00      RA0  N
ATOM   2120  H   MET A 206     -34.570 -17.083  47.227  1.00  0.00      RA0  H
ATOM   2121  CA  MET A 206     -33.864 -16.490  45.295  1.00  0.00      RA0  C
ATOM   2122  CB  MET A 206     -35.278 -16.759  44.793  1.00  0.00      RA0  C
ATOM   2123  CG  MET A 206     -35.618 -18.242  44.926  1.00  0.00      RA0  C
ATOM   2124  SD  MET A 206     -37.291 -18.617  44.402  1.00  0.00      RA0  S
ATOM   2125  CE  MET A 206     -37.028 -18.276  42.661  1.00  0.00      RA0  C
ATOM   2126  C   MET A 206     -33.433 -15.040  45.050  1.00  0.00      RA0  C
ATOM   2127  O   MET A 206     -32.674 -14.785  44.120  1.00  0.00      RA0  O
ATOM   2128  N   LEU A 207     -33.838 -14.099  45.910  1.00  0.00      RA0  N
ATOM   2129  H   LEU A 207     -34.453 -14.366  46.654  1.00  0.00      RA0  H
ATOM   2130  CA  LEU A 207     -33.420 -12.697  45.815  1.00  0.00      RA0  C
ATOM   2131  CB  LEU A 207     -34.220 -11.829  46.785  1.00  0.00      RA0  C
ATOM   2132  CG  LEU A 207     -34.023 -10.335  46.525  1.00  0.00      RA0  C
ATOM   2133  CD1 LEU A 207     -34.385  -9.955  45.087  1.00  0.00      RA0  C
ATOM   2134  CD2 LEU A 207     -34.768  -9.477  47.547  1.00  0.00      RA0  C
ATOM   2135  C   LEU A 207     -31.907 -12.530  46.031  1.00  0.00      RA0  C
ATOM   2136  O   LEU A 207     -31.261 -11.762  45.322  1.00  0.00      RA0  O
ATOM   2137  N   THR A 208     -31.327 -13.284  46.968  1.00  0.00      RA0  N
ATOM   2138  H   THR A 208     -31.889 -13.890  47.531  1.00  0.00      RA0  H
ATOM   2139  CA  THR A 208     -29.873 -13.303  47.201  1.00  0.00      RA0  C
ATOM   2140  CB  THR A 208     -29.596 -14.064  48.493  1.00  0.00      RA0  C
ATOM   2141  OG1 THR A 208     -30.305 -13.440  49.570  1.00  0.00      RA0  O
ATOM   2142  HG1 THR A 208     -31.228 -13.637  49.459  1.00  0.00      RA0  H
ATOM   2143  CG2 THR A 208     -28.101 -14.134  48.808  1.00  0.00      RA0  C
ATOM   2144  C   THR A 208     -29.118 -13.852  45.986  1.00  0.00      RA0  C
ATOM   2145  O   THR A 208     -28.107 -13.288  45.569  1.00  0.00      RA0  O
ATOM   2146  N   ALA A 209     -29.622 -14.933  45.383  1.00  0.00      RA0  N
ATOM   2147  H   ALA A 209     -30.449 -15.351  45.762  1.00  0.00      RA0  H
ATOM   2148  CA  ALA A 209     -29.063 -15.504  44.162  1.00  0.00      RA0  C
ATOM   2149  CB  ALA A 209     -29.780 -16.805  43.803  1.00  0.00      RA0  C
ATOM   2150  C   ALA A 209     -29.159 -14.522  42.983  1.00  0.00      RA0  C
ATOM   2151  O   ALA A 209     -28.183 -14.358  42.250  1.00  0.00      RA0  O
ATOM   2152  N   LEU A 210     -30.287 -13.814  42.844  1.00  0.00      RA0  N
ATOM   2153  H   LEU A 210     -31.046 -14.011  43.466  1.00  0.00      RA0  H
ATOM   2154  CA  LEU A 210     -30.455 -12.744  41.859  1.00  0.00      RA0  C
ATOM   2155  CB  LEU A 210     -31.841 -12.118  41.975  1.00  0.00      RA0  C
ATOM   2156  CG  LEU A 210     -32.930 -12.982  41.354  1.00  0.00      RA0  C
ATOM   2157  CD1 LEU A 210     -34.326 -12.479  41.717  1.00  0.00      RA0  C
ATOM   2158  CD2 LEU A 210     -32.727 -13.098  39.846  1.00  0.00      RA0  C
ATOM   2159  C   LEU A 210     -29.412 -11.640  42.040  1.00  0.00      RA0  C
ATOM   2160  O   LEU A 210     -28.765 -11.267  41.063  1.00  0.00      RA0  O
ATOM   2161  N   ASP A 211     -29.200 -11.148  43.265  1.00  0.00      RA0  N
ATOM   2162  H   ASP A 211     -29.752 -11.475  44.034  1.00  0.00      RA0  H
ATOM   2163  CA  ASP A 211     -28.188 -10.117  43.528  1.00  0.00      RA0  C
ATOM   2164  CB  ASP A 211     -28.246  -9.730  45.001  1.00  0.00      RA0  C
ATOM   2165  CG  ASP A 211     -27.436  -8.477  45.191  1.00  0.00      RA0  C
ATOM   2166  OD1 ASP A 211     -27.554  -7.575  44.371  1.00  0.00      RA0  O
ATOM   2167  OD2 ASP A 211     -26.689  -8.383  46.158  1.00  0.00      RA0  O
ATOM   2168  C   ASP A 211     -26.783 -10.580  43.142  1.00  0.00      RA0  C
ATOM   2169  O   ASP A 211     -26.071  -9.873  42.425  1.00  0.00      RA0  O
ATOM   2170  N   GLN A 212     -26.405 -11.800  43.529  1.00  0.00      RA0  N
ATOM   2171  H   GLN A 212     -27.034 -12.316  44.117  1.00  0.00      RA0  H
ATOM   2172  CA  GLN A 212     -25.099 -12.359  43.192  1.00  0.00      RA0  C
ATOM   2173  CB  GLN A 212     -24.892 -13.701  43.894  1.00  0.00      RA0  C
ATOM   2174  CG  GLN A 212     -23.530 -14.330  43.584  1.00  0.00      RA0  C
ATOM   2175  CD  GLN A 212     -22.410 -13.423  44.059  1.00  0.00      RA0  C
ATOM   2176  OE1 GLN A 212     -22.085 -13.369  45.238  1.00  0.00      RA0  O
ATOM   2177  NE2 GLN A 212     -21.807 -12.741  43.069  1.00  0.00      RA0  N
ATOM   2178 HE21 GLN A 212     -22.167 -12.777  42.132  1.00  0.00      RA0  H
ATOM   2179 HE22 GLN A 212     -21.003 -12.174  43.239  1.00  0.00      RA0  H
ATOM   2180  C   GLN A 212     -24.906 -12.505  41.675  1.00  0.00      RA0  C
ATOM   2181  O   GLN A 212     -23.846 -12.151  41.149  1.00  0.00      RA0  O
ATOM   2182  N   MET A 213     -25.927 -12.981  40.953  1.00  0.00      RA0  N
ATOM   2183  H   MET A 213     -26.778 -13.216  41.430  1.00  0.00      RA0  H
ATOM   2184  CA  MET A 213     -25.874 -13.093  39.492  1.00  0.00      RA0  C
ATOM   2185  CB  MET A 213     -27.050 -13.878  38.919  1.00  0.00      RA0  C
ATOM   2186  CG  MET A 213     -27.014 -15.360  39.282  1.00  0.00      RA0  C
ATOM   2187  SD  MET A 213     -28.100 -16.310  38.210  1.00  0.00      RA0  S
ATOM   2188  CE  MET A 213     -27.281 -15.902  36.659  1.00  0.00      RA0  C
ATOM   2189  C   MET A 213     -25.790 -11.720  38.824  1.00  0.00      RA0  C
ATOM   2190  O   MET A 213     -24.962 -11.533  37.933  1.00  0.00      RA0  O
ATOM   2191  N   ARG A 214     -26.569 -10.734  39.286  1.00  0.00      RA0  N
ATOM   2192  H   ARG A 214     -27.183 -10.930  40.053  1.00  0.00      RA0  H
ATOM   2193  CA  ARG A 214     -26.515  -9.359  38.767  1.00  0.00      RA0  C
ATOM   2194  CB  ARG A 214     -27.623  -8.542  39.416  1.00  0.00      RA0  C
ATOM   2195  CG  ARG A 214     -29.020  -8.900  38.912  1.00  0.00      RA0  C
ATOM   2196  CD  ARG A 214     -30.049  -8.587  39.994  1.00  0.00      RA0  C
ATOM   2197  NE  ARG A 214     -31.402  -8.469  39.466  1.00  0.00      RA0  N
ATOM   2198  HE  ARG A 214     -31.809  -9.221  38.937  1.00  0.00      RA0  H
ATOM   2199  CZ  ARG A 214     -32.009  -7.275  39.712  1.00  0.00      RA0  C
ATOM   2200  NH1 ARG A 214     -31.384  -6.377  40.501  1.00  0.00      RA0  N
ATOM   2201 HH11 ARG A 214     -31.658  -5.403  40.578  1.00  0.00      RA0  H
ATOM   2202 HH12 ARG A 214     -30.591  -6.605  41.084  1.00  0.00      RA0  H
ATOM   2203  NH2 ARG A 214     -33.211  -7.026  39.161  1.00  0.00      RA0  N
ATOM   2204 HH21 ARG A 214     -33.712  -6.163  39.317  1.00  0.00      RA0  H
ATOM   2205 HH22 ARG A 214     -33.677  -7.714  38.588  1.00  0.00      RA0  H
ATOM   2206  C   ARG A 214     -25.143  -8.721  38.989  1.00  0.00      RA0  C
ATOM   2207  O   ARG A 214     -24.606  -8.123  38.059  1.00  0.00      RA0  O
ATOM   2208  N   ARG A 215     -24.533  -8.884  40.172  1.00  0.00      RA0  N
ATOM   2209  H   ARG A 215     -25.037  -9.366  40.892  1.00  0.00      RA0  H
ATOM   2210  CA  ARG A 215     -23.159  -8.412  40.449  1.00  0.00      RA0  C
ATOM   2211  CB  ARG A 215     -22.742  -8.549  41.915  1.00  0.00      RA0  C
ATOM   2212  CG  ARG A 215     -23.731  -7.800  42.800  1.00  0.00      RA0  C
ATOM   2213  CD  ARG A 215     -23.244  -7.398  44.188  1.00  0.00      RA0  C
ATOM   2214  NE  ARG A 215     -24.408  -7.069  45.004  1.00  0.00      RA0  N
ATOM   2215  HE  ARG A 215     -24.941  -7.849  45.368  1.00  0.00      RA0  H
ATOM   2216  CZ  ARG A 215     -24.961  -5.824  45.103  1.00  0.00      RA0  C
ATOM   2217  NH1 ARG A 215     -24.360  -4.731  44.579  1.00  0.00      RA0  N
ATOM   2218 HH11 ARG A 215     -24.814  -3.826  44.595  1.00  0.00      RA0  H
ATOM   2219 HH12 ARG A 215     -23.460  -4.782  44.143  1.00  0.00      RA0  H
ATOM   2220  NH2 ARG A 215     -26.143  -5.717  45.723  1.00  0.00      RA0  N
ATOM   2221 HH21 ARG A 215     -26.601  -4.841  45.890  1.00  0.00      RA0  H
ATOM   2222 HH22 ARG A 215     -26.638  -6.567  45.982  1.00  0.00      RA0  H
ATOM   2223  C   ARG A 215     -22.140  -9.059  39.513  1.00  0.00      RA0  C
ATOM   2224  O   ARG A 215     -21.288  -8.355  38.974  1.00  0.00      RA0  O
ATOM   2225  N   SER A 216     -22.246 -10.373  39.298  1.00  0.00      RA0  N
ATOM   2226  H   SER A 216     -22.968 -10.893  39.759  1.00  0.00      RA0  H
ATOM   2227  CA  SER A 216     -21.370 -11.107  38.372  1.00  0.00      RA0  C
ATOM   2228  CB  SER A 216     -21.681 -12.608  38.467  1.00  0.00      RA0  C
ATOM   2229  OG  SER A 216     -20.507 -13.402  38.242  1.00  0.00      RA0  O
ATOM   2230  HG  SER A 216     -20.210 -13.223  37.346  1.00  0.00      RA0  H
ATOM   2231  C   SER A 216     -21.492 -10.572  36.946  1.00  0.00      RA0  C
ATOM   2232  O   SER A 216     -20.482 -10.240  36.333  1.00  0.00      RA0  O
ATOM   2233  N   ILE A 217     -22.723 -10.421  36.445  1.00  0.00      RA0  N
ATOM   2234  H   ILE A 217     -23.505 -10.657  37.024  1.00  0.00      RA0  H
ATOM   2235  CA  ILE A 217     -22.994  -9.935  35.086  1.00  0.00      RA0  C
ATOM   2236  CB  ILE A 217     -24.480 -10.031  34.756  1.00  0.00      RA0  C
ATOM   2237  CG2 ILE A 217     -24.822  -9.320  33.447  1.00  0.00      RA0  C
ATOM   2238  CG1 ILE A 217     -24.876 -11.505  34.707  1.00  0.00      RA0  C
ATOM   2239  CD1 ILE A 217     -26.358 -11.693  34.404  1.00  0.00      RA0  C
ATOM   2240  C   ILE A 217     -22.451  -8.516  34.895  1.00  0.00      RA0  C
ATOM   2241  O   ILE A 217     -21.756  -8.251  33.919  1.00  0.00      RA0  O
ATOM   2242  N   VAL A 218     -22.714  -7.605  35.837  1.00  0.00      RA0  N
ATOM   2243  H   VAL A 218     -23.275  -7.882  36.620  1.00  0.00      RA0  H
ATOM   2244  CA  VAL A 218     -22.220  -6.220  35.772  1.00  0.00      RA0  C
ATOM   2245  CB  VAL A 218     -22.799  -5.433  36.947  1.00  0.00      RA0  C
ATOM   2246  CG1 VAL A 218     -22.008  -4.158  37.206  1.00  0.00      RA0  C
ATOM   2247  CG2 VAL A 218     -24.290  -5.160  36.734  1.00  0.00      RA0  C
ATOM   2248  C   VAL A 218     -20.687  -6.165  35.769  1.00  0.00      RA0  C
ATOM   2249  O   VAL A 218     -20.102  -5.402  35.000  1.00  0.00      RA0  O
ATOM   2250  N   SER A 219     -20.033  -6.989  36.593  1.00  0.00      RA0  N
ATOM   2251  H   SER A 219     -20.553  -7.622  37.168  1.00  0.00      RA0  H
ATOM   2252  CA  SER A 219     -18.568  -7.093  36.641  1.00  0.00      RA0  C
ATOM   2253  CB  SER A 219     -18.183  -7.915  37.865  1.00  0.00      RA0  C
ATOM   2254  OG  SER A 219     -18.774  -7.302  39.019  1.00  0.00      RA0  O
ATOM   2255  HG  SER A 219     -19.699  -7.519  39.013  1.00  0.00      RA0  H
ATOM   2256  C   SER A 219     -17.986  -7.611  35.319  1.00  0.00      RA0  C
ATOM   2257  O   SER A 219     -17.043  -7.038  34.772  1.00  0.00      RA0  O
ATOM   2258  N   GLU A 220     -18.587  -8.661  34.759  1.00  0.00      RA0  N
ATOM   2259  H   GLU A 220     -19.383  -9.072  35.210  1.00  0.00      RA0  H
ATOM   2260  CA  GLU A 220     -18.165  -9.248  33.486  1.00  0.00      RA0  C
ATOM   2261  CB  GLU A 220     -18.828 -10.608  33.303  1.00  0.00      RA0  C
ATOM   2262  CG  GLU A 220     -18.459 -11.568  34.437  1.00  0.00      RA0  C
ATOM   2263  CD  GLU A 220     -19.276 -12.828  34.282  1.00  0.00      RA0  C
ATOM   2264  OE1 GLU A 220     -19.679 -13.432  35.279  1.00  0.00      RA0  O
ATOM   2265  OE2 GLU A 220     -19.510 -13.226  33.147  1.00  0.00      RA0  O
ATOM   2266  C   GLU A 220     -18.398  -8.307  32.301  1.00  0.00      RA0  C
ATOM   2267  O   GLU A 220     -17.519  -8.197  31.447  1.00  0.00      RA0  O
ATOM   2268  N   LEU A 221     -19.511  -7.564  32.279  1.00  0.00      RA0  N
ATOM   2269  H   LEU A 221     -20.200  -7.736  32.984  1.00  0.00      RA0  H
ATOM   2270  CA  LEU A 221     -19.751  -6.499  31.301  1.00  0.00      RA0  C
ATOM   2271  CB  LEU A 221     -21.121  -5.855  31.497  1.00  0.00      RA0  C
ATOM   2272  CG  LEU A 221     -22.276  -6.722  31.000  1.00  0.00      RA0  C
ATOM   2273  CD1 LEU A 221     -23.626  -6.106  31.356  1.00  0.00      RA0  C
ATOM   2274  CD2 LEU A 221     -22.176  -7.000  29.500  1.00  0.00      RA0  C
ATOM   2275  C   LEU A 221     -18.665  -5.422  31.389  1.00  0.00      RA0  C
ATOM   2276  O   LEU A 221     -18.076  -5.061  30.373  1.00  0.00      RA0  O
ATOM   2277  N   ALA A 222     -18.336  -4.940  32.591  1.00  0.00      RA0  N
ATOM   2278  H   ALA A 222     -18.835  -5.269  33.397  1.00  0.00      RA0  H
ATOM   2279  CA  ALA A 222     -17.279  -3.944  32.763  1.00  0.00      RA0  C
ATOM   2280  CB  ALA A 222     -17.153  -3.545  34.234  1.00  0.00      RA0  C
ATOM   2281  C   ALA A 222     -15.912  -4.449  32.258  1.00  0.00      RA0  C
ATOM   2282  O   ALA A 222     -15.189  -3.700  31.592  1.00  0.00      RA0  O
ATOM   2283  N   GLY A 223     -15.577  -5.716  32.531  1.00  0.00      RA0  N
ATOM   2284  H   GLY A 223     -16.213  -6.255  33.091  1.00  0.00      RA0  H
ATOM   2285  CA  GLY A 223     -14.365  -6.368  32.030  1.00  0.00      RA0  C
ATOM   2286  C   GLY A 223     -14.365  -6.577  30.511  1.00  0.00      RA0  C
ATOM   2287  O   GLY A 223     -13.332  -6.391  29.866  1.00  0.00      RA0  O
ATOM   2288  N   LEU A 224     -15.516  -6.918  29.926  1.00  0.00      RA0  N
ATOM   2289  H   LEU A 224     -16.323  -7.048  30.506  1.00  0.00      RA0  H
ATOM   2290  CA  LEU A 224     -15.701  -7.042  28.481  1.00  0.00      RA0  C
ATOM   2291  CB  LEU A 224     -17.084  -7.629  28.208  1.00  0.00      RA0  C
ATOM   2292  CG  LEU A 224     -17.441  -7.751  26.729  1.00  0.00      RA0  C
ATOM   2293  CD1 LEU A 224     -16.469  -8.648  25.961  1.00  0.00      RA0  C
ATOM   2294  CD2 LEU A 224     -18.894  -8.190  26.561  1.00  0.00      RA0  C
ATOM   2295  C   LEU A 224     -15.525  -5.695  27.774  1.00  0.00      RA0  C
ATOM   2296  O   LEU A 224     -14.787  -5.625  26.797  1.00  0.00      RA0  O
ATOM   2297  N   LEU A 225     -16.134  -4.624  28.287  1.00  0.00      RA0  N
ATOM   2298  H   LEU A 225     -16.737  -4.765  29.074  1.00  0.00      RA0  H
ATOM   2299  CA  LEU A 225     -16.002  -3.277  27.725  1.00  0.00      RA0  C
ATOM   2300  CB  LEU A 225     -16.853  -2.279  28.514  1.00  0.00      RA0  C
ATOM   2301  CG  LEU A 225     -18.261  -2.045  27.952  1.00  0.00      RA0  C
ATOM   2302  CD1 LEU A 225     -19.044  -3.334  27.715  1.00  0.00      RA0  C
ATOM   2303  CD2 LEU A 225     -19.057  -1.086  28.833  1.00  0.00      RA0  C
ATOM   2304  C   LEU A 225     -14.539  -2.813  27.704  1.00  0.00      RA0  C
ATOM   2305  O   LEU A 225     -14.091  -2.231  26.720  1.00  0.00      RA0  O
ATOM   2306  N   SER A 226     -13.772  -3.103  28.758  1.00  0.00      RA0  N
ATOM   2307  H   SER A 226     -14.171  -3.564  29.551  1.00  0.00      RA0  H
ATOM   2308  CA  SER A 226     -12.338  -2.788  28.797  1.00  0.00      RA0  C
ATOM   2309  CB  SER A 226     -12.027  -2.790  30.278  1.00  0.00      RA0  C
ATOM   2310  OG  SER A 226     -13.123  -2.046  30.853  1.00  0.00      RA0  O
ATOM   2311  HG  SER A 226     -13.639  -2.684  31.350  1.00  0.00      RA0  H
ATOM   2312  C   SER A 226     -11.525  -3.611  27.789  1.00  0.00      RA0  C
ATOM   2313  O   SER A 226     -10.602  -3.080  27.174  1.00  0.00      RA0  O
ATOM   2314  N   ALA A 227     -11.882  -4.881  27.568  1.00  0.00      RA0  N
ATOM   2315  H   ALA A 227     -12.642  -5.277  28.086  1.00  0.00      RA0  H
ATOM   2316  CA  ALA A 227     -11.269  -5.696  26.518  1.00  0.00      RA0  C
ATOM   2317  CB  ALA A 227     -11.721  -7.154  26.632  1.00  0.00      RA0  C
ATOM   2318  C   ALA A 227     -11.618  -5.173  25.113  1.00  0.00      RA0  C
ATOM   2319  O   ALA A 227     -10.732  -5.045  24.271  1.00  0.00      RA0  O
ATOM   2320  N   MET A 228     -12.882  -4.806  24.875  1.00  0.00      RA0  N
ATOM   2321  H   MET A 228     -13.548  -4.926  25.609  1.00  0.00      RA0  H
ATOM   2322  CA  MET A 228     -13.329  -4.196  23.619  1.00  0.00      RA0  C
ATOM   2323  CB  MET A 228     -14.820  -3.874  23.649  1.00  0.00      RA0  C
ATOM   2324  CG  MET A 228     -15.746  -5.082  23.612  1.00  0.00      RA0  C
ATOM   2325  SD  MET A 228     -17.463  -4.556  23.664  1.00  0.00      RA0  S
ATOM   2326  CE  MET A 228     -18.207  -6.142  23.275  1.00  0.00      RA0  C
ATOM   2327  C   MET A 228     -12.597  -2.886  23.330  1.00  0.00      RA0  C
ATOM   2328  O   MET A 228     -12.184  -2.673  22.198  1.00  0.00      RA0  O
ATOM   2329  N   GLU A 229     -12.403  -2.028  24.334  1.00  0.00      RA0  N
ATOM   2330  H   GLU A 229     -12.795  -2.250  25.228  1.00  0.00      RA0  H
ATOM   2331  CA  GLU A 229     -11.664  -0.771  24.182  1.00  0.00      RA0  C
ATOM   2332  CB  GLU A 229     -11.712  -0.027  25.504  1.00  0.00      RA0  C
ATOM   2333  CG  GLU A 229     -11.739   1.472  25.282  1.00  0.00      RA0  C
ATOM   2334  CD  GLU A 229     -11.058   2.124  26.450  1.00  0.00      RA0  C
ATOM   2335  OE1 GLU A 229     -10.124   1.544  26.983  1.00  0.00      RA0  O
ATOM   2336  OE2 GLU A 229     -11.373   3.256  26.779  1.00  0.00      RA0  O
ATOM   2337  C   GLU A 229     -10.206  -1.005  23.763  1.00  0.00      RA0  C
ATOM   2338  O   GLU A 229      -9.706  -0.328  22.865  1.00  0.00      RA0  O
ATOM   2339  N   TYR A 230      -9.535  -1.981  24.382  1.00  0.00      RA0  N
ATOM   2340  H   TYR A 230     -10.001  -2.495  25.105  1.00  0.00      RA0  H
ATOM   2341  CA  TYR A 230      -8.165  -2.353  24.031  1.00  0.00      RA0  C
ATOM   2342  CB  TYR A 230      -7.609  -3.383  25.027  1.00  0.00      RA0  C
ATOM   2343  CG  TYR A 230      -6.614  -4.287  24.331  1.00  0.00      RA0  C
ATOM   2344  CD1 TYR A 230      -6.961  -5.612  24.090  1.00  0.00      RA0  C
ATOM   2345  CE1 TYR A 230      -6.134  -6.417  23.320  1.00  0.00      RA0  C
ATOM   2346  CD2 TYR A 230      -5.384  -3.802  23.895  1.00  0.00      RA0  C
ATOM   2347  CE2 TYR A 230      -4.558  -4.609  23.120  1.00  0.00      RA0  C
ATOM   2348  CZ  TYR A 230      -4.952  -5.905  22.801  1.00  0.00      RA0  C
ATOM   2349  OH  TYR A 230      -4.179  -6.685  21.963  1.00  0.00      RA0  O
ATOM   2350  HH  TYR A 230      -3.493  -6.138  21.598  1.00  0.00      RA0  H
ATOM   2351  C   TYR A 230      -8.071  -2.863  22.586  1.00  0.00      RA0  C
ATOM   2352  O   TYR A 230      -7.288  -2.342  21.794  1.00  0.00      RA0  O
ATOM   2353  N   VAL A 231      -8.931  -3.820  22.221  1.00  0.00      RA0  N
ATOM   2354  H   VAL A 231      -9.576  -4.157  22.910  1.00  0.00      RA0  H
ATOM   2355  CA  VAL A 231      -8.991  -4.386  20.864  1.00  0.00      RA0  C
ATOM   2356  CB  VAL A 231     -10.038  -5.503  20.809  1.00  0.00      RA0  C
ATOM   2357  CG1 VAL A 231     -10.253  -6.002  19.382  1.00  0.00      RA0  C
ATOM   2358  CG2 VAL A 231      -9.672  -6.646  21.751  1.00  0.00      RA0  C
ATOM   2359  C   VAL A 231      -9.324  -3.315  19.827  1.00  0.00      RA0  C
ATOM   2360  O   VAL A 231      -8.709  -3.276  18.762  1.00  0.00      RA0  O
ATOM   2361  N   GLN A 232     -10.261  -2.417  20.141  1.00  0.00      RA0  N
ATOM   2362  H   GLN A 232     -10.707  -2.484  21.033  1.00  0.00      RA0  H
ATOM   2363  CA  GLN A 232     -10.652  -1.327  19.255  1.00  0.00      RA0  C
ATOM   2364  CB  GLN A 232     -11.844  -0.571  19.834  1.00  0.00      RA0  C
ATOM   2365  CG  GLN A 232     -12.425   0.448  18.860  1.00  0.00      RA0  C
ATOM   2366  CD  GLN A 232     -13.750   0.932  19.400  1.00  0.00      RA0  C
ATOM   2367  OE1 GLN A 232     -14.473   0.216  20.084  1.00  0.00      RA0  O
ATOM   2368  NE2 GLN A 232     -14.045   2.187  19.029  1.00  0.00      RA0  N
ATOM   2369 HE21 GLN A 232     -13.374   2.728  18.520  1.00  0.00      RA0  H
ATOM   2370 HE22 GLN A 232     -14.946   2.568  19.246  1.00  0.00      RA0  H
ATOM   2371  C   GLN A 232      -9.481  -0.386  18.967  1.00  0.00      RA0  C
ATOM   2372  O   GLN A 232      -9.285  -0.052  17.804  1.00  0.00      RA0  O
ATOM   2373  N   LYS A 233      -8.688  -0.002  19.978  1.00  0.00      RA0  N
ATOM   2374  H   LYS A 233      -8.891  -0.340  20.899  1.00  0.00      RA0  H
ATOM   2375  CA  LYS A 233      -7.506   0.858  19.784  1.00  0.00      RA0  C
ATOM   2376  CB  LYS A 233      -6.943   1.243  21.156  1.00  0.00      RA0  C
ATOM   2377  CG  LYS A 233      -7.923   2.179  21.874  1.00  0.00      RA0  C
ATOM   2378  CD  LYS A 233      -7.699   2.350  23.382  1.00  0.00      RA0  C
ATOM   2379  CE  LYS A 233      -8.764   3.275  23.985  1.00  0.00      RA0  C
ATOM   2380  NZ  LYS A 233      -8.780   3.199  25.456  1.00  0.00      RA0  N
ATOM   2381  HZ1 LYS A 233      -9.648   3.640  25.844  1.00  0.00      RA0  H
ATOM   2382  HZ2 LYS A 233      -8.893   2.212  25.780  1.00  0.00      RA0  H
ATOM   2383  HZ3 LYS A 233      -7.943   3.616  25.898  1.00  0.00      RA0  H
ATOM   2384  C   LYS A 233      -6.478   0.203  18.867  1.00  0.00      RA0  C
ATOM   2385  O   LYS A 233      -6.058   0.824  17.897  1.00  0.00      RA0  O
ATOM   2386  N   THR A 234      -6.137  -1.067  19.097  1.00  0.00      RA0  N
ATOM   2387  H   THR A 234      -6.526  -1.575  19.872  1.00  0.00      RA0  H
ATOM   2388  CA  THR A 234      -5.218  -1.806  18.210  1.00  0.00      RA0  C
ATOM   2389  CB  THR A 234      -5.036  -3.163  18.857  1.00  0.00      RA0  C
ATOM   2390  OG1 THR A 234      -4.909  -2.951  20.268  1.00  0.00      RA0  O
ATOM   2391  HG1 THR A 234      -4.447  -2.127  20.366  1.00  0.00      RA0  H
ATOM   2392  CG2 THR A 234      -3.838  -3.932  18.296  1.00  0.00      RA0  C
ATOM   2393  C   THR A 234      -5.744  -1.866  16.773  1.00  0.00      RA0  C
ATOM   2394  O   THR A 234      -4.989  -1.718  15.810  1.00  0.00      RA0  O
ATOM   2395  N   LEU A 235      -7.055  -2.041  16.610  1.00  0.00      RA0  N
ATOM   2396  H   LEU A 235      -7.645  -2.092  17.419  1.00  0.00      RA0  H
ATOM   2397  CA  LEU A 235      -7.689  -2.096  15.301  1.00  0.00      RA0  C
ATOM   2398  CB  LEU A 235      -9.082  -2.680  15.558  1.00  0.00      RA0  C
ATOM   2399  CG  LEU A 235     -10.045  -2.874  14.395  1.00  0.00      RA0  C
ATOM   2400  CD1 LEU A 235     -11.035  -3.998  14.704  1.00  0.00      RA0  C
ATOM   2401  CD2 LEU A 235     -10.793  -1.587  14.065  1.00  0.00      RA0  C
ATOM   2402  C   LEU A 235      -7.672  -0.729  14.590  1.00  0.00      RA0  C
ATOM   2403  O   LEU A 235      -7.320  -0.660  13.411  1.00  0.00      RA0  O
ATOM   2404  N   THR A 236      -8.075   0.354  15.264  1.00  0.00      RA0  N
ATOM   2405  H   THR A 236      -8.272   0.350  16.249  1.00  0.00      RA0  H
ATOM   2406  CA  THR A 236      -8.259   1.676  14.637  1.00  0.00      RA0  C
ATOM   2407  CB  THR A 236      -9.273   2.439  15.490  1.00  0.00      RA0  C
ATOM   2408  OG1 THR A 236      -8.927   2.337  16.875  1.00  0.00      RA0  O
ATOM   2409  HG1 THR A 236      -8.264   3.013  17.067  1.00  0.00      RA0  H
ATOM   2410  CG2 THR A 236     -10.683   1.889  15.290  1.00  0.00      RA0  C
ATOM   2411  C   THR A 236      -6.966   2.466  14.510  1.00  0.00      RA0  C
ATOM   2412  O   THR A 236      -6.736   3.097  13.476  1.00  0.00      RA0  O
ATOM   2413  N   ASP A 237      -6.134   2.437  15.544  1.00  0.00      RA0  N
ATOM   2414  H   ASP A 237      -6.374   1.923  16.370  1.00  0.00      RA0  H
ATOM   2415  CA  ASP A 237      -4.969   3.315  15.659  1.00  0.00      RA0  C
ATOM   2416  CB  ASP A 237      -4.758   3.710  17.129  1.00  0.00      RA0  C
ATOM   2417  CG  ASP A 237      -6.078   4.078  17.808  1.00  0.00      RA0  C
ATOM   2418  OD1 ASP A 237      -7.012   4.524  17.139  1.00  0.00      RA0  O
ATOM   2419  OD2 ASP A 237      -6.181   3.899  19.020  1.00  0.00      RA0  O
ATOM   2420  C   ASP A 237      -3.733   2.671  15.034  1.00  0.00      RA0  C
ATOM   2421  O   ASP A 237      -2.789   3.373  14.676  1.00  0.00      RA0  O
ATOM   2422  N   GLU A 238      -3.760   1.348  14.850  1.00  0.00      RA0  N
ATOM   2423  H   GLU A 238      -4.556   0.832  15.166  1.00  0.00      RA0  H
ATOM   2424  CA  GLU A 238      -2.652   0.603  14.273  1.00  0.00      RA0  C
ATOM   2425  CB  GLU A 238      -2.079  -0.378  15.299  1.00  0.00      RA0  C
ATOM   2426  CG  GLU A 238      -0.571  -0.633  15.161  1.00  0.00      RA0  C
ATOM   2427  CD  GLU A 238      -0.242  -1.764  14.192  1.00  0.00      RA0  C
ATOM   2428  OE1 GLU A 238      -1.125  -2.543  13.834  1.00  0.00      RA0  O
ATOM   2429  OE2 GLU A 238       0.919  -1.894  13.804  1.00  0.00      RA0  O
ATOM   2430  C   GLU A 238      -3.028  -0.083  12.953  1.00  0.00      RA0  C
ATOM   2431  O   GLU A 238      -2.614   0.397  11.906  1.00  0.00      RA0  O
ATOM   2432  N   GLU A 239      -3.843  -1.149  12.934  1.00  0.00      RA0  N
ATOM   2433  H   GLU A 239      -4.146  -1.521  13.814  1.00  0.00      RA0  H
ATOM   2434  CA  GLU A 239      -4.096  -1.904  11.683  1.00  0.00      RA0  C
ATOM   2435  CB  GLU A 239      -4.804  -3.250  11.838  1.00  0.00      RA0  C
ATOM   2436  CG  GLU A 239      -3.861  -4.455  11.649  1.00  0.00      RA0  C
ATOM   2437  CD  GLU A 239      -3.080  -4.440  10.330  1.00  0.00      RA0  C
ATOM   2438  OE1 GLU A 239      -1.858  -4.532  10.384  1.00  0.00      RA0  O
ATOM   2439  OE2 GLU A 239      -3.655  -4.416   9.239  1.00  0.00      RA0  O
ATOM   2440  C   GLU A 239      -4.757  -1.046  10.588  1.00  0.00      RA0  C
ATOM   2441  O   GLU A 239      -4.376  -1.104   9.412  1.00  0.00      RA0  O
ATOM   2442  N   LEU A 240      -5.738  -0.217  10.961  1.00  0.00      RA0  N
ATOM   2443  H   LEU A 240      -6.030  -0.248  11.920  1.00  0.00      RA0  H
ATOM   2444  CA  LEU A 240      -6.385   0.704  10.030  1.00  0.00      RA0  C
ATOM   2445  CB  LEU A 240      -7.684   1.195  10.663  1.00  0.00      RA0  C
ATOM   2446  CG  LEU A 240      -8.644   1.878   9.696  1.00  0.00      RA0  C
ATOM   2447  CD1 LEU A 240      -8.932   1.023   8.461  1.00  0.00      RA0  C
ATOM   2448  CD2 LEU A 240      -9.927   2.291  10.413  1.00  0.00      RA0  C
ATOM   2449  C   LEU A 240      -5.453   1.857   9.618  1.00  0.00      RA0  C
ATOM   2450  O   LEU A 240      -5.498   2.291   8.465  1.00  0.00      RA0  O
ATOM   2451  N   ALA A 241      -4.603   2.350  10.523  1.00  0.00      RA0  N
ATOM   2452  H   ALA A 241      -4.543   1.902  11.415  1.00  0.00      RA0  H
ATOM   2453  CA  ALA A 241      -3.609   3.377  10.210  1.00  0.00      RA0  C
ATOM   2454  CB  ALA A 241      -2.934   3.892  11.479  1.00  0.00      RA0  C
ATOM   2455  C   ALA A 241      -2.532   2.845   9.246  1.00  0.00      RA0  C
ATOM   2456  O   ALA A 241      -2.217   3.499   8.248  1.00  0.00      RA0  O
ATOM   2457  N   ASP A 242      -2.055   1.621   9.474  1.00  0.00      RA0  N
ATOM   2458  H   ASP A 242      -2.358   1.132  10.287  1.00  0.00      RA0  H
ATOM   2459  CA  ASP A 242      -1.119   0.901   8.612  1.00  0.00      RA0  C
ATOM   2460  CB  ASP A 242      -0.788  -0.390   9.405  1.00  0.00      RA0  C
ATOM   2461  CG  ASP A 242       0.333  -1.283   8.891  1.00  0.00      RA0  C
ATOM   2462  OD1 ASP A 242       0.853  -1.068   7.803  1.00  0.00      RA0  O
ATOM   2463  OD2 ASP A 242       0.615  -2.288   9.551  1.00  0.00      RA0  O
ATOM   2464  C   ASP A 242      -1.732   0.646   7.232  1.00  0.00      RA0  C
ATOM   2465  O   ASP A 242      -1.068   0.807   6.207  1.00  0.00      RA0  O
ATOM   2466  N   TRP A 243      -3.020   0.287   7.166  1.00  0.00      RA0  N
ATOM   2467  H   TRP A 243      -3.488   0.074   8.027  1.00  0.00      RA0  H
ATOM   2468  CA  TRP A 243      -3.736   0.185   5.892  1.00  0.00      RA0  C
ATOM   2469  CB  TRP A 243      -5.145  -0.379   6.070  1.00  0.00      RA0  C
ATOM   2470  CG  TRP A 243      -5.883  -0.300   4.750  1.00  0.00      RA0  C
ATOM   2471  CD2 TRP A 243      -6.851   0.689   4.332  1.00  0.00      RA0  C
ATOM   2472  CE2 TRP A 243      -7.233   0.384   3.007  1.00  0.00      RA0  C
ATOM   2473  CE3 TRP A 243      -7.412   1.788   4.969  1.00  0.00      RA0  C
ATOM   2474  CD1 TRP A 243      -5.745  -1.158   3.648  1.00  0.00      RA0  C
ATOM   2475  NE1 TRP A 243      -6.542  -0.757   2.620  1.00  0.00      RA0  N
ATOM   2476  HE1 TRP A 243      -6.648  -1.203   1.750  1.00  0.00      RA0  H
ATOM   2477  CZ2 TRP A 243      -8.158   1.189   2.353  1.00  0.00      RA0  C
ATOM   2478  CZ3 TRP A 243      -8.340   2.583   4.307  1.00  0.00      RA0  C
ATOM   2479  CH2 TRP A 243      -8.709   2.288   3.000  1.00  0.00      RA0  C
ATOM   2480  C   TRP A 243      -3.837   1.533   5.170  1.00  0.00      RA0  C
ATOM   2481  O   TRP A 243      -3.531   1.591   3.980  1.00  0.00      RA0  O
ATOM   2482  N   LYS A 244      -4.183   2.627   5.865  1.00  0.00      RA0  N
ATOM   2483  H   LYS A 244      -4.384   2.517   6.840  1.00  0.00      RA0  H
ATOM   2484  CA  LYS A 244      -4.211   3.978   5.268  1.00  0.00      RA0  C
ATOM   2485  CB  LYS A 244      -4.755   4.988   6.286  1.00  0.00      RA0  C
ATOM   2486  CG  LYS A 244      -6.252   4.744   6.505  1.00  0.00      RA0  C
ATOM   2487  CD  LYS A 244      -6.909   5.455   7.694  1.00  0.00      RA0  C
ATOM   2488  CE  LYS A 244      -8.392   5.070   7.779  1.00  0.00      RA0  C
ATOM   2489  NZ  LYS A 244      -9.028   5.577   9.006  1.00  0.00      RA0  N
ATOM   2490  HZ1 LYS A 244     -10.011   5.232   9.056  1.00  0.00      RA0  H
ATOM   2491  HZ2 LYS A 244      -8.509   5.232   9.840  1.00  0.00      RA0  H
ATOM   2492  HZ3 LYS A 244      -9.033   6.616   9.003  1.00  0.00      RA0  H
ATOM   2493  C   LYS A 244      -2.839   4.362   4.712  1.00  0.00      RA0  C
ATOM   2494  O   LYS A 244      -2.752   4.895   3.605  1.00  0.00      RA0  O
ATOM   2495  N   ARG A 245      -1.758   4.033   5.429  1.00  0.00      RA0  N
ATOM   2496  H   ARG A 245      -1.891   3.585   6.315  1.00  0.00      RA0  H
ATOM   2497  CA  ARG A 245      -0.385   4.262   4.960  1.00  0.00      RA0  C
ATOM   2498  CB  ARG A 245       0.638   4.054   6.081  1.00  0.00      RA0  C
ATOM   2499  CG  ARG A 245       2.073   4.373   5.638  1.00  0.00      RA0  C
ATOM   2500  CD  ARG A 245       2.263   5.821   5.170  1.00  0.00      RA0  C
ATOM   2501  NE  ARG A 245       3.610   6.041   4.640  1.00  0.00      RA0  N
ATOM   2502  HE  ARG A 245       4.299   5.360   4.907  1.00  0.00      RA0  H
ATOM   2503  CZ  ARG A 245       3.847   7.127   3.836  1.00  0.00      RA0  C
ATOM   2504  NH1 ARG A 245       2.842   7.980   3.554  1.00  0.00      RA0  N
ATOM   2505 HH11 ARG A 245       2.965   8.738   2.899  1.00  0.00      RA0  H
ATOM   2506 HH12 ARG A 245       1.922   7.906   3.968  1.00  0.00      RA0  H
ATOM   2507  NH2 ARG A 245       5.086   7.335   3.335  1.00  0.00      RA0  N
ATOM   2508 HH21 ARG A 245       5.309   8.137   2.762  1.00  0.00      RA0  H
ATOM   2509 HH22 ARG A 245       5.853   6.713   3.508  1.00  0.00      RA0  H
ATOM   2510  C   ARG A 245      -0.044   3.415   3.732  1.00  0.00      RA0  C
ATOM   2511  O   ARG A 245       0.514   3.937   2.770  1.00  0.00      RA0  O
ATOM   2512  N   ARG A 246      -0.411   2.131   3.721  1.00  0.00      RA0  N
ATOM   2513  H   ARG A 246      -0.842   1.750   4.542  1.00  0.00      RA0  H
ATOM   2514  CA  ARG A 246      -0.253   1.263   2.541  1.00  0.00      RA0  C
ATOM   2515  CB  ARG A 246      -0.797  -0.157   2.800  1.00  0.00      RA0  C
ATOM   2516  CG  ARG A 246      -0.246  -0.975   3.975  1.00  0.00      RA0  C
ATOM   2517  CD  ARG A 246      -1.216  -2.080   4.451  1.00  0.00      RA0  C
ATOM   2518  NE  ARG A 246      -0.877  -2.496   5.818  1.00  0.00      RA0  N
ATOM   2519  HE  ARG A 246       0.029  -2.211   6.161  1.00  0.00      RA0  H
ATOM   2520  CZ  ARG A 246      -1.726  -3.099   6.713  1.00  0.00      RA0  C
ATOM   2521  NH1 ARG A 246      -3.016  -3.334   6.414  1.00  0.00      RA0  N
ATOM   2522 HH11 ARG A 246      -3.615  -3.715   7.135  1.00  0.00      RA0  H
ATOM   2523 HH12 ARG A 246      -3.406  -3.122   5.517  1.00  0.00      RA0  H
ATOM   2524  NH2 ARG A 246      -1.268  -3.440   7.926  1.00  0.00      RA0  N
ATOM   2525 HH21 ARG A 246      -1.823  -3.912   8.636  1.00  0.00      RA0  H
ATOM   2526 HH22 ARG A 246      -0.338  -3.174   8.231  1.00  0.00      RA0  H
ATOM   2527  C   ARG A 246      -1.056   1.774   1.348  1.00  0.00      RA0  C
ATOM   2528  O   ARG A 246      -0.542   1.752   0.237  1.00  0.00      RA0  O
ATOM   2529  N   GLN A 247      -2.264   2.296   1.566  1.00  0.00      RA0  N
ATOM   2530  H   GLN A 247      -2.614   2.297   2.502  1.00  0.00      RA0  H
ATOM   2531  CA  GLN A 247      -3.067   2.919   0.514  1.00  0.00      RA0  C
ATOM   2532  CB  GLN A 247      -4.465   3.286   1.006  1.00  0.00      RA0  C
ATOM   2533  CG  GLN A 247      -5.371   3.644  -0.173  1.00  0.00      RA0  C
ATOM   2534  CD  GLN A 247      -6.628   4.306   0.337  1.00  0.00      RA0  C
ATOM   2535  OE1 GLN A 247      -6.581   5.331   1.011  1.00  0.00      RA0  O
ATOM   2536  NE2 GLN A 247      -7.758   3.681  -0.024  1.00  0.00      RA0  N
ATOM   2537 HE21 GLN A 247      -7.798   2.881  -0.629  1.00  0.00      RA0  H
ATOM   2538 HE22 GLN A 247      -8.648   3.993   0.315  1.00  0.00      RA0  H
ATOM   2539  C   GLN A 247      -2.374   4.149  -0.085  1.00  0.00      RA0  C
ATOM   2540  O   GLN A 247      -2.339   4.273  -1.308  1.00  0.00      RA0  O
ATOM   2541  N   GLN A 248      -1.782   5.023   0.739  1.00  0.00      RA0  N
ATOM   2542  H   GLN A 248      -1.901   4.885   1.725  1.00  0.00      RA0  H
ATOM   2543  CA  GLN A 248      -0.972   6.153   0.259  1.00  0.00      RA0  C
ATOM   2544  CB  GLN A 248      -0.321   6.937   1.397  1.00  0.00      RA0  C
ATOM   2545  CG  GLN A 248      -1.238   7.694   2.351  1.00  0.00      RA0  C
ATOM   2546  CD  GLN A 248      -0.346   8.529   3.246  1.00  0.00      RA0  C
ATOM   2547  OE1 GLN A 248       0.212   8.053   4.233  1.00  0.00      RA0  O
ATOM   2548  NE2 GLN A 248      -0.173   9.787   2.813  1.00  0.00      RA0  N
ATOM   2549 HE21 GLN A 248      -0.625  10.086   1.964  1.00  0.00      RA0  H
ATOM   2550 HE22 GLN A 248       0.405  10.456   3.290  1.00  0.00      RA0  H
ATOM   2551  C   GLN A 248       0.186   5.683  -0.630  1.00  0.00      RA0  C
ATOM   2552  O   GLN A 248       0.371   6.208  -1.726  1.00  0.00      RA0  O
ATOM   2553  N   ILE A 249       0.933   4.673  -0.171  1.00  0.00      RA0  N
ATOM   2554  H   ILE A 249       0.670   4.271   0.710  1.00  0.00      RA0  H
ATOM   2555  CA  ILE A 249       2.077   4.098  -0.892  1.00  0.00      RA0  C
ATOM   2556  CB  ILE A 249       2.776   3.087   0.017  1.00  0.00      RA0  C
ATOM   2557  CG2 ILE A 249       3.812   2.253  -0.731  1.00  0.00      RA0  C
ATOM   2558  CG1 ILE A 249       3.383   3.809   1.221  1.00  0.00      RA0  C
ATOM   2559  CD1 ILE A 249       3.979   2.839   2.241  1.00  0.00      RA0  C
ATOM   2560  C   ILE A 249       1.632   3.458  -2.216  1.00  0.00      RA0  C
ATOM   2561  O   ILE A 249       2.228   3.717  -3.259  1.00  0.00      RA0  O
ATOM   2562  N   ALA A 250       0.548   2.681  -2.207  1.00  0.00      RA0  N
ATOM   2563  H   ALA A 250       0.078   2.526  -1.339  1.00  0.00      RA0  H
ATOM   2564  CA  ALA A 250      -0.011   2.077  -3.413  1.00  0.00      RA0  C
ATOM   2565  CB  ALA A 250      -1.172   1.146  -3.073  1.00  0.00      RA0  C
ATOM   2566  C   ALA A 250      -0.496   3.136  -4.418  1.00  0.00      RA0  C
ATOM   2567  O   ALA A 250      -0.290   2.978  -5.619  1.00  0.00      RA0  O
ATOM   2568  N   CYS A 251      -1.078   4.249  -3.946  1.00  0.00      RA0  N
ATOM   2569  H   CYS A 251      -1.268   4.340  -2.966  1.00  0.00      RA0  H
ATOM   2570  CA  CYS A 251      -1.493   5.347  -4.825  1.00  0.00      RA0  C
ATOM   2571  CB  CYS A 251      -2.243   6.409  -4.019  1.00  0.00      RA0  C
ATOM   2572  SG  CYS A 251      -3.833   5.810  -3.390  1.00  0.00      RA0  S
ATOM   2573  C   CYS A 251      -0.318   5.946  -5.602  1.00  0.00      RA0  C
ATOM   2574  O   CYS A 251      -0.529   6.369  -6.729  1.00  0.00      RA0  O
ATOM   2575  N   ILE A 252       0.898   5.960  -5.043  1.00  0.00      RA0  N
ATOM   2576  H   ILE A 252       1.011   5.535  -4.142  1.00  0.00      RA0  H
ATOM   2577  CA  ILE A 252       2.108   6.471  -5.709  1.00  0.00      RA0  C
ATOM   2578  CB  ILE A 252       2.944   7.371  -4.794  1.00  0.00      RA0  C
ATOM   2579  CG2 ILE A 252       2.135   8.625  -4.459  1.00  0.00      RA0  C
ATOM   2580  CG1 ILE A 252       3.444   6.671  -3.535  1.00  0.00      RA0  C
ATOM   2581  CD1 ILE A 252       4.301   7.598  -2.672  1.00  0.00      RA0  C
ATOM   2582  C   ILE A 252       2.923   5.385  -6.431  1.00  0.00      RA0  C
ATOM   2583  O   ILE A 252       4.082   5.614  -6.770  1.00  0.00      RA0  O
ATOM   2584  N   GLY A 253       2.326   4.217  -6.687  1.00  0.00      RA0  N
ATOM   2585  H   GLY A 253       1.409   4.043  -6.322  1.00  0.00      RA0  H
ATOM   2586  CA  GLY A 253       2.928   3.127  -7.464  1.00  0.00      RA0  C
ATOM   2587  C   GLY A 253       3.633   2.048  -6.640  1.00  0.00      RA0  C
ATOM   2588  O   GLY A 253       4.232   1.146  -7.224  1.00  0.00      RA0  O
ATOM   2589  N   GLY A 254       3.578   2.125  -5.308  1.00  0.00      RA0  N
ATOM   2590  H   GLY A 254       3.021   2.842  -4.889  1.00  0.00      RA0  H
ATOM   2591  CA  GLY A 254       4.108   1.086  -4.431  1.00  0.00      RA0  C
ATOM   2592  C   GLY A 254       3.259  -0.198  -4.415  1.00  0.00      RA0  C
ATOM   2593  O   GLY A 254       2.284  -0.323  -5.159  1.00  0.00      RA0  O
ATOM   2594  N   PRO A 255       3.604  -1.175  -3.555  1.00  0.00      RA0  N
ATOM   2595  CD  PRO A 255       4.696  -1.061  -2.597  1.00  0.00      RA0  C
ATOM   2596  CA  PRO A 255       2.978  -2.497  -3.556  1.00  0.00      RA0  C
ATOM   2597  CB  PRO A 255       3.694  -3.207  -2.399  1.00  0.00      RA0  C
ATOM   2598  CG  PRO A 255       5.045  -2.506  -2.268  1.00  0.00      RA0  C
ATOM   2599  C   PRO A 255       1.446  -2.457  -3.364  1.00  0.00      RA0  C
ATOM   2600  O   PRO A 255       0.962  -1.801  -2.439  1.00  0.00      RA0  O
ATOM   2601  N   PRO A 256       0.658  -3.210  -4.158  1.00  0.00      RA0  N
ATOM   2602  CD  PRO A 256       1.170  -4.178  -5.122  1.00  0.00      RA0  C
ATOM   2603  CA  PRO A 256      -0.801  -3.058  -4.241  1.00  0.00      RA0  C
ATOM   2604  CB  PRO A 256      -1.113  -3.705  -5.592  1.00  0.00      RA0  C
ATOM   2605  CG  PRO A 256      -0.077  -4.819  -5.717  1.00  0.00      RA0  C
ATOM   2606  C   PRO A 256      -1.595  -3.692  -3.081  1.00  0.00      RA0  C
ATOM   2607  O   PRO A 256      -2.807  -3.875  -3.192  1.00  0.00      RA0  O
ATOM   2608  N   ASN A 257      -0.965  -4.068  -1.963  1.00  0.00      RA0  N
ATOM   2609  H   ASN A 257      -0.068  -3.659  -1.794  1.00  0.00      RA0  H
ATOM   2610  CA  ASN A 257      -1.640  -4.799  -0.884  1.00  0.00      RA0  C
ATOM   2611  CB  ASN A 257      -0.702  -5.543   0.051  1.00  0.00      RA0  C
ATOM   2612  CG  ASN A 257      -1.584  -6.177   1.110  1.00  0.00      RA0  C
ATOM   2613  OD1 ASN A 257      -2.711  -6.592   0.847  1.00  0.00      RA0  O
ATOM   2614  ND2 ASN A 257      -1.005  -6.243   2.323  1.00  0.00      RA0  N
ATOM   2615 HD21 ASN A 257      -0.095  -5.851   2.467  1.00  0.00      RA0  H
ATOM   2616 HD22 ASN A 257      -1.464  -6.668   3.102  1.00  0.00      RA0  H
ATOM   2617  C   ASN A 257      -2.530  -3.880  -0.019  1.00  0.00      RA0  C
ATOM   2618  O   ASN A 257      -2.148  -3.476   1.084  1.00  0.00      RA0  O
ATOM   2619  N   ILE A 258      -3.720  -3.561  -0.539  1.00  0.00      RA0  N
ATOM   2620  H   ILE A 258      -3.910  -3.921  -1.456  1.00  0.00      RA0  H
ATOM   2621  CA  ILE A 258      -4.696  -2.629   0.053  1.00  0.00      RA0  C
ATOM   2622  CB  ILE A 258      -4.751  -1.313  -0.724  1.00  0.00      RA0  C
ATOM   2623  CG2 ILE A 258      -3.418  -0.578  -0.608  1.00  0.00      RA0  C
ATOM   2624  CG1 ILE A 258      -5.167  -1.526  -2.180  1.00  0.00      RA0  C
ATOM   2625  CD1 ILE A 258      -5.256  -0.206  -2.948  1.00  0.00      RA0  C
ATOM   2626  C   ILE A 258      -6.102  -3.233   0.207  1.00  0.00      RA0  C
ATOM   2627  O   ILE A 258      -7.072  -2.496   0.376  1.00  0.00      RA0  O
ATOM   2628  N   CYS A 259      -6.233  -4.563   0.174  1.00  0.00      RA0  N
ATOM   2629  H   CYS A 259      -5.403  -5.119   0.166  1.00  0.00      RA0  H
ATOM   2630  CA  CYS A 259      -7.516  -5.228   0.416  1.00  0.00      RA0  C
ATOM   2631  CB  CYS A 259      -7.345  -6.727   0.171  1.00  0.00      RA0  C
ATOM   2632  SG  CYS A 259      -8.873  -7.664   0.417  1.00  0.00      RA0  S
ATOM   2633  C   CYS A 259      -8.035  -4.934   1.837  1.00  0.00      RA0  C
ATOM   2634  O   CYS A 259      -7.281  -4.990   2.812  1.00  0.00      RA0  O
ATOM   2635  N   LEU A 260      -9.329  -4.619   1.937  1.00  0.00      RA0  N
ATOM   2636  H   LEU A 260      -9.885  -4.682   1.109  1.00  0.00      RA0  H
ATOM   2637  CA  LEU A 260     -10.009  -4.249   3.179  1.00  0.00      RA0  C
ATOM   2638  CB  LEU A 260     -11.040  -3.159   2.905  1.00  0.00      RA0  C
ATOM   2639  CG  LEU A 260     -10.405  -1.776   2.971  1.00  0.00      RA0  C
ATOM   2640  CD1 LEU A 260     -11.354  -0.677   2.496  1.00  0.00      RA0  C
ATOM   2641  CD2 LEU A 260      -9.868  -1.505   4.377  1.00  0.00      RA0  C
ATOM   2642  C   LEU A 260     -10.678  -5.431   3.891  1.00  0.00      RA0  C
ATOM   2643  O   LEU A 260     -11.112  -5.264   5.023  1.00  0.00      RA0  O
ATOM   2644  N   ASP A 261     -10.746  -6.617   3.284  1.00  0.00      RA0  N
ATOM   2645  H   ASP A 261     -10.439  -6.709   2.337  1.00  0.00      RA0  H
ATOM   2646  CA  ASP A 261     -11.618  -7.704   3.754  1.00  0.00      RA0  C
ATOM   2647  CB  ASP A 261     -11.699  -8.782   2.674  1.00  0.00      RA0  C
ATOM   2648  CG  ASP A 261     -12.457  -8.222   1.468  1.00  0.00      RA0  C
ATOM   2649  OD1 ASP A 261     -12.612  -7.005   1.338  1.00  0.00      RA0  O
ATOM   2650  OD2 ASP A 261     -12.950  -9.011   0.670  1.00  0.00      RA0  O
ATOM   2651  C   ASP A 261     -11.304  -8.183   5.180  1.00  0.00      RA0  C
ATOM   2652  O   ASP A 261     -12.217  -8.427   5.964  1.00  0.00      RA0  O
ATOM   2653  N   ARG A 262     -10.023  -8.258   5.573  1.00  0.00      RA0  N
ATOM   2654  H   ARG A 262      -9.326  -8.001   4.906  1.00  0.00      RA0  H
ATOM   2655  CA  ARG A 262      -9.658  -8.593   6.965  1.00  0.00      RA0  C
ATOM   2656  CB  ARG A 262      -8.204  -9.030   7.141  1.00  0.00      RA0  C
ATOM   2657  CG  ARG A 262      -8.035 -10.444   6.580  1.00  0.00      RA0  C
ATOM   2658  CD  ARG A 262      -6.760 -11.159   7.035  1.00  0.00      RA0  C
ATOM   2659  NE  ARG A 262      -6.786 -11.489   8.463  1.00  0.00      RA0  N
ATOM   2660  HE  ARG A 262      -7.654 -11.803   8.873  1.00  0.00      RA0  H
ATOM   2661  CZ  ARG A 262      -5.620 -11.430   9.174  1.00  0.00      RA0  C
ATOM   2662  NH1 ARG A 262      -4.503 -10.979   8.563  1.00  0.00      RA0  N
ATOM   2663 HH11 ARG A 262      -3.636 -10.812   9.054  1.00  0.00      RA0  H
ATOM   2664 HH12 ARG A 262      -4.481 -10.766   7.585  1.00  0.00      RA0  H
ATOM   2665  NH2 ARG A 262      -5.604 -11.808  10.469  1.00  0.00      RA0  N
ATOM   2666 HH21 ARG A 262      -4.803 -11.783  11.069  1.00  0.00      RA0  H
ATOM   2667 HH22 ARG A 262      -6.449 -12.142  10.917  1.00  0.00      RA0  H
ATOM   2668  C   ARG A 262     -10.085  -7.513   7.952  1.00  0.00      RA0  C
ATOM   2669  O   ARG A 262     -10.659  -7.840   8.984  1.00  0.00      RA0  O
ATOM   2670  N   LEU A 263      -9.844  -6.245   7.616  1.00  0.00      RA0  N
ATOM   2671  H   LEU A 263      -9.492  -6.050   6.702  1.00  0.00      RA0  H
ATOM   2672  CA  LEU A 263     -10.284  -5.114   8.434  1.00  0.00      RA0  C
ATOM   2673  CB  LEU A 263      -9.731  -3.804   7.888  1.00  0.00      RA0  C
ATOM   2674  CG  LEU A 263      -8.337  -3.540   8.450  1.00  0.00      RA0  C
ATOM   2675  CD1 LEU A 263      -7.565  -2.542   7.599  1.00  0.00      RA0  C
ATOM   2676  CD2 LEU A 263      -8.397  -3.115   9.919  1.00  0.00      RA0  C
ATOM   2677  C   LEU A 263     -11.809  -5.076   8.544  1.00  0.00      RA0  C
ATOM   2678  O   LEU A 263     -12.320  -4.896   9.642  1.00  0.00      RA0  O
ATOM   2679  N   GLU A 264     -12.529  -5.293   7.441  1.00  0.00      RA0  N
ATOM   2680  H   GLU A 264     -12.047  -5.447   6.583  1.00  0.00      RA0  H
ATOM   2681  CA  GLU A 264     -13.993  -5.375   7.427  1.00  0.00      RA0  C
ATOM   2682  CB  GLU A 264     -14.478  -5.561   5.992  1.00  0.00      RA0  C
ATOM   2683  CG  GLU A 264     -15.975  -5.320   5.805  1.00  0.00      RA0  C
ATOM   2684  CD  GLU A 264     -16.304  -5.700   4.382  1.00  0.00      RA0  C
ATOM   2685  OE1 GLU A 264     -15.898  -6.768   3.954  1.00  0.00      RA0  O
ATOM   2686  OE2 GLU A 264     -16.937  -4.941   3.662  1.00  0.00      RA0  O
ATOM   2687  C   GLU A 264     -14.495  -6.504   8.333  1.00  0.00      RA0  C
ATOM   2688  O   GLU A 264     -15.390  -6.275   9.143  1.00  0.00      RA0  O
ATOM   2689  N   ASN A 265     -13.892  -7.694   8.268  1.00  0.00      RA0  N
ATOM   2690  H   ASN A 265     -13.142  -7.802   7.614  1.00  0.00      RA0  H
ATOM   2691  CA  ASN A 265     -14.270  -8.820   9.124  1.00  0.00      RA0  C
ATOM   2692  CB  ASN A 265     -13.508 -10.086   8.746  1.00  0.00      RA0  C
ATOM   2693  CG  ASN A 265     -14.353 -10.930   7.818  1.00  0.00      RA0  C
ATOM   2694  OD1 ASN A 265     -15.164 -11.747   8.241  1.00  0.00      RA0  O
ATOM   2695  ND2 ASN A 265     -14.107 -10.698   6.514  1.00  0.00      RA0  N
ATOM   2696 HD21 ASN A 265     -13.452  -9.987   6.239  1.00  0.00      RA0  H
ATOM   2697 HD22 ASN A 265     -14.565 -11.219   5.792  1.00  0.00      RA0  H
ATOM   2698  C   ASN A 265     -14.035  -8.522  10.612  1.00  0.00      RA0  C
ATOM   2699  O   ASN A 265     -14.918  -8.765  11.436  1.00  0.00      RA0  O
ATOM   2700  N   TRP A 266     -12.875  -7.962  10.965  1.00  0.00      RA0  N
ATOM   2701  H   TRP A 266     -12.186  -7.790  10.257  1.00  0.00      RA0  H
ATOM   2702  CA  TRP A 266     -12.550  -7.600  12.346  1.00  0.00      RA0  C
ATOM   2703  CB  TRP A 266     -11.140  -7.022  12.414  1.00  0.00      RA0  C
ATOM   2704  CG  TRP A 266     -10.087  -8.034  12.061  1.00  0.00      RA0  C
ATOM   2705  CD2 TRP A 266      -8.770  -7.760  11.548  1.00  0.00      RA0  C
ATOM   2706  CE2 TRP A 266      -8.100  -8.994  11.411  1.00  0.00      RA0  C
ATOM   2707  CE3 TRP A 266      -8.126  -6.578  11.205  1.00  0.00      RA0  C
ATOM   2708  CD1 TRP A 266     -10.148  -9.425  12.202  1.00  0.00      RA0  C
ATOM   2709  NE1 TRP A 266      -8.977  -9.997  11.821  1.00  0.00      RA0  N
ATOM   2710  HE1 TRP A 266      -8.819 -10.973  11.871  1.00  0.00      RA0  H
ATOM   2711  CZ2 TRP A 266      -6.796  -9.003  10.939  1.00  0.00      RA0  C
ATOM   2712  CZ3 TRP A 266      -6.822  -6.606  10.730  1.00  0.00      RA0  C
ATOM   2713  CH2 TRP A 266      -6.156  -7.817  10.599  1.00  0.00      RA0  C
ATOM   2714  C   TRP A 266     -13.461  -6.506  12.896  1.00  0.00      RA0  C
ATOM   2715  O   TRP A 266     -14.006  -6.645  13.993  1.00  0.00      RA0  O
ATOM   2716  N   ILE A 267     -13.659  -5.438  12.120  1.00  0.00      RA0  N
ATOM   2717  H   ILE A 267     -13.218  -5.424  11.222  1.00  0.00      RA0  H
ATOM   2718  CA  ILE A 267     -14.516  -4.306  12.484  1.00  0.00      RA0  C
ATOM   2719  CB  ILE A 267     -14.396  -3.144  11.496  1.00  0.00      RA0  C
ATOM   2720  CG2 ILE A 267     -15.387  -2.036  11.835  1.00  0.00      RA0  C
ATOM   2721  CG1 ILE A 267     -12.976  -2.590  11.511  1.00  0.00      RA0  C
ATOM   2722  CD1 ILE A 267     -12.835  -1.229  10.834  1.00  0.00      RA0  C
ATOM   2723  C   ILE A 267     -15.961  -4.761  12.627  1.00  0.00      RA0  C
ATOM   2724  O   ILE A 267     -16.598  -4.429  13.623  1.00  0.00      RA0  O
ATOM   2725  N   THR A 268     -16.469  -5.542  11.671  1.00  0.00      RA0  N
ATOM   2726  H   THR A 268     -15.894  -5.804  10.898  1.00  0.00      RA0  H
ATOM   2727  CA  THR A 268     -17.836  -6.070  11.719  1.00  0.00      RA0  C
ATOM   2728  CB  THR A 268     -18.187  -6.718  10.384  1.00  0.00      RA0  C
ATOM   2729  OG1 THR A 268     -18.057  -5.736   9.342  1.00  0.00      RA0  O
ATOM   2730  HG1 THR A 268     -17.129  -5.508   9.270  1.00  0.00      RA0  H
ATOM   2731  CG2 THR A 268     -19.603  -7.298  10.392  1.00  0.00      RA0  C
ATOM   2732  C   THR A 268     -18.013  -6.970  12.940  1.00  0.00      RA0  C
ATOM   2733  O   THR A 268     -18.921  -6.729  13.727  1.00  0.00      RA0  O
ATOM   2734  N   SER A 269     -17.095  -7.911  13.194  1.00  0.00      RA0  N
ATOM   2735  H   SER A 269     -16.358  -8.070  12.540  1.00  0.00      RA0  H
ATOM   2736  CA  SER A 269     -17.153  -8.793  14.371  1.00  0.00      RA0  C
ATOM   2737  CB  SER A 269     -15.975  -9.766  14.274  1.00  0.00      RA0  C
ATOM   2738  OG  SER A 269     -16.147 -10.612  13.119  1.00  0.00      RA0  O
ATOM   2739  HG  SER A 269     -16.006 -10.055  12.352  1.00  0.00      RA0  H
ATOM   2740  C   SER A 269     -17.174  -8.023  15.697  1.00  0.00      RA0  C
ATOM   2741  O   SER A 269     -17.919  -8.370  16.621  1.00  0.00      RA0  O
ATOM   2742  N   LEU A 270     -16.352  -6.977  15.818  1.00  0.00      RA0  N
ATOM   2743  H   LEU A 270     -15.772  -6.718  15.042  1.00  0.00      RA0  H
ATOM   2744  CA  LEU A 270     -16.335  -6.131  17.008  1.00  0.00      RA0  C
ATOM   2745  CB  LEU A 270     -15.109  -5.221  16.990  1.00  0.00      RA0  C
ATOM   2746  CG  LEU A 270     -14.901  -4.461  18.302  1.00  0.00      RA0  C
ATOM   2747  CD1 LEU A 270     -14.799  -5.400  19.506  1.00  0.00      RA0  C
ATOM   2748  CD2 LEU A 270     -13.698  -3.525  18.214  1.00  0.00      RA0  C
ATOM   2749  C   LEU A 270     -17.629  -5.313  17.133  1.00  0.00      RA0  C
ATOM   2750  O   LEU A 270     -18.185  -5.225  18.225  1.00  0.00      RA0  O
ATOM   2751  N   ALA A 271     -18.134  -4.760  16.029  1.00  0.00      RA0  N
ATOM   2752  H   ALA A 271     -17.662  -4.911  15.159  1.00  0.00      RA0  H
ATOM   2753  CA  ALA A 271     -19.367  -3.979  16.004  1.00  0.00      RA0  C
ATOM   2754  CB  ALA A 271     -19.599  -3.373  14.621  1.00  0.00      RA0  C
ATOM   2755  C   ALA A 271     -20.597  -4.826  16.382  1.00  0.00      RA0  C
ATOM   2756  O   ALA A 271     -21.422  -4.376  17.177  1.00  0.00      RA0  O
ATOM   2757  N   GLU A 272     -20.699  -6.062  15.878  1.00  0.00      RA0  N
ATOM   2758  H   GLU A 272     -20.021  -6.357  15.204  1.00  0.00      RA0  H
ATOM   2759  CA  GLU A 272     -21.732  -7.036  16.274  1.00  0.00      RA0  C
ATOM   2760  CB  GLU A 272     -21.456  -8.434  15.730  1.00  0.00      RA0  C
ATOM   2761  CG  GLU A 272     -21.266  -8.698  14.245  1.00  0.00      RA0  C
ATOM   2762  CD  GLU A 272     -20.474  -9.988  14.167  1.00  0.00      RA0  C
ATOM   2763  OE1 GLU A 272     -19.897 -10.283  13.124  1.00  0.00      RA0  O
ATOM   2764  OE2 GLU A 272     -20.375 -10.688  15.175  1.00  0.00      RA0  O
ATOM   2765  C   GLU A 272     -21.674  -7.306  17.780  1.00  0.00      RA0  C
ATOM   2766  O   GLU A 272     -22.679  -7.199  18.483  1.00  0.00      RA0  O
ATOM   2767  N   SER A 273     -20.467  -7.574  18.288  1.00  0.00      RA0  N
ATOM   2768  H   SER A 273     -19.689  -7.636  17.662  1.00  0.00      RA0  H
ATOM   2769  CA  SER A 273     -20.221  -7.824  19.710  1.00  0.00      RA0  C
ATOM   2770  CB  SER A 273     -18.765  -8.252  19.859  1.00  0.00      RA0  C
ATOM   2771  OG  SER A 273     -18.539  -9.417  19.051  1.00  0.00      RA0  O
ATOM   2772  HG  SER A 273     -18.558  -9.140  18.139  1.00  0.00      RA0  H
ATOM   2773  C   SER A 273     -20.644  -6.628  20.576  1.00  0.00      RA0  C
ATOM   2774  O   SER A 273     -21.249  -6.805  21.637  1.00  0.00      RA0  O
ATOM   2775  N   GLN A 274     -20.373  -5.401  20.122  1.00  0.00      RA0  N
ATOM   2776  H   GLN A 274     -19.906  -5.315  19.239  1.00  0.00      RA0  H
ATOM   2777  CA  GLN A 274     -20.756  -4.173  20.823  1.00  0.00      RA0  C
ATOM   2778  CB  GLN A 274     -20.044  -2.964  20.218  1.00  0.00      RA0  C
ATOM   2779  CG  GLN A 274     -18.535  -3.014  20.448  1.00  0.00      RA0  C
ATOM   2780  CD  GLN A 274     -17.877  -1.845  19.751  1.00  0.00      RA0  C
ATOM   2781  OE1 GLN A 274     -18.456  -1.197  18.886  1.00  0.00      RA0  O
ATOM   2782  NE2 GLN A 274     -16.633  -1.604  20.196  1.00  0.00      RA0  N
ATOM   2783 HE21 GLN A 274     -16.207  -2.180  20.893  1.00  0.00      RA0  H
ATOM   2784 HE22 GLN A 274     -16.063  -0.845  19.867  1.00  0.00      RA0  H
ATOM   2785  C   GLN A 274     -22.271  -3.948  20.833  1.00  0.00      RA0  C
ATOM   2786  O   GLN A 274     -22.834  -3.600  21.874  1.00  0.00      RA0  O
ATOM   2787  N   LEU A 275     -22.951  -4.179  19.705  1.00  0.00      RA0  N
ATOM   2788  H   LEU A 275     -22.442  -4.472  18.891  1.00  0.00      RA0  H
ATOM   2789  CA  LEU A 275     -24.409  -4.075  19.630  1.00  0.00      RA0  C
ATOM   2790  CB  LEU A 275     -24.893  -4.152  18.192  1.00  0.00      RA0  C
ATOM   2791  CG  LEU A 275     -24.561  -2.857  17.461  1.00  0.00      RA0  C
ATOM   2792  CD1 LEU A 275     -25.036  -2.907  16.015  1.00  0.00      RA0  C
ATOM   2793  CD2 LEU A 275     -25.106  -1.635  18.204  1.00  0.00      RA0  C
ATOM   2794  C   LEU A 275     -25.102  -5.126  20.498  1.00  0.00      RA0  C
ATOM   2795  O   LEU A 275     -26.044  -4.785  21.214  1.00  0.00      RA0  O
ATOM   2796  N   GLN A 276     -24.616  -6.369  20.500  1.00  0.00      RA0  N
ATOM   2797  H   GLN A 276     -23.858  -6.603  19.887  1.00  0.00      RA0  H
ATOM   2798  CA  GLN A 276     -25.155  -7.413  21.369  1.00  0.00      RA0  C
ATOM   2799  CB  GLN A 276     -24.600  -8.790  21.019  1.00  0.00      RA0  C
ATOM   2800  CG  GLN A 276     -25.422  -9.879  21.711  1.00  0.00      RA0  C
ATOM   2801  CD  GLN A 276     -24.894 -11.244  21.332  1.00  0.00      RA0  C
ATOM   2802  OE1 GLN A 276     -23.978 -11.390  20.528  1.00  0.00      RA0  O
ATOM   2803  NE2 GLN A 276     -25.524 -12.245  21.963  1.00  0.00      RA0  N
ATOM   2804 HE21 GLN A 276     -26.251 -12.021  22.625  1.00  0.00      RA0  H
ATOM   2805 HE22 GLN A 276     -25.318 -13.211  21.834  1.00  0.00      RA0  H
ATOM   2806  C   GLN A 276     -24.947  -7.065  22.851  1.00  0.00      RA0  C
ATOM   2807  O   GLN A 276     -25.880  -7.140  23.647  1.00  0.00      RA0  O
ATOM   2808  N   THR A 277     -23.765  -6.569  23.221  1.00  0.00      RA0  N
ATOM   2809  H   THR A 277     -23.029  -6.507  22.547  1.00  0.00      RA0  H
ATOM   2810  CA  THR A 277     -23.497  -6.084  24.589  1.00  0.00      RA0  C
ATOM   2811  CB  THR A 277     -22.026  -5.713  24.689  1.00  0.00      RA0  C
ATOM   2812  OG1 THR A 277     -21.221  -6.843  24.329  1.00  0.00      RA0  O
ATOM   2813  HG1 THR A 277     -21.402  -7.044  23.419  1.00  0.00      RA0  H
ATOM   2814  CG2 THR A 277     -21.675  -5.232  26.092  1.00  0.00      RA0  C
ATOM   2815  C   THR A 277     -24.449  -4.954  24.987  1.00  0.00      RA0  C
ATOM   2816  O   THR A 277     -24.969  -4.928  26.103  1.00  0.00      RA0  O
ATOM   2817  N   ARG A 278     -24.754  -4.036  24.064  1.00  0.00      RA0  N
ATOM   2818  H   ARG A 278     -24.294  -4.077  23.175  1.00  0.00      RA0  H
ATOM   2819  CA  ARG A 278     -25.745  -2.981  24.302  1.00  0.00      RA0  C
ATOM   2820  CB  ARG A 278     -25.723  -1.924  23.194  1.00  0.00      RA0  C
ATOM   2821  CG  ARG A 278     -26.533  -0.717  23.659  1.00  0.00      RA0  C
ATOM   2822  CD  ARG A 278     -26.639   0.468  22.701  1.00  0.00      RA0  C
ATOM   2823  NE  ARG A 278     -27.374   1.531  23.383  1.00  0.00      RA0  N
ATOM   2824  HE  ARG A 278     -27.173   1.631  24.377  1.00  0.00      RA0  H
ATOM   2825  CZ  ARG A 278     -28.273   2.339  22.757  1.00  0.00      RA0  C
ATOM   2826  NH1 ARG A 278     -28.494   2.188  21.428  1.00  0.00      RA0  N
ATOM   2827 HH11 ARG A 278     -29.204   2.694  20.924  1.00  0.00      RA0  H
ATOM   2828 HH12 ARG A 278     -27.927   1.561  20.889  1.00  0.00      RA0  H
ATOM   2829  NH2 ARG A 278     -28.930   3.263  23.485  1.00  0.00      RA0  N
ATOM   2830 HH21 ARG A 278     -29.587   3.931  23.132  1.00  0.00      RA0  H
ATOM   2831 HH22 ARG A 278     -28.750   3.293  24.486  1.00  0.00      RA0  H
ATOM   2832  C   ARG A 278     -27.160  -3.539  24.497  1.00  0.00      RA0  C
ATOM   2833  O   ARG A 278     -27.898  -3.046  25.348  1.00  0.00      RA0  O
ATOM   2834  N   GLN A 279     -27.554  -4.567  23.746  1.00  0.00      RA0  N
ATOM   2835  H   GLN A 279     -26.887  -4.971  23.114  1.00  0.00      RA0  H
ATOM   2836  CA  GLN A 279     -28.834  -5.255  23.957  1.00  0.00      RA0  C
ATOM   2837  CB  GLN A 279     -29.057  -6.242  22.816  1.00  0.00      RA0  C
ATOM   2838  CG  GLN A 279     -29.147  -5.478  21.494  1.00  0.00      RA0  C
ATOM   2839  CD  GLN A 279     -28.921  -6.423  20.335  1.00  0.00      RA0  C
ATOM   2840  OE1 GLN A 279     -28.370  -7.504  20.479  1.00  0.00      RA0  O
ATOM   2841  NE2 GLN A 279     -29.379  -5.947  19.162  1.00  0.00      RA0  N
ATOM   2842 HE21 GLN A 279     -29.815  -5.050  19.094  1.00  0.00      RA0  H
ATOM   2843 HE22 GLN A 279     -29.289  -6.505  18.335  1.00  0.00      RA0  H
ATOM   2844  C   GLN A 279     -28.897  -5.909  25.345  1.00  0.00      RA0  C
ATOM   2845  O   GLN A 279     -29.911  -5.774  26.026  1.00  0.00      RA0  O
ATOM   2846  N   GLN A 280     -27.804  -6.516  25.814  1.00  0.00      RA0  N
ATOM   2847  H   GLN A 280     -27.018  -6.613  25.199  1.00  0.00      RA0  H
ATOM   2848  CA  GLN A 280     -27.706  -7.078  27.167  1.00  0.00      RA0  C
ATOM   2849  CB  GLN A 280     -26.384  -7.827  27.324  1.00  0.00      RA0  C
ATOM   2850  CG  GLN A 280     -26.281  -8.998  26.347  1.00  0.00      RA0  C
ATOM   2851  CD  GLN A 280     -24.889  -9.586  26.400  1.00  0.00      RA0  C
ATOM   2852  OE1 GLN A 280     -23.982  -9.044  27.027  1.00  0.00      RA0  O
ATOM   2853  NE2 GLN A 280     -24.769 -10.722  25.697  1.00  0.00      RA0  N
ATOM   2854 HE21 GLN A 280     -25.601 -11.079  25.252  1.00  0.00      RA0  H
ATOM   2855 HE22 GLN A 280     -23.927 -11.252  25.587  1.00  0.00      RA0  H
ATOM   2856  C   GLN A 280     -27.856  -5.995  28.251  1.00  0.00      RA0  C
ATOM   2857  O   GLN A 280     -28.585  -6.191  29.223  1.00  0.00      RA0  O
ATOM   2858  N   ILE A 281     -27.241  -4.820  28.070  1.00  0.00      RA0  N
ATOM   2859  H   ILE A 281     -26.642  -4.730  27.271  1.00  0.00      RA0  H
ATOM   2860  CA  ILE A 281     -27.374  -3.686  29.004  1.00  0.00      RA0  C
ATOM   2861  CB  ILE A 281     -26.366  -2.605  28.608  1.00  0.00      RA0  C
ATOM   2862  CG2 ILE A 281     -26.575  -1.291  29.360  1.00  0.00      RA0  C
ATOM   2863  CG1 ILE A 281     -24.952  -3.153  28.802  1.00  0.00      RA0  C
ATOM   2864  CD1 ILE A 281     -23.871  -2.235  28.237  1.00  0.00      RA0  C
ATOM   2865  C   ILE A 281     -28.817  -3.156  29.042  1.00  0.00      RA0  C
ATOM   2866  O   ILE A 281     -29.346  -2.894  30.125  1.00  0.00      RA0  O
ATOM   2867  N   LYS A 282     -29.494  -3.058  27.890  1.00  0.00      RA0  N
ATOM   2868  H   LYS A 282     -28.996  -3.260  27.044  1.00  0.00      RA0  H
ATOM   2869  CA  LYS A 282     -30.931  -2.732  27.837  1.00  0.00      RA0  C
ATOM   2870  CB  LYS A 282     -31.419  -2.649  26.390  1.00  0.00      RA0  C
ATOM   2871  CG  LYS A 282     -30.700  -1.669  25.463  1.00  0.00      RA0  C
ATOM   2872  CD  LYS A 282     -31.088  -1.949  24.006  1.00  0.00      RA0  C
ATOM   2873  CE  LYS A 282     -30.368  -1.068  22.983  1.00  0.00      RA0  C
ATOM   2874  NZ  LYS A 282     -30.797  -1.436  21.625  1.00  0.00      RA0  N
ATOM   2875  HZ1 LYS A 282     -30.759  -0.611  20.996  1.00  0.00      RA0  H
ATOM   2876  HZ2 LYS A 282     -30.174  -2.164  21.205  1.00  0.00      RA0  H
ATOM   2877  HZ3 LYS A 282     -31.767  -1.805  21.650  1.00  0.00      RA0  H
ATOM   2878  C   LYS A 282     -31.785  -3.797  28.515  1.00  0.00      RA0  C
ATOM   2879  O   LYS A 282     -32.707  -3.470  29.252  1.00  0.00      RA0  O
ATOM   2880  N   LYS A 283     -31.448  -5.073  28.334  1.00  0.00      RA0  N
ATOM   2881  H   LYS A 283     -30.671  -5.294  27.742  1.00  0.00      RA0  H
ATOM   2882  CA  LYS A 283     -32.157  -6.170  28.989  1.00  0.00      RA0  C
ATOM   2883  CB  LYS A 283     -31.734  -7.507  28.366  1.00  0.00      RA0  C
ATOM   2884  CG  LYS A 283     -32.297  -8.758  29.048  1.00  0.00      RA0  C
ATOM   2885  CD  LYS A 283     -33.819  -8.800  29.190  1.00  0.00      RA0  C
ATOM   2886  CE  LYS A 283     -34.225  -9.976  30.078  1.00  0.00      RA0  C
ATOM   2887  NZ  LYS A 283     -35.619  -9.846  30.505  1.00  0.00      RA0  N
ATOM   2888  HZ1 LYS A 283     -35.753 -10.183  31.481  1.00  0.00      RA0  H
ATOM   2889  HZ2 LYS A 283     -35.960  -8.863  30.480  1.00  0.00      RA0  H
ATOM   2890  HZ3 LYS A 283     -36.298 -10.414  29.961  1.00  0.00      RA0  H
ATOM   2891  C   LYS A 283     -32.006  -6.124  30.513  1.00  0.00      RA0  C
ATOM   2892  O   LYS A 283     -32.969  -6.379  31.228  1.00  0.00      RA0  O
ATOM   2893  N   LEU A 284     -30.840  -5.723  31.027  1.00  0.00      RA0  N
ATOM   2894  H   LEU A 284     -30.070  -5.579  30.401  1.00  0.00      RA0  H
ATOM   2895  CA  LEU A 284     -30.666  -5.446  32.458  1.00  0.00      RA0  C
ATOM   2896  CB  LEU A 284     -29.226  -5.056  32.783  1.00  0.00      RA0  C
ATOM   2897  CG  LEU A 284     -28.244  -6.219  32.894  1.00  0.00      RA0  C
ATOM   2898  CD1 LEU A 284     -26.834  -5.707  33.180  1.00  0.00      RA0  C
ATOM   2899  CD2 LEU A 284     -28.681  -7.245  33.940  1.00  0.00      RA0  C
ATOM   2900  C   LEU A 284     -31.578  -4.310  32.943  1.00  0.00      RA0  C
ATOM   2901  O   LEU A 284     -32.107  -4.400  34.047  1.00  0.00      RA0  O
ATOM   2902  N   GLU A 285     -31.794  -3.268  32.136  1.00  0.00      RA0  N
ATOM   2903  H   GLU A 285     -31.343  -3.257  31.241  1.00  0.00      RA0  H
ATOM   2904  CA  GLU A 285     -32.752  -2.197  32.449  1.00  0.00      RA0  C
ATOM   2905  CB  GLU A 285     -32.770  -1.133  31.348  1.00  0.00      RA0  C
ATOM   2906  CG  GLU A 285     -34.092  -0.358  31.280  1.00  0.00      RA0  C
ATOM   2907  CD  GLU A 285     -33.856   1.117  31.034  1.00  0.00      RA0  C
ATOM   2908  OE1 GLU A 285     -34.315   1.926  31.837  1.00  0.00      RA0  O
ATOM   2909  OE2 GLU A 285     -33.162   1.468  30.086  1.00  0.00      RA0  O
ATOM   2910  C   GLU A 285     -34.181  -2.735  32.585  1.00  0.00      RA0  C
ATOM   2911  O   GLU A 285     -34.851  -2.446  33.573  1.00  0.00      RA0  O
ATOM   2912  N   GLU A 286     -34.627  -3.575  31.645  1.00  0.00      RA0  N
ATOM   2913  H   GLU A 286     -34.032  -3.757  30.859  1.00  0.00      RA0  H
ATOM   2914  CA  GLU A 286     -35.939  -4.236  31.716  1.00  0.00      RA0  C
ATOM   2915  CB  GLU A 286     -36.170  -5.028  30.427  1.00  0.00      RA0  C
ATOM   2916  CG  GLU A 286     -37.474  -5.823  30.404  1.00  0.00      RA0  C
ATOM   2917  CD  GLU A 286     -37.136  -7.289  30.552  1.00  0.00      RA0  C
ATOM   2918  OE1 GLU A 286     -37.273  -8.037  29.590  1.00  0.00      RA0  O
ATOM   2919  OE2 GLU A 286     -36.677  -7.706  31.611  1.00  0.00      RA0  O
ATOM   2920  C   GLU A 286     -36.079  -5.090  32.987  1.00  0.00      RA0  C
ATOM   2921  O   GLU A 286     -37.102  -5.046  33.675  1.00  0.00      RA0  O
ATOM   2922  N   LEU A 287     -35.038  -5.856  33.335  1.00  0.00      RA0  N
ATOM   2923  H   LEU A 287     -34.285  -5.921  32.679  1.00  0.00      RA0  H
ATOM   2924  CA  LEU A 287     -35.017  -6.677  34.547  1.00  0.00      RA0  C
ATOM   2925  CB  LEU A 287     -33.695  -7.442  34.607  1.00  0.00      RA0  C
ATOM   2926  CG  LEU A 287     -33.614  -8.746  33.824  1.00  0.00      RA0  C
ATOM   2927  CD1 LEU A 287     -32.189  -9.046  33.360  1.00  0.00      RA0  C
ATOM   2928  CD2 LEU A 287     -34.151  -9.899  34.661  1.00  0.00      RA0  C
ATOM   2929  C   LEU A 287     -35.044  -5.819  35.819  1.00  0.00      RA0  C
ATOM   2930  O   LEU A 287     -35.741  -6.167  36.776  1.00  0.00      RA0  O
ATOM   2931  N   GLN A 288     -34.339  -4.688  35.828  1.00  0.00      RA0  N
ATOM   2932  H   GLN A 288     -33.823  -4.447  35.003  1.00  0.00      RA0  H
ATOM   2933  CA  GLN A 288     -34.337  -3.744  36.943  1.00  0.00      RA0  C
ATOM   2934  CB  GLN A 288     -33.203  -2.760  36.643  1.00  0.00      RA0  C
ATOM   2935  CG  GLN A 288     -32.857  -1.689  37.671  1.00  0.00      RA0  C
ATOM   2936  CD  GLN A 288     -33.640  -0.425  37.398  1.00  0.00      RA0  C
ATOM   2937  OE1 GLN A 288     -33.260   0.397  36.564  1.00  0.00      RA0  O
ATOM   2938  NE2 GLN A 288     -34.741  -0.312  38.156  1.00  0.00      RA0  N
ATOM   2939 HE21 GLN A 288     -34.949  -1.056  38.808  1.00  0.00      RA0  H
ATOM   2940 HE22 GLN A 288     -35.378   0.455  38.115  1.00  0.00      RA0  H
ATOM   2941  C   GLN A 288     -35.706  -3.077  37.133  1.00  0.00      RA0  C
ATOM   2942  O   GLN A 288     -36.147  -2.926  38.270  1.00  0.00      RA0  O
ATOM   2943  N   GLN A 289     -36.421  -2.747  36.053  1.00  0.00      RA0  N
ATOM   2944  H   GLN A 289     -36.017  -2.898  35.148  1.00  0.00      RA0  H
ATOM   2945  CA  GLN A 289     -37.778  -2.187  36.136  1.00  0.00      RA0  C
ATOM   2946  CB  GLN A 289     -38.239  -1.683  34.768  1.00  0.00      RA0  C
ATOM   2947  CG  GLN A 289     -37.365  -0.531  34.261  1.00  0.00      RA0  C
ATOM   2948  CD  GLN A 289     -37.934  -0.002  32.961  1.00  0.00      RA0  C
ATOM   2949  OE1 GLN A 289     -39.079  -0.270  32.612  1.00  0.00      RA0  O
ATOM   2950  NE2 GLN A 289     -37.083   0.773  32.265  1.00  0.00      RA0  N
ATOM   2951 HE21 GLN A 289     -36.139   0.975  32.551  1.00  0.00      RA0  H
ATOM   2952 HE22 GLN A 289     -37.322   1.191  31.390  1.00  0.00      RA0  H
ATOM   2953  C   GLN A 289     -38.785  -3.158  36.771  1.00  0.00      RA0  C
ATOM   2954  O   GLN A 289     -39.708  -2.720  37.457  1.00  0.00      RA0  O
ATOM   2955  N   LYS A 290     -38.606  -4.471  36.570  1.00  0.00      RA0  N
ATOM   2956  H   LYS A 290     -37.843  -4.747  35.984  1.00  0.00      RA0  H
ATOM   2957  CA  LYS A 290     -39.445  -5.512  37.187  1.00  0.00      RA0  C
ATOM   2958  CB  LYS A 290     -39.217  -6.919  36.557  1.00  0.00      RA0  C
ATOM   2959  CG  LYS A 290     -39.290  -7.279  35.052  1.00  0.00      RA0  C
ATOM   2960  CD  LYS A 290     -38.955  -8.781  34.804  1.00  0.00      RA0  C
ATOM   2961  CE  LYS A 290     -38.979  -9.298  33.341  1.00  0.00      RA0  C
ATOM   2962  NZ  LYS A 290     -38.616 -10.729  33.209  1.00  0.00      RA0  N
ATOM   2963  HZ1 LYS A 290     -39.260 -11.394  33.699  1.00  0.00      RA0  H
ATOM   2964  HZ2 LYS A 290     -38.582 -11.053  32.218  1.00  0.00      RA0  H
ATOM   2965  HZ3 LYS A 290     -37.659 -10.955  33.551  1.00  0.00      RA0  H
ATOM   2966  C   LYS A 290     -39.095  -5.755  38.663  1.00  0.00      RA0  C
ATOM   2967  O   LYS A 290     -39.994  -5.877  39.489  1.00  0.00      RA0  O
ATOM   2968  N   VAL A 291     -37.804  -5.859  38.997  1.00  0.00      RA0  N
ATOM   2969  H   VAL A 291     -37.090  -5.687  38.313  1.00  0.00      RA0  H
ATOM   2970  CA  VAL A 291     -37.320  -6.152  40.360  1.00  0.00      RA0  C
ATOM   2971  CB  VAL A 291     -36.963  -7.638  40.528  1.00  0.00      RA0  C
ATOM   2972  CG1 VAL A 291     -36.221  -7.894  41.843  1.00  0.00      RA0  C
ATOM   2973  CG2 VAL A 291     -38.197  -8.537  40.414  1.00  0.00      RA0  C
ATOM   2974  C   VAL A 291     -36.105  -5.279  40.672  1.00  0.00      RA0  C
ATOM   2975  O   VAL A 291     -35.070  -5.395  40.019  1.00  0.00      RA0  O
ATOM   2976  N   SER A 292     -36.204  -4.449  41.712  1.00  0.00      RA0  N
ATOM   2977  H   SER A 292     -37.043  -4.385  42.252  1.00  0.00      RA0  H
ATOM   2978  CA  SER A 292     -35.132  -3.557  42.171  1.00  0.00      RA0  C
ATOM   2979  CB  SER A 292     -35.192  -2.200  41.474  1.00  0.00      RA0  C
ATOM   2980  OG  SER A 292     -34.421  -2.278  40.273  1.00  0.00      RA0  O
ATOM   2981  HG  SER A 292     -33.663  -2.831  40.479  1.00  0.00      RA0  H
ATOM   2982  C   SER A 292     -35.129  -3.466  43.697  1.00  0.00      RA0  C
ATOM   2983  O   SER A 292     -36.162  -3.632  44.343  1.00  0.00      RA0  O
ATOM   2984  N   TYR A 293     -33.968  -3.178  44.285  1.00  0.00      RA0  N
ATOM   2985  H   TYR A 293     -33.146  -3.005  43.735  1.00  0.00      RA0  H
ATOM   2986  CA  TYR A 293     -33.786  -3.095  45.738  1.00  0.00      RA0  C
ATOM   2987  CB  TYR A 293     -33.552  -4.501  46.321  1.00  0.00      RA0  C
ATOM   2988  CG  TYR A 293     -32.586  -5.291  45.463  1.00  0.00      RA0  C
ATOM   2989  CD1 TYR A 293     -33.071  -6.092  44.434  1.00  0.00      RA0  C
ATOM   2990  CE1 TYR A 293     -32.192  -6.741  43.577  1.00  0.00      RA0  C
ATOM   2991  CD2 TYR A 293     -31.215  -5.216  45.686  1.00  0.00      RA0  C
ATOM   2992  CE2 TYR A 293     -30.336  -5.882  44.839  1.00  0.00      RA0  C
ATOM   2993  CZ  TYR A 293     -30.822  -6.605  43.755  1.00  0.00      RA0  C
ATOM   2994  OH  TYR A 293     -29.954  -7.172  42.842  1.00  0.00      RA0  O
ATOM   2995  HH  TYR A 293     -29.116  -7.318  43.291  1.00  0.00      RA0  H
ATOM   2996  C   TYR A 293     -32.644  -2.137  46.110  1.00  0.00      RA0  C
ATOM   2997  O   TYR A 293     -31.895  -1.650  45.261  1.00  0.00      RA0  O
ATOM   2998  N   LYS A 294     -32.508  -1.826  47.404  1.00  0.00      RA0  N
ATOM   2999  H   LYS A 294     -33.070  -2.323  48.063  1.00  0.00      RA0  H
ATOM   3000  CA  LYS A 294     -31.416  -0.979  47.900  1.00  0.00      RA0  C
ATOM   3001  CB  LYS A 294     -31.639  -0.659  49.379  1.00  0.00      RA0  C
ATOM   3002  CG  LYS A 294     -30.542   0.214  49.993  1.00  0.00      RA0  C
ATOM   3003  CD  LYS A 294     -30.760   0.455  51.489  1.00  0.00      RA0  C
ATOM   3004  CE  LYS A 294     -29.652   1.301  52.121  1.00  0.00      RA0  C
ATOM   3005  NZ  LYS A 294     -29.918   1.468  53.558  1.00  0.00      RA0  N
ATOM   3006  HZ1 LYS A 294     -29.164   2.043  53.986  1.00  0.00      RA0  H
ATOM   3007  HZ2 LYS A 294     -30.833   1.945  53.691  1.00  0.00      RA0  H
ATOM   3008  HZ3 LYS A 294     -29.943   0.536  54.018  1.00  0.00      RA0  H
ATOM   3009  C   LYS A 294     -30.077  -1.695  47.692  1.00  0.00      RA0  C
ATOM   3010  O   LYS A 294     -29.866  -2.764  48.251  1.00  0.00      RA0  O
ATOM   3011  N   GLY A 295     -29.167  -1.075  46.941  1.00  0.00      RA0  N
ATOM   3012  H   GLY A 295     -29.459  -0.263  46.438  1.00  0.00      RA0  H
ATOM   3013  CA  GLY A 295     -27.864  -1.668  46.613  1.00  0.00      RA0  C
ATOM   3014  C   GLY A 295     -27.863  -2.561  45.368  1.00  0.00      RA0  C
ATOM   3015  O   GLY A 295     -26.890  -3.290  45.171  1.00  0.00      RA0  O
ATOM   3016  N   ASP A 296     -28.922  -2.497  44.549  1.00  0.00      RA0  N
ATOM   3017  H   ASP A 296     -29.699  -1.910  44.777  1.00  0.00      RA0  H
ATOM   3018  CA  ASP A 296     -29.006  -3.176  43.253  1.00  0.00      RA0  C
ATOM   3019  CB  ASP A 296     -30.377  -2.801  42.667  1.00  0.00      RA0  C
ATOM   3020  CG  ASP A 296     -30.751  -3.544  41.399  1.00  0.00      RA0  C
ATOM   3021  OD1 ASP A 296     -29.872  -3.957  40.649  1.00  0.00      RA0  O
ATOM   3022  OD2 ASP A 296     -31.946  -3.722  41.159  1.00  0.00      RA0  O
ATOM   3023  C   ASP A 296     -27.864  -2.721  42.319  1.00  0.00      RA0  C
ATOM   3024  O   ASP A 296     -27.794  -1.536  41.963  1.00  0.00      RA0  O
ATOM   3025  N   PRO A 297     -26.959  -3.633  41.912  1.00  0.00      RA0  N
ATOM   3026  CD  PRO A 297     -27.049  -5.056  42.203  1.00  0.00      RA0  C
ATOM   3027  CA  PRO A 297     -25.813  -3.292  41.074  1.00  0.00      RA0  C
ATOM   3028  CB  PRO A 297     -25.045  -4.612  41.010  1.00  0.00      RA0  C
ATOM   3029  CG  PRO A 297     -26.124  -5.678  41.173  1.00  0.00      RA0  C
ATOM   3030  C   PRO A 297     -26.221  -2.784  39.684  1.00  0.00      RA0  C
ATOM   3031  O   PRO A 297     -25.461  -2.027  39.078  1.00  0.00      RA0  O
ATOM   3032  N   ILE A 298     -27.410  -3.142  39.177  1.00  0.00      RA0  N
ATOM   3033  H   ILE A 298     -28.060  -3.651  39.749  1.00  0.00      RA0  H
ATOM   3034  CA  ILE A 298     -27.876  -2.644  37.875  1.00  0.00      RA0  C
ATOM   3035  CB  ILE A 298     -29.144  -3.346  37.396  1.00  0.00      RA0  C
ATOM   3036  CG2 ILE A 298     -29.504  -2.857  35.993  1.00  0.00      RA0  C
ATOM   3037  CG1 ILE A 298     -29.000  -4.866  37.436  1.00  0.00      RA0  C
ATOM   3038  CD1 ILE A 298     -30.292  -5.557  36.997  1.00  0.00      RA0  C
ATOM   3039  C   ILE A 298     -28.089  -1.130  37.952  1.00  0.00      RA0  C
ATOM   3040  O   ILE A 298     -27.578  -0.395  37.112  1.00  0.00      RA0  O
ATOM   3041  N   VAL A 299     -28.768  -0.642  38.995  1.00  0.00      RA0  N
ATOM   3042  H   VAL A 299     -29.083  -1.296  39.687  1.00  0.00      RA0  H
ATOM   3043  CA  VAL A 299     -29.017   0.799  39.190  1.00  0.00      RA0  C
ATOM   3044  CB  VAL A 299     -29.876   1.016  40.440  1.00  0.00      RA0  C
ATOM   3045  CG1 VAL A 299     -30.156   2.500  40.684  1.00  0.00      RA0  C
ATOM   3046  CG2 VAL A 299     -31.168   0.203  40.370  1.00  0.00      RA0  C
ATOM   3047  C   VAL A 299     -27.704   1.575  39.318  1.00  0.00      RA0  C
ATOM   3048  O   VAL A 299     -27.580   2.671  38.776  1.00  0.00      RA0  O
ATOM   3049  N   GLN A 300     -26.715   0.999  40.007  1.00  0.00      RA0  N
ATOM   3050  H   GLN A 300     -26.889   0.080  40.365  1.00  0.00      RA0  H
ATOM   3051  CA  GLN A 300     -25.427   1.647  40.273  1.00  0.00      RA0  C
ATOM   3052  CB  GLN A 300     -24.636   0.834  41.304  1.00  0.00      RA0  C
ATOM   3053  CG  GLN A 300     -25.354   0.420  42.591  1.00  0.00      RA0  C
ATOM   3054  CD  GLN A 300     -24.444  -0.508  43.383  1.00  0.00      RA0  C
ATOM   3055  OE1 GLN A 300     -24.764  -1.657  43.690  1.00  0.00      RA0  O
ATOM   3056  NE2 GLN A 300     -23.263   0.058  43.689  1.00  0.00      RA0  N
ATOM   3057 HE21 GLN A 300     -23.063   1.006  43.438  1.00  0.00      RA0  H
ATOM   3058 HE22 GLN A 300     -22.541  -0.449  44.159  1.00  0.00      RA0  H
ATOM   3059  C   GLN A 300     -24.537   1.763  39.029  1.00  0.00      RA0  C
ATOM   3060  O   GLN A 300     -23.877   2.784  38.849  1.00  0.00      RA0  O
ATOM   3061  N   HIS A 301     -24.498   0.732  38.180  1.00  0.00      RA0  N
ATOM   3062  H   HIS A 301     -25.116  -0.044  38.330  1.00  0.00      RA0  H
ATOM   3063  CA  HIS A 301     -23.481   0.623  37.128  1.00  0.00      RA0  C
ATOM   3064  CB  HIS A 301     -22.639  -0.629  37.330  1.00  0.00      RA0  C
ATOM   3065  CG  HIS A 301     -22.011  -0.565  38.703  1.00  0.00      RA0  C
ATOM   3066  ND1 HIS A 301     -21.246   0.460  39.125  1.00  0.00      RA0  N
ATOM   3067  HD1 HIS A 301     -21.018   1.268  38.615  1.00  0.00      RA0  H
ATOM   3068  CD2 HIS A 301     -22.119  -1.498  39.739  1.00  0.00      RA0  C
ATOM   3069  NE2 HIS A 301     -21.411  -1.020  40.793  1.00  0.00      RA0  N
ATOM   3070  CE1 HIS A 301     -20.873   0.183  40.414  1.00  0.00      RA0  C
ATOM   3071  C   HIS A 301     -24.020   0.753  35.701  1.00  0.00      RA0  C
ATOM   3072  O   HIS A 301     -23.261   1.126  34.805  1.00  0.00      RA0  O
ATOM   3073  N   ARG A 302     -25.309   0.482  35.462  1.00  0.00      RA0  N
ATOM   3074  H   ARG A 302     -25.911   0.254  36.230  1.00  0.00      RA0  H
ATOM   3075  CA  ARG A 302     -25.889   0.482  34.109  1.00  0.00      RA0  C
ATOM   3076  CB  ARG A 302     -27.346   0.051  34.101  1.00  0.00      RA0  C
ATOM   3077  CG  ARG A 302     -27.858  -0.058  32.676  1.00  0.00      RA0  C
ATOM   3078  CD  ARG A 302     -29.335  -0.387  32.658  1.00  0.00      RA0  C
ATOM   3079  NE  ARG A 302     -30.111   0.618  33.382  1.00  0.00      RA0  N
ATOM   3080  HE  ARG A 302     -30.128   0.564  34.386  1.00  0.00      RA0  H
ATOM   3081  CZ  ARG A 302     -30.956   1.375  32.628  1.00  0.00      RA0  C
ATOM   3082  NH1 ARG A 302     -30.772   1.429  31.291  1.00  0.00      RA0  N
ATOM   3083 HH11 ARG A 302     -31.506   1.803  30.697  1.00  0.00      RA0  H
ATOM   3084 HH12 ARG A 302     -29.963   1.075  30.818  1.00  0.00      RA0  H
ATOM   3085  NH2 ARG A 302     -31.990   2.010  33.215  1.00  0.00      RA0  N
ATOM   3086 HH21 ARG A 302     -32.730   2.405  32.639  1.00  0.00      RA0  H
ATOM   3087 HH22 ARG A 302     -32.129   2.070  34.207  1.00  0.00      RA0  H
ATOM   3088  C   ARG A 302     -25.685   1.801  33.347  1.00  0.00      RA0  C
ATOM   3089  O   ARG A 302     -25.294   1.701  32.187  1.00  0.00      RA0  O
ATOM   3090  N   PRO A 303     -25.875   3.008  33.930  1.00  0.00      RA0  N
ATOM   3091  CD  PRO A 303     -26.390   3.298  35.273  1.00  0.00      RA0  C
ATOM   3092  CA  PRO A 303     -25.667   4.254  33.184  1.00  0.00      RA0  C
ATOM   3093  CB  PRO A 303     -25.971   5.356  34.204  1.00  0.00      RA0  C
ATOM   3094  CG  PRO A 303     -26.936   4.714  35.190  1.00  0.00      RA0  C
ATOM   3095  C   PRO A 303     -24.250   4.376  32.605  1.00  0.00      RA0  C
ATOM   3096  O   PRO A 303     -24.092   4.707  31.435  1.00  0.00      RA0  O
ATOM   3097  N   MET A 304     -23.231   4.019  33.393  1.00  0.00      RA0  N
ATOM   3098  H   MET A 304     -23.433   3.656  34.301  1.00  0.00      RA0  H
ATOM   3099  CA  MET A 304     -21.828   4.029  32.965  1.00  0.00      RA0  C
ATOM   3100  CB  MET A 304     -20.938   3.775  34.180  1.00  0.00      RA0  C
ATOM   3101  CG  MET A 304     -19.451   3.670  33.841  1.00  0.00      RA0  C
ATOM   3102  SD  MET A 304     -18.499   3.068  35.245  1.00  0.00      RA0  S
ATOM   3103  CE  MET A 304     -19.385   1.519  35.484  1.00  0.00      RA0  C
ATOM   3104  C   MET A 304     -21.548   2.967  31.890  1.00  0.00      RA0  C
ATOM   3105  O   MET A 304     -20.790   3.216  30.955  1.00  0.00      RA0  O
ATOM   3106  N   LEU A 305     -22.139   1.772  32.010  1.00  0.00      RA0  N
ATOM   3107  H   LEU A 305     -22.756   1.626  32.785  1.00  0.00      RA0  H
ATOM   3108  CA  LEU A 305     -21.990   0.717  31.002  1.00  0.00      RA0  C
ATOM   3109  CB  LEU A 305     -22.626  -0.583  31.495  1.00  0.00      RA0  C
ATOM   3110  CG  LEU A 305     -21.982  -1.142  32.765  1.00  0.00      RA0  C
ATOM   3111  CD1 LEU A 305     -22.757  -2.342  33.312  1.00  0.00      RA0  C
ATOM   3112  CD2 LEU A 305     -20.500  -1.462  32.563  1.00  0.00      RA0  C
ATOM   3113  C   LEU A 305     -22.606   1.133  29.656  1.00  0.00      RA0  C
ATOM   3114  O   LEU A 305     -21.961   0.949  28.625  1.00  0.00      RA0  O
ATOM   3115  N   GLU A 306     -23.806   1.727  29.666  1.00  0.00      RA0  N
ATOM   3116  H   GLU A 306     -24.255   1.883  30.546  1.00  0.00      RA0  H
ATOM   3117  CA  GLU A 306     -24.476   2.221  28.452  1.00  0.00      RA0  C
ATOM   3118  CB  GLU A 306     -25.912   2.652  28.777  1.00  0.00      RA0  C
ATOM   3119  CG  GLU A 306     -26.686   3.355  27.647  1.00  0.00      RA0  C
ATOM   3120  CD  GLU A 306     -27.188   2.405  26.568  1.00  0.00      RA0  C
ATOM   3121  OE1 GLU A 306     -28.269   2.642  26.034  1.00  0.00      RA0  O
ATOM   3122  OE2 GLU A 306     -26.511   1.444  26.225  1.00  0.00      RA0  O
ATOM   3123  C   GLU A 306     -23.685   3.370  27.805  1.00  0.00      RA0  C
ATOM   3124  O   GLU A 306     -23.490   3.379  26.592  1.00  0.00      RA0  O
ATOM   3125  N   GLU A 307     -23.166   4.313  28.596  1.00  0.00      RA0  N
ATOM   3126  H   GLU A 307     -23.353   4.291  29.580  1.00  0.00      RA0  H
ATOM   3127  CA  GLU A 307     -22.329   5.405  28.083  1.00  0.00      RA0  C
ATOM   3128  CB  GLU A 307     -21.925   6.262  29.278  1.00  0.00      RA0  C
ATOM   3129  CG  GLU A 307     -20.829   7.286  28.997  1.00  0.00      RA0  C
ATOM   3130  CD  GLU A 307     -20.222   7.680  30.326  1.00  0.00      RA0  C
ATOM   3131  OE1 GLU A 307     -20.150   8.872  30.614  1.00  0.00      RA0  O
ATOM   3132  OE2 GLU A 307     -19.829   6.783  31.072  1.00  0.00      RA0  O
ATOM   3133  C   GLU A 307     -21.069   4.871  27.387  1.00  0.00      RA0  C
ATOM   3134  O   GLU A 307     -20.797   5.209  26.232  1.00  0.00      RA0  O
ATOM   3135  N   ARG A 308     -20.331   3.972  28.052  1.00  0.00      RA0  N
ATOM   3136  H   ARG A 308     -20.594   3.766  28.998  1.00  0.00      RA0  H
ATOM   3137  CA  ARG A 308     -19.095   3.399  27.504  1.00  0.00      RA0  C
ATOM   3138  CB  ARG A 308     -18.285   2.524  28.469  1.00  0.00      RA0  C
ATOM   3139  CG  ARG A 308     -17.460   3.254  29.532  1.00  0.00      RA0  C
ATOM   3140  CD  ARG A 308     -16.304   2.397  30.084  1.00  0.00      RA0  C
ATOM   3141  NE  ARG A 308     -15.128   2.413  29.201  1.00  0.00      RA0  N
ATOM   3142  HE  ARG A 308     -15.058   3.218  28.602  1.00  0.00      RA0  H
ATOM   3143  CZ  ARG A 308     -14.139   1.463  29.311  1.00  0.00      RA0  C
ATOM   3144  NH1 ARG A 308     -14.332   0.396  30.127  1.00  0.00      RA0  N
ATOM   3145 HH11 ARG A 308     -13.656  -0.349  30.256  1.00  0.00      RA0  H
ATOM   3146 HH12 ARG A 308     -15.178   0.297  30.655  1.00  0.00      RA0  H
ATOM   3147  NH2 ARG A 308     -12.987   1.606  28.612  1.00  0.00      RA0  N
ATOM   3148 HH21 ARG A 308     -12.231   0.943  28.636  1.00  0.00      RA0  H
ATOM   3149 HH22 ARG A 308     -12.784   2.394  28.007  1.00  0.00      RA0  H
ATOM   3150  C   ARG A 308     -19.338   2.586  26.232  1.00  0.00      RA0  C
ATOM   3151  O   ARG A 308     -18.563   2.718  25.287  1.00  0.00      RA0  O
ATOM   3152  N   ILE A 309     -20.382   1.752  26.177  1.00  0.00      RA0  N
ATOM   3153  H   ILE A 309     -21.020   1.712  26.951  1.00  0.00      RA0  H
ATOM   3154  CA  ILE A 309     -20.647   0.934  24.981  1.00  0.00      RA0  C
ATOM   3155  CB  ILE A 309     -21.610  -0.228  25.279  1.00  0.00      RA0  C
ATOM   3156  CG2 ILE A 309     -23.054   0.226  25.494  1.00  0.00      RA0  C
ATOM   3157  CG1 ILE A 309     -21.496  -1.303  24.198  1.00  0.00      RA0  C
ATOM   3158  CD1 ILE A 309     -20.066  -1.827  24.066  1.00  0.00      RA0  C
ATOM   3159  C   ILE A 309     -21.096   1.790  23.792  1.00  0.00      RA0  C
ATOM   3160  O   ILE A 309     -20.687   1.531  22.659  1.00  0.00      RA0  O
ATOM   3161  N   VAL A 310     -21.890   2.840  24.039  1.00  0.00      RA0  N
ATOM   3162  H   VAL A 310     -22.193   3.013  24.981  1.00  0.00      RA0  H
ATOM   3163  CA  VAL A 310     -22.320   3.781  22.997  1.00  0.00      RA0  C
ATOM   3164  CB  VAL A 310     -23.412   4.716  23.525  1.00  0.00      RA0  C
ATOM   3165  CG1 VAL A 310     -23.647   5.912  22.601  1.00  0.00      RA0  C
ATOM   3166  CG2 VAL A 310     -24.704   3.931  23.752  1.00  0.00      RA0  C
ATOM   3167  C   VAL A 310     -21.129   4.562  22.451  1.00  0.00      RA0  C
ATOM   3168  O   VAL A 310     -21.046   4.747  21.237  1.00  0.00      RA0  O
ATOM   3169  N   GLU A 311     -20.197   4.984  23.306  1.00  0.00      RA0  N
ATOM   3170  H   GLU A 311     -20.333   4.829  24.288  1.00  0.00      RA0  H
ATOM   3171  CA  GLU A 311     -18.987   5.689  22.876  1.00  0.00      RA0  C
ATOM   3172  CB  GLU A 311     -18.399   6.755  23.798  1.00  0.00      RA0  C
ATOM   3173  CG  GLU A 311     -17.680   7.848  22.967  1.00  0.00      RA0  C
ATOM   3174  CD  GLU A 311     -18.472   8.354  21.744  1.00  0.00      RA0  C
ATOM   3175  OE1 GLU A 311     -17.873   8.568  20.680  1.00  0.00      RA0  O
ATOM   3176  OE2 GLU A 311     -19.679   8.567  21.840  1.00  0.00      RA0  O
ATOM   3177  C   GLU A 311     -18.048   4.787  22.061  1.00  0.00      RA0  C
ATOM   3178  O   GLU A 311     -17.584   5.185  20.989  1.00  0.00      RA0  O
ATOM   3179  N   LEU A 312     -17.829   3.541  22.503  1.00  0.00      RA0  N
ATOM   3180  H   LEU A 312     -18.235   3.276  23.381  1.00  0.00      RA0  H
ATOM   3181  CA  LEU A 312     -17.053   2.550  21.750  1.00  0.00      RA0  C
ATOM   3182  CB  LEU A 312     -17.008   1.219  22.496  1.00  0.00      RA0  C
ATOM   3183  CG  LEU A 312     -16.081   1.300  23.700  1.00  0.00      RA0  C
ATOM   3184  CD1 LEU A 312     -16.011  -0.017  24.477  1.00  0.00      RA0  C
ATOM   3185  CD2 LEU A 312     -14.707   1.804  23.266  1.00  0.00      RA0  C
ATOM   3186  C   LEU A 312     -17.640   2.329  20.351  1.00  0.00      RA0  C
ATOM   3187  O   LEU A 312     -16.927   2.498  19.358  1.00  0.00      RA0  O
ATOM   3188  N   PHE A 313     -18.947   2.060  20.270  1.00  0.00      RA0  N
ATOM   3189  H   PHE A 313     -19.474   1.966  21.118  1.00  0.00      RA0  H
ATOM   3190  CA  PHE A 313     -19.643   1.837  19.003  1.00  0.00      RA0  C
ATOM   3191  CB  PHE A 313     -21.075   1.367  19.263  1.00  0.00      RA0  C
ATOM   3192  CG  PHE A 313     -21.708   0.933  17.963  1.00  0.00      RA0  C
ATOM   3193  CD1 PHE A 313     -22.830   1.595  17.481  1.00  0.00      RA0  C
ATOM   3194  CD2 PHE A 313     -21.168  -0.131  17.251  1.00  0.00      RA0  C
ATOM   3195  CE1 PHE A 313     -23.413   1.193  16.285  1.00  0.00      RA0  C
ATOM   3196  CE2 PHE A 313     -21.750  -0.533  16.055  1.00  0.00      RA0  C
ATOM   3197  CZ  PHE A 313     -22.872   0.129  15.572  1.00  0.00      RA0  C
ATOM   3198  C   PHE A 313     -19.626   3.073  18.098  1.00  0.00      RA0  C
ATOM   3199  O   PHE A 313     -19.364   2.968  16.899  1.00  0.00      RA0  O
ATOM   3200  N   ARG A 314     -19.840   4.270  18.660  1.00  0.00      RA0  N
ATOM   3201  H   ARG A 314     -20.033   4.304  19.643  1.00  0.00      RA0  H
ATOM   3202  CA  ARG A 314     -19.780   5.536  17.916  1.00  0.00      RA0  C
ATOM   3203  CB  ARG A 314     -20.190   6.741  18.753  1.00  0.00      RA0  C
ATOM   3204  CG  ARG A 314     -20.767   7.808  17.826  1.00  0.00      RA0  C
ATOM   3205  CD  ARG A 314     -20.955   9.176  18.476  1.00  0.00      RA0  C
ATOM   3206  NE  ARG A 314     -21.664   9.060  19.741  1.00  0.00      RA0  N
ATOM   3207  HE  ARG A 314     -21.067   8.853  20.535  1.00  0.00      RA0  H
ATOM   3208  CZ  ARG A 314     -23.020   9.186  19.780  1.00  0.00      RA0  C
ATOM   3209  NH1 ARG A 314     -23.702   9.434  18.632  1.00  0.00      RA0  N
ATOM   3210 HH11 ARG A 314     -24.702   9.525  18.554  1.00  0.00      RA0  H
ATOM   3211 HH12 ARG A 314     -23.223   9.540  17.756  1.00  0.00      RA0  H
ATOM   3212  NH2 ARG A 314     -23.640   9.061  20.973  1.00  0.00      RA0  N
ATOM   3213 HH21 ARG A 314     -24.632   9.150  21.092  1.00  0.00      RA0  H
ATOM   3214 HH22 ARG A 314     -23.096   8.868  21.799  1.00  0.00      RA0  H
ATOM   3215  C   ARG A 314     -18.405   5.756  17.291  1.00  0.00      RA0  C
ATOM   3216  O   ARG A 314     -18.328   6.124  16.119  1.00  0.00      RA0  O
ATOM   3217  N   ASN A 315     -17.337   5.531  18.050  1.00  0.00      RA0  N
ATOM   3218  H   ASN A 315     -17.496   5.187  18.981  1.00  0.00      RA0  H
ATOM   3219  CA  ASN A 315     -15.971   5.708  17.562  1.00  0.00      RA0  C
ATOM   3220  CB  ASN A 315     -14.946   5.729  18.693  1.00  0.00      RA0  C
ATOM   3221  CG  ASN A 315     -15.031   7.072  19.372  1.00  0.00      RA0  C
ATOM   3222  OD1 ASN A 315     -14.828   8.122  18.763  1.00  0.00      RA0  O
ATOM   3223  ND2 ASN A 315     -15.431   6.995  20.646  1.00  0.00      RA0  N
ATOM   3224 HD21 ASN A 315     -15.648   6.111  21.069  1.00  0.00      RA0  H
ATOM   3225 HD22 ASN A 315     -15.646   7.789  21.220  1.00  0.00      RA0  H
ATOM   3226  C   ASN A 315     -15.582   4.637  16.542  1.00  0.00      RA0  C
ATOM   3227  O   ASN A 315     -14.955   4.966  15.535  1.00  0.00      RA0  O
ATOM   3228  N   LEU A 316     -16.019   3.389  16.736  1.00  0.00      RA0  N
ATOM   3229  H   LEU A 316     -16.572   3.176  17.544  1.00  0.00      RA0  H
ATOM   3230  CA  LEU A 316     -15.809   2.321  15.761  1.00  0.00      RA0  C
ATOM   3231  CB  LEU A 316     -16.300   0.988  16.322  1.00  0.00      RA0  C
ATOM   3232  CG  LEU A 316     -15.863  -0.195  15.461  1.00  0.00      RA0  C
ATOM   3233  CD1 LEU A 316     -14.342  -0.255  15.308  1.00  0.00      RA0  C
ATOM   3234  CD2 LEU A 316     -16.428  -1.510  15.989  1.00  0.00      RA0  C
ATOM   3235  C   LEU A 316     -16.491   2.648  14.427  1.00  0.00      RA0  C
ATOM   3236  O   LEU A 316     -15.842   2.591  13.385  1.00  0.00      RA0  O
ATOM   3237  N   MET A 317     -17.760   3.072  14.458  1.00  0.00      RA0  N
ATOM   3238  H   MET A 317     -18.229   3.086  15.343  1.00  0.00      RA0  H
ATOM   3239  CA  MET A 317     -18.519   3.470  13.266  1.00  0.00      RA0  C
ATOM   3240  CB  MET A 317     -19.944   3.879  13.632  1.00  0.00      RA0  C
ATOM   3241  CG  MET A 317     -20.840   2.690  13.967  1.00  0.00      RA0  C
ATOM   3242  SD  MET A 317     -21.155   1.633  12.547  1.00  0.00      RA0  S
ATOM   3243  CE  MET A 317     -22.002   2.840  11.517  1.00  0.00      RA0  C
ATOM   3244  C   MET A 317     -17.851   4.624  12.507  1.00  0.00      RA0  C
ATOM   3245  O   MET A 317     -17.754   4.575  11.281  1.00  0.00      RA0  O
ATOM   3246  N   LYS A 318     -17.348   5.642  13.220  1.00  0.00      RA0  N
ATOM   3247  H   LYS A 318     -17.494   5.632  14.211  1.00  0.00      RA0  H
ATOM   3248  CA  LYS A 318     -16.604   6.762  12.616  1.00  0.00      RA0  C
ATOM   3249  CB  LYS A 318     -16.154   7.768  13.694  1.00  0.00      RA0  C
ATOM   3250  CG  LYS A 318     -17.191   8.477  14.578  1.00  0.00      RA0  C
ATOM   3251  CD  LYS A 318     -16.565   8.924  15.918  1.00  0.00      RA0  C
ATOM   3252  CE  LYS A 318     -17.563   9.471  16.954  1.00  0.00      RA0  C
ATOM   3253  NZ  LYS A 318     -17.006   9.470  18.323  1.00  0.00      RA0  N
ATOM   3254  HZ1 LYS A 318     -17.486   8.791  18.960  1.00  0.00      RA0  H
ATOM   3255  HZ2 LYS A 318     -15.999   9.207  18.311  1.00  0.00      RA0  H
ATOM   3256  HZ3 LYS A 318     -17.098  10.392  18.786  1.00  0.00      RA0  H
ATOM   3257  C   LYS A 318     -15.310   6.295  11.951  1.00  0.00      RA0  C
ATOM   3258  O   LYS A 318     -15.058   6.647  10.803  1.00  0.00      RA0  O
ATOM   3259  N   SER A 319     -14.512   5.482  12.643  1.00  0.00      RA0  N
ATOM   3260  H   SER A 319     -14.780   5.192  13.561  1.00  0.00      RA0  H
ATOM   3261  CA  SER A 319     -13.255   4.945  12.107  1.00  0.00      RA0  C
ATOM   3262  CB  SER A 319     -12.512   4.353  13.287  1.00  0.00      RA0  C
ATOM   3263  OG  SER A 319     -12.525   5.345  14.318  1.00  0.00      RA0  O
ATOM   3264  HG  SER A 319     -13.288   5.173  14.858  1.00  0.00      RA0  H
ATOM   3265  C   SER A 319     -13.473   4.004  10.920  1.00  0.00      RA0  C
ATOM   3266  O   SER A 319     -12.651   3.970  10.007  1.00  0.00      RA0  O
ATOM   3267  N   ALA A 320     -14.591   3.277  10.903  1.00  0.00      RA0  N
ATOM   3268  H   ALA A 320     -15.241   3.378  11.659  1.00  0.00      RA0  H
ATOM   3269  CA  ALA A 320     -14.953   2.340   9.847  1.00  0.00      RA0  C
ATOM   3270  CB  ALA A 320     -16.108   1.453  10.294  1.00  0.00      RA0  C
ATOM   3271  C   ALA A 320     -15.344   3.008   8.519  1.00  0.00      RA0  C
ATOM   3272  O   ALA A 320     -15.404   2.317   7.502  1.00  0.00      RA0  O
ATOM   3273  N   PHE A 321     -15.631   4.313   8.498  1.00  0.00      RA0  N
ATOM   3274  H   PHE A 321     -15.496   4.871   9.319  1.00  0.00      RA0  H
ATOM   3275  CA  PHE A 321     -15.993   5.024   7.274  1.00  0.00      RA0  C
ATOM   3276  CB  PHE A 321     -16.976   6.146   7.618  1.00  0.00      RA0  C
ATOM   3277  CG  PHE A 321     -17.546   6.764   6.365  1.00  0.00      RA0  C
ATOM   3278  CD1 PHE A 321     -17.783   8.132   6.319  1.00  0.00      RA0  C
ATOM   3279  CD2 PHE A 321     -17.848   5.968   5.266  1.00  0.00      RA0  C
ATOM   3280  CE1 PHE A 321     -18.325   8.709   5.177  1.00  0.00      RA0  C
ATOM   3281  CE2 PHE A 321     -18.389   6.545   4.123  1.00  0.00      RA0  C
ATOM   3282  CZ  PHE A 321     -18.626   7.914   4.078  1.00  0.00      RA0  C
ATOM   3283  C   PHE A 321     -14.747   5.572   6.566  1.00  0.00      RA0  C
ATOM   3284  O   PHE A 321     -14.133   6.557   6.989  1.00  0.00      RA0  O
ATOM   3285  N   VAL A 322     -14.350   4.917   5.474  1.00  0.00      RA0  N
ATOM   3286  H   VAL A 322     -14.933   4.188   5.098  1.00  0.00      RA0  H
ATOM   3287  CA  VAL A 322     -13.080   5.180   4.782  1.00  0.00      RA0  C
ATOM   3288  CB  VAL A 322     -12.091   4.031   5.024  1.00  0.00      RA0  C
ATOM   3289  CG1 VAL A 322     -11.783   3.851   6.512  1.00  0.00      RA0  C
ATOM   3290  CG2 VAL A 322     -12.589   2.730   4.390  1.00  0.00      RA0  C
ATOM   3291  C   VAL A 322     -13.259   5.392   3.283  1.00  0.00      RA0  C
ATOM   3292  O   VAL A 322     -14.217   4.923   2.669  1.00  0.00      RA0  O
ATOM   3293  N   VAL A 323     -12.296   6.082   2.671  1.00  0.00      RA0  N
ATOM   3294  H   VAL A 323     -11.520   6.402   3.212  1.00  0.00      RA0  H
ATOM   3295  CA  VAL A 323     -12.165   6.163   1.211  1.00  0.00      RA0  C
ATOM   3296  CB  VAL A 323     -11.437   7.434   0.786  1.00  0.00      RA0  C
ATOM   3297  CG1 VAL A 323     -11.403   7.564  -0.738  1.00  0.00      RA0  C
ATOM   3298  CG2 VAL A 323     -12.094   8.646   1.437  1.00  0.00      RA0  C
ATOM   3299  C   VAL A 323     -11.433   4.913   0.733  1.00  0.00      RA0  C
ATOM   3300  O   VAL A 323     -10.235   4.786   0.947  1.00  0.00      RA0  O
ATOM   3301  N   GLU A 324     -12.142   3.980   0.103  1.00  0.00      RA0  N
ATOM   3302  H   GLU A 324     -13.084   4.216  -0.140  1.00  0.00      RA0  H
ATOM   3303  CA  GLU A 324     -11.579   2.735  -0.440  1.00  0.00      RA0  C
ATOM   3304  CB  GLU A 324     -12.754   1.790  -0.705  1.00  0.00      RA0  C
ATOM   3305  CG  GLU A 324     -12.448   0.371  -1.190  1.00  0.00      RA0  C
ATOM   3306  CD  GLU A 324     -13.783  -0.317  -1.406  1.00  0.00      RA0  C
ATOM   3307  OE1 GLU A 324     -13.834  -1.508  -1.708  1.00  0.00      RA0  O
ATOM   3308  OE2 GLU A 324     -14.802   0.351  -1.290  1.00  0.00      RA0  O
ATOM   3309  C   GLU A 324     -10.763   2.995  -1.712  1.00  0.00      RA0  C
ATOM   3310  O   GLU A 324      -9.653   2.481  -1.856  1.00  0.00      RA0  O
ATOM   3311  N   ARG A 325     -11.286   3.835  -2.617  1.00  0.00      RA0  N
ATOM   3312  H   ARG A 325     -12.159   4.286  -2.412  1.00  0.00      RA0  H
ATOM   3313  CA  ARG A 325     -10.591   4.245  -3.842  1.00  0.00      RA0  C
ATOM   3314  CB  ARG A 325     -11.296   3.671  -5.063  1.00  0.00      RA0  C
ATOM   3315  CG  ARG A 325     -10.341   3.401  -6.223  1.00  0.00      RA0  C
ATOM   3316  CD  ARG A 325     -11.109   2.974  -7.471  1.00  0.00      RA0  C
ATOM   3317  NE  ARG A 325     -11.938   4.084  -7.927  1.00  0.00      RA0  N
ATOM   3318  HE  ARG A 325     -11.459   4.964  -8.035  1.00  0.00      RA0  H
ATOM   3319  CZ  ARG A 325     -13.265   3.905  -8.190  1.00  0.00      RA0  C
ATOM   3320  NH1 ARG A 325     -13.849   2.695  -8.039  1.00  0.00      RA0  N
ATOM   3321 HH11 ARG A 325     -14.835   2.556  -8.240  1.00  0.00      RA0  H
ATOM   3322 HH12 ARG A 325     -13.339   1.890  -7.730  1.00  0.00      RA0  H
ATOM   3323  NH2 ARG A 325     -13.974   4.963  -8.609  1.00  0.00      RA0  N
ATOM   3324 HH21 ARG A 325     -14.966   4.893  -8.796  1.00  0.00      RA0  H
ATOM   3325 HH22 ARG A 325     -13.537   5.852  -8.776  1.00  0.00      RA0  H
ATOM   3326  C   ARG A 325     -10.502   5.759  -3.905  1.00  0.00      RA0  C
ATOM   3327  O   ARG A 325     -11.524   6.436  -4.011  1.00  0.00      RA0  O
ATOM   3328  N   GLN A 326      -9.272   6.258  -3.864  1.00  0.00      RA0  N
ATOM   3329  H   GLN A 326      -8.516   5.607  -3.880  1.00  0.00      RA0  H
ATOM   3330  CA  GLN A 326      -8.966   7.683  -3.910  1.00  0.00      RA0  C
ATOM   3331  CB  GLN A 326      -7.463   7.863  -3.655  1.00  0.00      RA0  C
ATOM   3332  CG  GLN A 326      -7.042   7.434  -2.243  1.00  0.00      RA0  C
ATOM   3333  CD  GLN A 326      -7.675   8.334  -1.195  1.00  0.00      RA0  C
ATOM   3334  OE1 GLN A 326      -8.038   9.480  -1.447  1.00  0.00      RA0  O
ATOM   3335  NE2 GLN A 326      -7.789   7.755   0.011  1.00  0.00      RA0  N
ATOM   3336 HE21 GLN A 326      -7.429   6.833   0.189  1.00  0.00      RA0  H
ATOM   3337 HE22 GLN A 326      -8.212   8.192   0.803  1.00  0.00      RA0  H
ATOM   3338  C   GLN A 326      -9.440   8.338  -5.226  1.00  0.00      RA0  C
ATOM   3339  O   GLN A 326      -9.548   7.647  -6.244  1.00  0.00      RA0  O
ATOM   3340  N   PRO A 327      -9.711   9.659  -5.229  1.00  0.00      RA0  N
ATOM   3341  CD  PRO A 327      -9.717  10.511  -4.049  1.00  0.00      RA0  C
ATOM   3342  CA  PRO A 327     -10.104  10.404  -6.423  1.00  0.00      RA0  C
ATOM   3343  CB  PRO A 327     -10.115  11.859  -5.956  1.00  0.00      RA0  C
ATOM   3344  CG  PRO A 327     -10.476  11.757  -4.482  1.00  0.00      RA0  C
ATOM   3345  C   PRO A 327      -9.159  10.166  -7.606  1.00  0.00      RA0  C
ATOM   3346  O   PRO A 327      -7.966  10.443  -7.519  1.00  0.00      RA0  O
ATOM   3347  N   CYS A 328      -9.687   9.664  -8.720  1.00  0.00      RA0  N
ATOM   3348  H   CYS A 328     -10.656   9.408  -8.737  1.00  0.00      RA0  H
ATOM   3349  CA  CYS A 328      -8.891   9.327  -9.899  1.00  0.00      RA0  C
ATOM   3350  CB  CYS A 328      -8.393   7.887  -9.757  1.00  0.00      RA0  C
ATOM   3351  SG  CYS A 328      -7.218   7.405 -11.045  1.00  0.00      RA0  S
ATOM   3352  C   CYS A 328      -9.687   9.556 -11.190  1.00  0.00      RA0  C
ATOM   3353  O   CYS A 328     -10.868   9.200 -11.282  1.00  0.00      RA0  O
ATOM   3354  N   MET A 329      -9.043  10.149 -12.197  1.00  0.00      RA0  N
ATOM   3355  H   MET A 329      -8.060  10.313 -12.099  1.00  0.00      RA0  H
ATOM   3356  CA  MET A 329      -9.616  10.299 -13.534  1.00  0.00      RA0  C
ATOM   3357  CB  MET A 329      -8.977  11.471 -14.279  1.00  0.00      RA0  C
ATOM   3358  CG  MET A 329      -9.323  12.809 -13.628  1.00  0.00      RA0  C
ATOM   3359  SD  MET A 329      -8.683  14.213 -14.547  1.00  0.00      RA0  S
ATOM   3360  CE  MET A 329      -6.934  13.842 -14.381  1.00  0.00      RA0  C
ATOM   3361  C   MET A 329      -9.447   8.991 -14.319  1.00  0.00      RA0  C
ATOM   3362  O   MET A 329      -8.310   8.562 -14.505  1.00  0.00      RA0  O
ATOM   3363  N   PRO A 330     -10.517   8.391 -14.876  1.00  0.00      RA0  N
ATOM   3364  CD  PRO A 330     -11.891   8.856 -14.737  1.00  0.00      RA0  C
ATOM   3365  CA  PRO A 330     -10.406   7.150 -15.653  1.00  0.00      RA0  C
ATOM   3366  CB  PRO A 330     -11.854   6.896 -16.090  1.00  0.00      RA0  C
ATOM   3367  CG  PRO A 330     -12.723   7.626 -15.068  1.00  0.00      RA0  C
ATOM   3368  C   PRO A 330      -9.444   7.218 -16.849  1.00  0.00      RA0  C
ATOM   3369  O   PRO A 330      -8.893   6.202 -17.251  1.00  0.00      RA0  O
ATOM   3370  N   MET A 331      -9.224   8.411 -17.413  1.00  0.00      RA0  N
ATOM   3371  H   MET A 331      -9.664   9.203 -16.997  1.00  0.00      RA0  H
ATOM   3372  CA  MET A 331      -8.281   8.640 -18.519  1.00  0.00      RA0  C
ATOM   3373  CB  MET A 331      -8.613   9.952 -19.230  1.00  0.00      RA0  C
ATOM   3374  CG  MET A 331     -10.093  10.058 -19.600  1.00  0.00      RA0  C
ATOM   3375  SD  MET A 331     -10.648   8.701 -20.643  1.00  0.00      RA0  S
ATOM   3376  CE  MET A 331     -12.394   9.135 -20.704  1.00  0.00      RA0  C
ATOM   3377  C   MET A 331      -6.806   8.644 -18.082  1.00  0.00      RA0  C
ATOM   3378  O   MET A 331      -5.917   8.550 -18.924  1.00  0.00      RA0  O
ATOM   3379  N   HIS A 332      -6.538   8.759 -16.778  1.00  0.00      RA0  N
ATOM   3380  H   HIS A 332      -7.279   8.749 -16.106  1.00  0.00      RA0  H
ATOM   3381  CA  HIS A 332      -5.197   8.814 -16.196  1.00  0.00      RA0  C
ATOM   3382  CB  HIS A 332      -4.794  10.256 -15.865  1.00  0.00      RA0  C
ATOM   3383  CG  HIS A 332      -4.864  11.131 -17.098  1.00  0.00      RA0  C
ATOM   3384  ND1 HIS A 332      -4.526  10.731 -18.338  1.00  0.00      RA0  N
ATOM   3385  HD1 HIS A 332      -4.271   9.821 -18.612  1.00  0.00      RA0  H
ATOM   3386  CD2 HIS A 332      -5.296  12.456 -17.169  1.00  0.00      RA0  C
ATOM   3387  NE2 HIS A 332      -5.217  12.850 -18.462  1.00  0.00      RA0  N
ATOM   3388  CE1 HIS A 332      -4.741  11.787 -19.184  1.00  0.00      RA0  C
ATOM   3389  C   HIS A 332      -5.118   7.932 -14.934  1.00  0.00      RA0  C
ATOM   3390  O   HIS A 332      -4.909   8.455 -13.837  1.00  0.00      RA0  O
ATOM   3391  N   PRO A 333      -5.290   6.600 -15.068  1.00  0.00      RA0  N
ATOM   3392  CD  PRO A 333      -5.394   5.883 -16.338  1.00  0.00      RA0  C
ATOM   3393  CA  PRO A 333      -5.347   5.687 -13.922  1.00  0.00      RA0  C
ATOM   3394  CB  PRO A 333      -5.690   4.338 -14.565  1.00  0.00      RA0  C
ATOM   3395  CG  PRO A 333      -5.143   4.424 -15.985  1.00  0.00      RA0  C
ATOM   3396  C   PRO A 333      -4.049   5.675 -13.102  1.00  0.00      RA0  C
ATOM   3397  O   PRO A 333      -4.098   5.563 -11.882  1.00  0.00      RA0  O
ATOM   3398  N   ASP A 334      -2.903   5.890 -13.755  1.00  0.00      RA0  N
ATOM   3399  H   ASP A 334      -2.894   6.077 -14.739  1.00  0.00      RA0  H
ATOM   3400  CA  ASP A 334      -1.569   5.885 -13.132  1.00  0.00      RA0  C
ATOM   3401  CB  ASP A 334      -0.454   5.449 -14.105  1.00  0.00      RA0  C
ATOM   3402  CG  ASP A 334      -0.340   6.273 -15.382  1.00  0.00      RA0  C
ATOM   3403  OD1 ASP A 334      -1.223   6.200 -16.236  1.00  0.00      RA0  O
ATOM   3404  OD2 ASP A 334       0.696   6.895 -15.608  1.00  0.00      RA0  O
ATOM   3405  C   ASP A 334      -1.247   7.187 -12.369  1.00  0.00      RA0  C
ATOM   3406  O   ASP A 334      -0.106   7.400 -11.954  1.00  0.00      RA0  O
ATOM   3407  N   ARG A 335      -2.207   8.118 -12.279  1.00  0.00      RA0  N
ATOM   3408  H   ARG A 335      -3.133   7.919 -12.606  1.00  0.00      RA0  H
ATOM   3409  CA  ARG A 335      -2.048   9.447 -11.666  1.00  0.00      RA0  C
ATOM   3410  CB  ARG A 335      -1.955  10.517 -12.762  1.00  0.00      RA0  C
ATOM   3411  CG  ARG A 335      -0.764  10.402 -13.722  1.00  0.00      RA0  C
ATOM   3412  CD  ARG A 335       0.541  10.458 -12.938  1.00  0.00      RA0  C
ATOM   3413  NE  ARG A 335       1.741  10.601 -13.763  1.00  0.00      RA0  N
ATOM   3414  HE  ARG A 335       1.932  11.495 -14.182  1.00  0.00      RA0  H
ATOM   3415  CZ  ARG A 335       2.633   9.568 -13.803  1.00  0.00      RA0  C
ATOM   3416  NH1 ARG A 335       2.281   8.367 -13.279  1.00  0.00      RA0  N
ATOM   3417 HH11 ARG A 335       2.896   7.576 -13.283  1.00  0.00      RA0  H
ATOM   3418 HH12 ARG A 335       1.373   8.195 -12.866  1.00  0.00      RA0  H
ATOM   3419  NH2 ARG A 335       3.851   9.774 -14.356  1.00  0.00      RA0  N
ATOM   3420 HH21 ARG A 335       4.562   9.075 -14.459  1.00  0.00      RA0  H
ATOM   3421 HH22 ARG A 335       4.179  10.675 -14.708  1.00  0.00      RA0  H
ATOM   3422  C   ARG A 335      -3.252   9.785 -10.766  1.00  0.00      RA0  C
ATOM   3423  O   ARG A 335      -3.960  10.762 -11.032  1.00  0.00      RA0  O
ATOM   3424  N   PRO A 336      -3.547   8.978  -9.725  1.00  0.00      RA0  N
ATOM   3425  CD  PRO A 336      -2.834   7.769  -9.315  1.00  0.00      RA0  C
ATOM   3426  CA  PRO A 336      -4.588   9.315  -8.752  1.00  0.00      RA0  C
ATOM   3427  CB  PRO A 336      -4.625   8.117  -7.802  1.00  0.00      RA0  C
ATOM   3428  CG  PRO A 336      -3.213   7.563  -7.857  1.00  0.00      RA0  C
ATOM   3429  C   PRO A 336      -4.284  10.652  -8.055  1.00  0.00      RA0  C
ATOM   3430  O   PRO A 336      -3.162  11.144  -8.083  1.00  0.00      RA0  O
ATOM   3431  N   LEU A 337      -5.283  11.264  -7.418  1.00  0.00      RA0  N
ATOM   3432  H   LEU A 337      -6.183  10.838  -7.467  1.00  0.00      RA0  H
ATOM   3433  CA  LEU A 337      -5.158  12.530  -6.676  1.00  0.00      RA0  C
ATOM   3434  CB  LEU A 337      -4.233  12.369  -5.469  1.00  0.00      RA0  C
ATOM   3435  CG  LEU A 337      -4.665  11.243  -4.533  1.00  0.00      RA0  C
ATOM   3436  CD1 LEU A 337      -3.547  10.859  -3.566  1.00  0.00      RA0  C
ATOM   3437  CD2 LEU A 337      -5.975  11.576  -3.818  1.00  0.00      RA0  C
ATOM   3438  C   LEU A 337      -4.774  13.763  -7.517  1.00  0.00      RA0  C
ATOM   3439  O   LEU A 337      -4.652  14.854  -6.967  1.00  0.00      RA0  O
ATOM   3440  N   VAL A 338      -4.646  13.642  -8.839  1.00  0.00      RA0  N
ATOM   3441  H   VAL A 338      -4.710  12.745  -9.277  1.00  0.00      RA0  H
ATOM   3442  CA  VAL A 338      -4.547  14.787  -9.753  1.00  0.00      RA0  C
ATOM   3443  CB  VAL A 338      -3.357  14.640 -10.695  1.00  0.00      RA0  C
ATOM   3444  CG1 VAL A 338      -3.241  15.897 -11.553  1.00  0.00      RA0  C
ATOM   3445  CG2 VAL A 338      -2.065  14.331  -9.939  1.00  0.00      RA0  C
ATOM   3446  C   VAL A 338      -5.837  14.881 -10.554  1.00  0.00      RA0  C
ATOM   3447  O   VAL A 338      -6.155  13.989 -11.337  1.00  0.00      RA0  O
ATOM   3448  N   ILE A 339      -6.591  15.966 -10.377  1.00  0.00      RA0  N
ATOM   3449  H   ILE A 339      -6.240  16.714  -9.809  1.00  0.00      RA0  H
ATOM   3450  CA  ILE A 339      -7.894  16.153 -11.024  1.00  0.00      RA0  C
ATOM   3451  CB  ILE A 339      -9.039  16.280 -10.018  1.00  0.00      RA0  C
ATOM   3452  CG2 ILE A 339     -10.366  16.439 -10.762  1.00  0.00      RA0  C
ATOM   3453  CG1 ILE A 339      -9.073  15.099  -9.042  1.00  0.00      RA0  C
ATOM   3454  CD1 ILE A 339      -9.168  13.725  -9.706  1.00  0.00      RA0  C
ATOM   3455  C   ILE A 339      -7.841  17.360 -11.955  1.00  0.00      RA0  C
ATOM   3456  O   ILE A 339      -7.535  18.477 -11.541  1.00  0.00      RA0  O
ATOM   3457  N   LYS A 340      -8.171  17.154 -13.231  1.00  0.00      RA0  N
ATOM   3458  H   LYS A 340      -8.521  16.253 -13.481  1.00  0.00      RA0  H
ATOM   3459  CA  LYS A 340      -8.303  18.241 -14.202  1.00  0.00      RA0  C
ATOM   3460  CB  LYS A 340      -8.038  17.606 -15.566  1.00  0.00      RA0  C
ATOM   3461  CG  LYS A 340      -6.969  18.278 -16.419  1.00  0.00      RA0  C
ATOM   3462  CD  LYS A 340      -7.397  19.684 -16.800  1.00  0.00      RA0  C
ATOM   3463  CE  LYS A 340      -8.507  19.695 -17.845  1.00  0.00      RA0  C
ATOM   3464  NZ  LYS A 340      -9.163  21.009 -17.825  1.00  0.00      RA0  N
ATOM   3465  HZ1 LYS A 340      -9.874  21.043 -18.578  1.00  0.00      RA0  H
ATOM   3466  HZ2 LYS A 340      -9.673  21.122 -16.918  1.00  0.00      RA0  H
ATOM   3467  HZ3 LYS A 340      -8.470  21.780 -17.948  1.00  0.00      RA0  H
ATOM   3468  C   LYS A 340      -9.717  18.815 -14.162  1.00  0.00      RA0  C
ATOM   3469  O   LYS A 340     -10.700  18.083 -14.264  1.00  0.00      RA0  O
ATOM   3470  N   THR A 341      -9.825  20.136 -14.065  1.00  0.00      RA0  N
ATOM   3471  H   THR A 341      -8.995  20.683 -13.987  1.00  0.00      RA0  H
ATOM   3472  CA  THR A 341     -11.116  20.835 -14.161  1.00  0.00      RA0  C
ATOM   3473  CB  THR A 341     -10.710  22.292 -14.163  1.00  0.00      RA0  C
ATOM   3474  OG1 THR A 341      -9.460  22.374 -14.870  1.00  0.00      RA0  O
ATOM   3475  HG1 THR A 341      -8.786  22.509 -14.202  1.00  0.00      RA0  H
ATOM   3476  CG2 THR A 341     -10.573  22.873 -12.755  1.00  0.00      RA0  C
ATOM   3477  C   THR A 341     -11.853  20.477 -15.458  1.00  0.00      RA0  C
ATOM   3478  O   THR A 341     -11.255  20.344 -16.526  1.00  0.00      RA0  O
ATOM   3479  N   GLY A 342     -13.168  20.269 -15.359  1.00  0.00      RA0  N
ATOM   3480  H   GLY A 342     -13.585  20.356 -14.452  1.00  0.00      RA0  H
ATOM   3481  CA  GLY A 342     -14.017  19.844 -16.479  1.00  0.00      RA0  C
ATOM   3482  C   GLY A 342     -13.881  18.376 -16.912  1.00  0.00      RA0  C
ATOM   3483  O   GLY A 342     -14.672  17.936 -17.741  1.00  0.00      RA0  O
ATOM   3484  N   VAL A 343     -12.943  17.601 -16.354  1.00  0.00      RA0  N
ATOM   3485  H   VAL A 343     -12.391  17.933 -15.587  1.00  0.00      RA0  H
ATOM   3486  CA  VAL A 343     -12.804  16.160 -16.628  1.00  0.00      RA0  C
ATOM   3487  CB  VAL A 343     -11.330  15.783 -16.809  1.00  0.00      RA0  C
ATOM   3488  CG1 VAL A 343     -11.119  14.285 -17.049  1.00  0.00      RA0  C
ATOM   3489  CG2 VAL A 343     -10.743  16.606 -17.954  1.00  0.00      RA0  C
ATOM   3490  C   VAL A 343     -13.480  15.345 -15.528  1.00  0.00      RA0  C
ATOM   3491  O   VAL A 343     -13.403  15.692 -14.348  1.00  0.00      RA0  O
ATOM   3492  N   GLN A 344     -14.161  14.264 -15.916  1.00  0.00      RA0  N
ATOM   3493  H   GLN A 344     -14.090  13.980 -16.869  1.00  0.00      RA0  H
ATOM   3494  CA  GLN A 344     -14.805  13.368 -14.959  1.00  0.00      RA0  C
ATOM   3495  CB  GLN A 344     -15.836  12.457 -15.621  1.00  0.00      RA0  C
ATOM   3496  CG  GLN A 344     -17.071  13.261 -16.030  1.00  0.00      RA0  C
ATOM   3497  CD  GLN A 344     -18.126  12.336 -16.595  1.00  0.00      RA0  C
ATOM   3498  OE1 GLN A 344     -18.414  11.268 -16.065  1.00  0.00      RA0  O
ATOM   3499  NE2 GLN A 344     -18.689  12.808 -17.720  1.00  0.00      RA0  N
ATOM   3500 HE21 GLN A 344     -18.413  13.700 -18.082  1.00  0.00      RA0  H
ATOM   3501 HE22 GLN A 344     -19.394  12.297 -18.211  1.00  0.00      RA0  H
ATOM   3502  C   GLN A 344     -13.772  12.582 -14.149  1.00  0.00      RA0  C
ATOM   3503  O   GLN A 344     -12.772  12.098 -14.684  1.00  0.00      RA0  O
ATOM   3504  N   PHE A 345     -14.047  12.416 -12.862  1.00  0.00      RA0  N
ATOM   3505  H   PHE A 345     -14.881  12.818 -12.474  1.00  0.00      RA0  H
ATOM   3506  CA  PHE A 345     -13.265  11.577 -11.969  1.00  0.00      RA0  C
ATOM   3507  CB  PHE A 345     -12.268  12.396 -11.145  1.00  0.00      RA0  C
ATOM   3508  CG  PHE A 345     -12.937  13.324 -10.158  1.00  0.00      RA0  C
ATOM   3509  CD1 PHE A 345     -13.421  14.559 -10.571  1.00  0.00      RA0  C
ATOM   3510  CD2 PHE A 345     -13.034  12.954  -8.822  1.00  0.00      RA0  C
ATOM   3511  CE1 PHE A 345     -13.962  15.440  -9.644  1.00  0.00      RA0  C
ATOM   3512  CE2 PHE A 345     -13.576  13.835  -7.895  1.00  0.00      RA0  C
ATOM   3513  CZ  PHE A 345     -14.022  15.086  -8.302  1.00  0.00      RA0  C
ATOM   3514  C   PHE A 345     -14.170  10.719 -11.093  1.00  0.00      RA0  C
ATOM   3515  O   PHE A 345     -15.358  11.000 -10.905  1.00  0.00      RA0  O
ATOM   3516  N   THR A 346     -13.577   9.659 -10.559  1.00  0.00      RA0  N
ATOM   3517  H   THR A 346     -12.587   9.554 -10.630  1.00  0.00      RA0  H
ATOM   3518  CA  THR A 346     -14.263   8.674  -9.733  1.00  0.00      RA0  C
ATOM   3519  CB  THR A 346     -14.194   7.373 -10.527  1.00  0.00      RA0  C
ATOM   3520  OG1 THR A 346     -12.827   7.005 -10.748  1.00  0.00      RA0  O
ATOM   3521  HG1 THR A 346     -12.407   7.730 -11.209  1.00  0.00      RA0  H
ATOM   3522  CG2 THR A 346     -14.933   7.446 -11.862  1.00  0.00      RA0  C
ATOM   3523  C   THR A 346     -13.639   8.596  -8.349  1.00  0.00      RA0  C
ATOM   3524  O   THR A 346     -12.451   8.860  -8.184  1.00  0.00      RA0  O
ATOM   3525  N   THR A 347     -14.436   8.229  -7.353  1.00  0.00      RA0  N
ATOM   3526  H   THR A 347     -15.425   8.112  -7.496  1.00  0.00      RA0  H
ATOM   3527  CA  THR A 347     -13.991   7.953  -5.980  1.00  0.00      RA0  C
ATOM   3528  CB  THR A 347     -13.862   9.315  -5.274  1.00  0.00      RA0  C
ATOM   3529  OG1 THR A 347     -13.076   9.240  -4.081  1.00  0.00      RA0  O
ATOM   3530  HG1 THR A 347     -13.055  10.113  -3.712  1.00  0.00      RA0  H
ATOM   3531  CG2 THR A 347     -15.223   9.955  -5.009  1.00  0.00      RA0  C
ATOM   3532  C   THR A 347     -14.966   6.971  -5.333  1.00  0.00      RA0  C
ATOM   3533  O   THR A 347     -16.133   6.909  -5.736  1.00  0.00      RA0  O
ATOM   3534  N   LYS A 348     -14.502   6.159  -4.382  1.00  0.00      RA0  N
ATOM   3535  H   LYS A 348     -13.572   6.304  -4.027  1.00  0.00      RA0  H
ATOM   3536  CA  LYS A 348     -15.327   5.140  -3.717  1.00  0.00      RA0  C
ATOM   3537  CB  LYS A 348     -14.984   3.736  -4.249  1.00  0.00      RA0  C
ATOM   3538  CG  LYS A 348     -15.836   2.546  -3.758  1.00  0.00      RA0  C
ATOM   3539  CD  LYS A 348     -15.381   1.220  -4.403  1.00  0.00      RA0  C
ATOM   3540  CE  LYS A 348     -16.325   0.004  -4.274  1.00  0.00      RA0  C
ATOM   3541  NZ  LYS A 348     -16.145  -0.851  -3.083  1.00  0.00      RA0  N
ATOM   3542  HZ1 LYS A 348     -16.274  -0.333  -2.189  1.00  0.00      RA0  H
ATOM   3543  HZ2 LYS A 348     -16.800  -1.671  -3.119  1.00  0.00      RA0  H
ATOM   3544  HZ3 LYS A 348     -15.169  -1.202  -2.978  1.00  0.00      RA0  H
ATOM   3545  C   LYS A 348     -15.101   5.182  -2.213  1.00  0.00      RA0  C
ATOM   3546  O   LYS A 348     -13.958   5.104  -1.766  1.00  0.00      RA0  O
ATOM   3547  N   VAL A 349     -16.186   5.278  -1.450  1.00  0.00      RA0  N
ATOM   3548  H   VAL A 349     -17.084   5.279  -1.897  1.00  0.00      RA0  H
ATOM   3549  CA  VAL A 349     -16.173   5.145   0.014  1.00  0.00      RA0  C
ATOM   3550  CB  VAL A 349     -16.874   6.312   0.706  1.00  0.00      RA0  C
ATOM   3551  CG1 VAL A 349     -16.031   7.573   0.548  1.00  0.00      RA0  C
ATOM   3552  CG2 VAL A 349     -18.311   6.503   0.221  1.00  0.00      RA0  C
ATOM   3553  C   VAL A 349     -16.757   3.803   0.428  1.00  0.00      RA0  C
ATOM   3554  O   VAL A 349     -17.645   3.283  -0.247  1.00  0.00      RA0  O
ATOM   3555  N   ARG A 350     -16.280   3.258   1.545  1.00  0.00      RA0  N
ATOM   3556  H   ARG A 350     -15.603   3.745   2.101  1.00  0.00      RA0  H
ATOM   3557  CA  ARG A 350     -16.720   1.979   2.110  1.00  0.00      RA0  C
ATOM   3558  CB  ARG A 350     -15.703   0.875   1.806  1.00  0.00      RA0  C
ATOM   3559  CG  ARG A 350     -16.100  -0.556   2.198  1.00  0.00      RA0  C
ATOM   3560  CD  ARG A 350     -15.067  -1.552   1.666  1.00  0.00      RA0  C
ATOM   3561  NE  ARG A 350     -15.301  -2.938   2.075  1.00  0.00      RA0  N
ATOM   3562  HE  ARG A 350     -15.885  -3.140   2.875  1.00  0.00      RA0  H
ATOM   3563  CZ  ARG A 350     -14.614  -3.910   1.404  1.00  0.00      RA0  C
ATOM   3564  NH1 ARG A 350     -13.930  -3.588   0.279  1.00  0.00      RA0  N
ATOM   3565 HH11 ARG A 350     -13.385  -4.270  -0.213  1.00  0.00      RA0  H
ATOM   3566 HH12 ARG A 350     -13.951  -2.663  -0.140  1.00  0.00      RA0  H
ATOM   3567  NH2 ARG A 350     -14.631  -5.178   1.871  1.00  0.00      RA0  N
ATOM   3568 HH21 ARG A 350     -14.064  -5.927   1.493  1.00  0.00      RA0  H
ATOM   3569 HH22 ARG A 350     -15.229  -5.439   2.649  1.00  0.00      RA0  H
ATOM   3570  C   ARG A 350     -16.934   2.136   3.610  1.00  0.00      RA0  C
ATOM   3571  O   ARG A 350     -16.172   2.837   4.277  1.00  0.00      RA0  O
ATOM   3572  N   LEU A 351     -17.982   1.501   4.123  1.00  0.00      RA0  N
ATOM   3573  H   LEU A 351     -18.518   0.906   3.517  1.00  0.00      RA0  H
ATOM   3574  CA  LEU A 351     -18.201   1.337   5.554  1.00  0.00      RA0  C
ATOM   3575  CB  LEU A 351     -19.674   1.536   5.901  1.00  0.00      RA0  C
ATOM   3576  CG  LEU A 351     -19.948   1.442   7.402  1.00  0.00      RA0  C
ATOM   3577  CD1 LEU A 351     -19.202   2.520   8.189  1.00  0.00      RA0  C
ATOM   3578  CD2 LEU A 351     -21.445   1.446   7.704  1.00  0.00      RA0  C
ATOM   3579  C   LEU A 351     -17.745  -0.070   5.941  1.00  0.00      RA0  C
ATOM   3580  O   LEU A 351     -18.321  -1.054   5.490  1.00  0.00      RA0  O
ATOM   3581  N   LEU A 352     -16.715  -0.161   6.782  1.00  0.00      RA0  N
ATOM   3582  H   LEU A 352     -16.306   0.696   7.098  1.00  0.00      RA0  H
ATOM   3583  CA  LEU A 352     -16.128  -1.439   7.207  1.00  0.00      RA0  C
ATOM   3584  CB  LEU A 352     -14.706  -1.227   7.708  1.00  0.00      RA0  C
ATOM   3585  CG  LEU A 352     -13.805  -0.689   6.599  1.00  0.00      RA0  C
ATOM   3586  CD1 LEU A 352     -12.411  -0.332   7.112  1.00  0.00      RA0  C
ATOM   3587  CD2 LEU A 352     -13.756  -1.654   5.417  1.00  0.00      RA0  C
ATOM   3588  C   LEU A 352     -16.987  -2.203   8.228  1.00  0.00      RA0  C
ATOM   3589  O   LEU A 352     -16.669  -3.339   8.562  1.00  0.00      RA0  O
ATOM   3590  N   VAL A 353     -18.066  -1.590   8.723  1.00  0.00      RA0  N
ATOM   3591  H   VAL A 353     -18.310  -0.700   8.346  1.00  0.00      RA0  H
ATOM   3592  CA  VAL A 353     -19.115  -2.267   9.493  1.00  0.00      RA0  C
ATOM   3593  CB  VAL A 353     -19.765  -1.313  10.497  1.00  0.00      RA0  C
ATOM   3594  CG1 VAL A 353     -20.927  -1.996  11.210  1.00  0.00      RA0  C
ATOM   3595  CG2 VAL A 353     -18.757  -0.765  11.500  1.00  0.00      RA0  C
ATOM   3596  C   VAL A 353     -20.173  -2.769   8.515  1.00  0.00      RA0  C
ATOM   3597  O   VAL A 353     -20.984  -1.988   8.015  1.00  0.00      RA0  O
ATOM   3598  N   LYS A 354     -20.164  -4.074   8.234  1.00  0.00      RA0  N
ATOM   3599  H   LYS A 354     -19.525  -4.666   8.732  1.00  0.00      RA0  H
ATOM   3600  CA  LYS A 354     -21.038  -4.700   7.238  1.00  0.00      RA0  C
ATOM   3601  CB  LYS A 354     -20.252  -5.734   6.453  1.00  0.00      RA0  C
ATOM   3602  CG  LYS A 354     -21.020  -6.217   5.233  1.00  0.00      RA0  C
ATOM   3603  CD  LYS A 354     -20.043  -6.836   4.255  1.00  0.00      RA0  C
ATOM   3604  CE  LYS A 354     -19.168  -7.907   4.888  1.00  0.00      RA0  C
ATOM   3605  NZ  LYS A 354     -18.138  -8.218   3.903  1.00  0.00      RA0  N
ATOM   3606  HZ1 LYS A 354     -17.548  -9.034   4.168  1.00  0.00      RA0  H
ATOM   3607  HZ2 LYS A 354     -18.586  -8.476   3.003  1.00  0.00      RA0  H
ATOM   3608  HZ3 LYS A 354     -17.518  -7.391   3.757  1.00  0.00      RA0  H
ATOM   3609  C   LYS A 354     -22.320  -5.250   7.866  1.00  0.00      RA0  C
ATOM   3610  O   LYS A 354     -22.459  -6.450   8.073  1.00  0.00      RA0  O
ATOM   3611  N   PHE A 355     -23.278  -4.365   8.123  1.00  0.00      RA0  N
ATOM   3612  H   PHE A 355     -23.109  -3.407   7.886  1.00  0.00      RA0  H
ATOM   3613  CA  PHE A 355     -24.616  -4.738   8.592  1.00  0.00      RA0  C
ATOM   3614  CB  PHE A 355     -25.057  -3.828   9.734  1.00  0.00      RA0  C
ATOM   3615  CG  PHE A 355     -24.296  -4.225  10.975  1.00  0.00      RA0  C
ATOM   3616  CD1 PHE A 355     -23.772  -5.509  11.084  1.00  0.00      RA0  C
ATOM   3617  CD2 PHE A 355     -24.116  -3.315  12.007  1.00  0.00      RA0  C
ATOM   3618  CE1 PHE A 355     -23.050  -5.878  12.211  1.00  0.00      RA0  C
ATOM   3619  CE2 PHE A 355     -23.392  -3.685  13.133  1.00  0.00      RA0  C
ATOM   3620  CZ  PHE A 355     -22.853  -4.961  13.234  1.00  0.00      RA0  C
ATOM   3621  C   PHE A 355     -25.631  -4.761   7.441  1.00  0.00      RA0  C
ATOM   3622  O   PHE A 355     -25.849  -3.717   6.816  1.00  0.00      RA0  O
ATOM   3623  N   PRO A 356     -26.282  -5.904   7.147  1.00  0.00      RA0  N
ATOM   3624  CD  PRO A 356     -25.986  -7.187   7.773  1.00  0.00      RA0  C
ATOM   3625  CA  PRO A 356     -27.355  -5.990   6.150  1.00  0.00      RA0  C
ATOM   3626  CB  PRO A 356     -27.846  -7.433   6.308  1.00  0.00      RA0  C
ATOM   3627  CG  PRO A 356     -26.646  -8.204   6.853  1.00  0.00      RA0  C
ATOM   3628  C   PRO A 356     -28.470  -4.959   6.346  1.00  0.00      RA0  C
ATOM   3629  O   PRO A 356     -29.019  -4.445   5.374  1.00  0.00      RA0  O
ATOM   3630  N   GLU A 357     -28.752  -4.592   7.594  1.00  0.00      RA0  N
ATOM   3631  H   GLU A 357     -28.265  -5.069   8.331  1.00  0.00      RA0  H
ATOM   3632  CA  GLU A 357     -29.759  -3.606   7.985  1.00  0.00      RA0  C
ATOM   3633  CB  GLU A 357     -30.021  -3.541   9.496  1.00  0.00      RA0  C
ATOM   3634  CG  GLU A 357     -30.094  -4.875  10.238  1.00  0.00      RA0  C
ATOM   3635  CD  GLU A 357     -28.681  -5.359  10.456  1.00  0.00      RA0  C
ATOM   3636  OE1 GLU A 357     -28.317  -6.388   9.894  1.00  0.00      RA0  O
ATOM   3637  OE2 GLU A 357     -27.927  -4.659  11.125  1.00  0.00      RA0  O
ATOM   3638  C   GLU A 357     -29.432  -2.185   7.508  1.00  0.00      RA0  C
ATOM   3639  O   GLU A 357     -30.330  -1.351   7.414  1.00  0.00      RA0  O
ATOM   3640  N   LEU A 358     -28.161  -1.889   7.212  1.00  0.00      RA0  N
ATOM   3641  H   LEU A 358     -27.480  -2.623   7.256  1.00  0.00      RA0  H
ATOM   3642  CA  LEU A 358     -27.722  -0.583   6.708  1.00  0.00      RA0  C
ATOM   3643  CB  LEU A 358     -26.328  -0.239   7.232  1.00  0.00      RA0  C
ATOM   3644  CG  LEU A 358     -26.295  -0.119   8.757  1.00  0.00      RA0  C
ATOM   3645  CD1 LEU A 358     -24.879   0.137   9.277  1.00  0.00      RA0  C
ATOM   3646  CD2 LEU A 358     -27.288   0.928   9.266  1.00  0.00      RA0  C
ATOM   3647  C   LEU A 358     -27.774  -0.485   5.176  1.00  0.00      RA0  C
ATOM   3648  O   LEU A 358     -27.544   0.595   4.624  1.00  0.00      RA0  O
ATOM   3649  N   ASN A 359     -28.084  -1.580   4.476  1.00  0.00      RA0  N
ATOM   3650  H   ASN A 359     -28.375  -2.403   4.968  1.00  0.00      RA0  H
ATOM   3651  CA  ASN A 359     -28.143  -1.594   3.020  1.00  0.00      RA0  C
ATOM   3652  CB  ASN A 359     -28.416  -2.983   2.465  1.00  0.00      RA0  C
ATOM   3653  CG  ASN A 359     -28.451  -2.885   0.956  1.00  0.00      RA0  C
ATOM   3654  OD1 ASN A 359     -27.626  -2.231   0.321  1.00  0.00      RA0  O
ATOM   3655  ND2 ASN A 359     -29.442  -3.610   0.409  1.00  0.00      RA0  N
ATOM   3656 HD21 ASN A 359     -30.077  -4.107   1.003  1.00  0.00      RA0  H
ATOM   3657 HD22 ASN A 359     -29.575  -3.687  -0.579  1.00  0.00      RA0  H
ATOM   3658  C   ASN A 359     -29.203  -0.600   2.508  1.00  0.00      RA0  C
ATOM   3659  O   ASN A 359     -30.352  -0.619   2.948  1.00  0.00      RA0  O
ATOM   3660  N   TYR A 360     -28.809   0.289   1.592  1.00  0.00      RA0  N
ATOM   3661  H   TYR A 360     -27.851   0.266   1.296  1.00  0.00      RA0  H
ATOM   3662  CA  TYR A 360     -29.625   1.387   1.056  1.00  0.00      RA0  C
ATOM   3663  CB  TYR A 360     -30.801   0.867   0.225  1.00  0.00      RA0  C
ATOM   3664  CG  TYR A 360     -30.280   0.301  -1.072  1.00  0.00      RA0  C
ATOM   3665  CD1 TYR A 360     -29.632   1.138  -1.970  1.00  0.00      RA0  C
ATOM   3666  CE1 TYR A 360     -29.131   0.625  -3.158  1.00  0.00      RA0  C
ATOM   3667  CD2 TYR A 360     -30.445  -1.046  -1.368  1.00  0.00      RA0  C
ATOM   3668  CE2 TYR A 360     -29.935  -1.564  -2.553  1.00  0.00      RA0  C
ATOM   3669  CZ  TYR A 360     -29.266  -0.729  -3.441  1.00  0.00      RA0  C
ATOM   3670  OH  TYR A 360     -28.720  -1.238  -4.601  1.00  0.00      RA0  O
ATOM   3671  HH  TYR A 360     -28.942  -2.157  -4.689  1.00  0.00      RA0  H
ATOM   3672  C   TYR A 360     -30.117   2.442   2.067  1.00  0.00      RA0  C
ATOM   3673  O   TYR A 360     -30.861   3.343   1.680  1.00  0.00      RA0  O
ATOM   3674  N   GLN A 361     -29.687   2.391   3.333  1.00  0.00      RA0  N
ATOM   3675  H   GLN A 361     -29.005   1.703   3.589  1.00  0.00      RA0  H
ATOM   3676  CA  GLN A 361     -30.113   3.351   4.362  1.00  0.00      RA0  C
ATOM   3677  CB  GLN A 361     -30.149   2.696   5.741  1.00  0.00      RA0  C
ATOM   3678  CG  GLN A 361     -30.940   1.389   5.741  1.00  0.00      RA0  C
ATOM   3679  CD  GLN A 361     -32.324   1.620   5.174  1.00  0.00      RA0  C
ATOM   3680  OE1 GLN A 361     -33.100   2.438   5.658  1.00  0.00      RA0  O
ATOM   3681  NE2 GLN A 361     -32.591   0.847   4.106  1.00  0.00      RA0  N
ATOM   3682 HE21 GLN A 361     -31.900   0.194   3.781  1.00  0.00      RA0  H
ATOM   3683 HE22 GLN A 361     -33.460   0.905   3.618  1.00  0.00      RA0  H
ATOM   3684  C   GLN A 361     -29.256   4.622   4.393  1.00  0.00      RA0  C
ATOM   3685  O   GLN A 361     -29.725   5.682   4.804  1.00  0.00      RA0  O
ATOM   3686  N   LEU A 362     -27.991   4.534   3.973  1.00  0.00      RA0  N
ATOM   3687  H   LEU A 362     -27.698   3.709   3.494  1.00  0.00      RA0  H
ATOM   3688  CA  LEU A 362     -27.025   5.622   4.136  1.00  0.00      RA0  C
ATOM   3689  CB  LEU A 362     -25.666   5.065   4.557  1.00  0.00      RA0  C
ATOM   3690  CG  LEU A 362     -25.765   4.137   5.770  1.00  0.00      RA0  C
ATOM   3691  CD1 LEU A 362     -24.408   3.539   6.137  1.00  0.00      RA0  C
ATOM   3692  CD2 LEU A 362     -26.434   4.820   6.963  1.00  0.00      RA0  C
ATOM   3693  C   LEU A 362     -26.900   6.437   2.849  1.00  0.00      RA0  C
ATOM   3694  O   LEU A 362     -26.512   5.913   1.802  1.00  0.00      RA0  O
ATOM   3695  N   LYS A 363     -27.205   7.736   2.923  1.00  0.00      RA0  N
ATOM   3696  H   LYS A 363     -27.412   8.121   3.823  1.00  0.00      RA0  H
ATOM   3697  CA  LYS A 363     -27.060   8.677   1.807  1.00  0.00      RA0  C
ATOM   3698  CB  LYS A 363     -28.266   9.587   1.544  1.00  0.00      RA0  C
ATOM   3699  CG  LYS A 363     -28.289   9.947   0.049  1.00  0.00      RA0  C
ATOM   3700  CD  LYS A 363     -29.138  11.160  -0.358  1.00  0.00      RA0  C
ATOM   3701  CE  LYS A 363     -29.235  11.281  -1.888  1.00  0.00      RA0  C
ATOM   3702  NZ  LYS A 363     -29.467  12.676  -2.312  1.00  0.00      RA0  N
ATOM   3703  HZ1 LYS A 363     -28.743  12.960  -3.016  1.00  0.00      RA0  H
ATOM   3704  HZ2 LYS A 363     -30.405  12.770  -2.747  1.00  0.00      RA0  H
ATOM   3705  HZ3 LYS A 363     -29.390  13.323  -1.504  1.00  0.00      RA0  H
ATOM   3706  C   LYS A 363     -25.792   9.506   1.990  1.00  0.00      RA0  C
ATOM   3707  O   LYS A 363     -25.776  10.472   2.745  1.00  0.00      RA0  O
ATOM   3708  N   ILE A 364     -24.759   9.160   1.232  1.00  0.00      RA0  N
ATOM   3709  H   ILE A 364     -24.897   8.446   0.547  1.00  0.00      RA0  H
ATOM   3710  CA  ILE A 364     -23.469   9.842   1.262  1.00  0.00      RA0  C
ATOM   3711  CB  ILE A 364     -22.369   8.937   0.699  1.00  0.00      RA0  C
ATOM   3712  CG2 ILE A 364     -20.984   9.533   0.961  1.00  0.00      RA0  C
ATOM   3713  CG1 ILE A 364     -22.493   7.492   1.186  1.00  0.00      RA0  C
ATOM   3714  CD1 ILE A 364     -22.053   7.287   2.631  1.00  0.00      RA0  C
ATOM   3715  C   ILE A 364     -23.543  11.119   0.427  1.00  0.00      RA0  C
ATOM   3716  O   ILE A 364     -23.957  11.075  -0.732  1.00  0.00      RA0  O
ATOM   3717  N   LYS A 365     -23.100  12.247   0.977  1.00  0.00      RA0  N
ATOM   3718  H   LYS A 365     -22.750  12.192   1.911  1.00  0.00      RA0  H
ATOM   3719  CA  LYS A 365     -22.907  13.523   0.278  1.00  0.00      RA0  C
ATOM   3720  CB  LYS A 365     -23.612  14.599   1.120  1.00  0.00      RA0  C
ATOM   3721  CG  LYS A 365     -23.150  16.057   1.028  1.00  0.00      RA0  C
ATOM   3722  CD  LYS A 365     -22.115  16.397   2.106  1.00  0.00      RA0  C
ATOM   3723  CE  LYS A 365     -21.781  17.884   2.195  1.00  0.00      RA0  C
ATOM   3724  NZ  LYS A 365     -20.777  18.095   3.243  1.00  0.00      RA0  N
ATOM   3725  HZ1 LYS A 365     -20.460  19.075   3.328  1.00  0.00      RA0  H
ATOM   3726  HZ2 LYS A 365     -21.100  17.777   4.185  1.00  0.00      RA0  H
ATOM   3727  HZ3 LYS A 365     -19.923  17.509   3.098  1.00  0.00      RA0  H
ATOM   3728  C   LYS A 365     -21.416  13.782   0.089  1.00  0.00      RA0  C
ATOM   3729  O   LYS A 365     -20.642  13.565   1.012  1.00  0.00      RA0  O
ATOM   3730  N   VAL A 366     -21.024  14.267  -1.087  1.00  0.00      RA0  N
ATOM   3731  H   VAL A 366     -21.711  14.461  -1.789  1.00  0.00      RA0  H
ATOM   3732  CA  VAL A 366     -19.645  14.675  -1.382  1.00  0.00      RA0  C
ATOM   3733  CB  VAL A 366     -19.126  13.902  -2.602  1.00  0.00      RA0  C
ATOM   3734  CG1 VAL A 366     -19.865  14.249  -3.892  1.00  0.00      RA0  C
ATOM   3735  CG2 VAL A 366     -17.621  14.056  -2.745  1.00  0.00      RA0  C
ATOM   3736  C   VAL A 366     -19.546  16.196  -1.526  1.00  0.00      RA0  C
ATOM   3737  O   VAL A 366     -20.387  16.831  -2.169  1.00  0.00      RA0  O
ATOM   3738  N   CYS A 367     -18.518  16.790  -0.928  1.00  0.00      RA0  N
ATOM   3739  H   CYS A 367     -17.857  16.241  -0.406  1.00  0.00      RA0  H
ATOM   3740  CA  CYS A 367     -18.152  18.197  -1.082  1.00  0.00      RA0  C
ATOM   3741  CB  CYS A 367     -18.765  19.035   0.035  1.00  0.00      RA0  C
ATOM   3742  SG  CYS A 367     -18.415  18.390   1.687  1.00  0.00      RA0  S
ATOM   3743  C   CYS A 367     -16.625  18.353  -1.177  1.00  0.00      RA0  C
ATOM   3744  O   CYS A 367     -15.883  17.399  -0.958  1.00  0.00      RA0  O
ATOM   3745  N   ILE A 368     -16.153  19.537  -1.561  1.00  0.00      RA0  N
ATOM   3746  H   ILE A 368     -16.743  20.336  -1.678  1.00  0.00      RA0  H
ATOM   3747  CA  ILE A 368     -14.726  19.874  -1.642  1.00  0.00      RA0  C
ATOM   3748  CB  ILE A 368     -14.260  20.064  -3.093  1.00  0.00      RA0  C
ATOM   3749  CG2 ILE A 368     -15.042  21.166  -3.804  1.00  0.00      RA0  C
ATOM   3750  CG1 ILE A 368     -12.744  20.265  -3.160  1.00  0.00      RA0  C
ATOM   3751  CD1 ILE A 368     -12.206  20.331  -4.588  1.00  0.00      RA0  C
ATOM   3752  C   ILE A 368     -14.464  21.095  -0.757  1.00  0.00      RA0  C
ATOM   3753  O   ILE A 368     -15.291  22.005  -0.725  1.00  0.00      RA0  O
ATOM   3754  N   ASP A 369     -13.354  21.086  -0.018  1.00  0.00      RA0  N
ATOM   3755  H   ASP A 369     -12.724  20.315  -0.127  1.00  0.00      RA0  H
ATOM   3756  CA  ASP A 369     -12.871  22.196   0.820  1.00  0.00      RA0  C
ATOM   3757  CB  ASP A 369     -12.149  23.252  -0.001  1.00  0.00      RA0  C
ATOM   3758  CG  ASP A 369     -10.791  22.643  -0.282  1.00  0.00      RA0  C
ATOM   3759  OD1 ASP A 369     -10.293  21.902   0.570  1.00  0.00      RA0  O
ATOM   3760  OD2 ASP A 369     -10.248  22.880  -1.354  1.00  0.00      RA0  O
ATOM   3761  C   ASP A 369     -13.875  22.714   1.874  1.00  0.00      RA0  C
ATOM   3762  O   ASP A 369     -13.912  23.909   2.178  1.00  0.00      RA0  O
ATOM   3763  N   LYS A 370     -14.671  21.805   2.464  1.00  0.00      RA0  N
ATOM   3764  H   LYS A 370     -14.521  20.860   2.178  1.00  0.00      RA0  H
ATOM   3765  CA  LYS A 370     -15.733  22.108   3.447  1.00  0.00      RA0  C
ATOM   3766  CB  LYS A 370     -16.264  20.776   3.968  1.00  0.00      RA0  C
ATOM   3767  CG  LYS A 370     -17.044  20.843   5.279  1.00  0.00      RA0  C
ATOM   3768  CD  LYS A 370     -17.335  19.418   5.733  1.00  0.00      RA0  C
ATOM   3769  CE  LYS A 370     -17.882  19.270   7.150  1.00  0.00      RA0  C
ATOM   3770  NZ  LYS A 370     -18.120  17.843   7.357  1.00  0.00      RA0  N
ATOM   3771  HZ1 LYS A 370     -18.115  17.544   8.356  1.00  0.00      RA0  H
ATOM   3772  HZ2 LYS A 370     -18.980  17.508   6.879  1.00  0.00      RA0  H
ATOM   3773  HZ3 LYS A 370     -17.314  17.297   6.980  1.00  0.00      RA0  H
ATOM   3774  C   LYS A 370     -15.255  22.998   4.605  1.00  0.00      RA0  C
ATOM   3775  O   LYS A 370     -15.844  24.046   4.847  1.00  0.00      RA0  O
ATOM   3776  N   ASP A 371     -14.174  22.602   5.279  1.00  0.00      RA0  N
ATOM   3777  H   ASP A 371     -13.649  21.794   5.003  1.00  0.00      RA0  H
ATOM   3778  CA  ASP A 371     -13.681  23.274   6.498  1.00  0.00      RA0  C
ATOM   3779  CB  ASP A 371     -13.315  22.236   7.561  1.00  0.00      RA0  C
ATOM   3780  CG  ASP A 371     -12.282  21.239   7.047  1.00  0.00      RA0  C
ATOM   3781  OD1 ASP A 371     -12.625  20.358   6.253  1.00  0.00      RA0  O
ATOM   3782  OD2 ASP A 371     -11.138  21.269   7.499  1.00  0.00      RA0  O
ATOM   3783  C   ASP A 371     -12.509  24.233   6.220  1.00  0.00      RA0  C
ATOM   3784  O   ASP A 371     -12.069  25.006   7.072  1.00  0.00      RA0  O
ATOM   3785  N   SER A 372     -11.999  24.198   4.992  1.00  0.00      RA0  N
ATOM   3786  H   SER A 372     -12.372  23.566   4.314  1.00  0.00      RA0  H
ATOM   3787  CA  SER A 372     -10.872  24.999   4.519  1.00  0.00      RA0  C
ATOM   3788  CB  SER A 372     -10.311  24.222   3.334  1.00  0.00      RA0  C
ATOM   3789  OG  SER A 372     -10.927  22.924   3.317  1.00  0.00      RA0  O
ATOM   3790  HG  SER A 372     -10.636  22.528   2.488  1.00  0.00      RA0  H
ATOM   3791  C   SER A 372     -11.296  26.434   4.168  1.00  0.00      RA0  C
ATOM   3792  O   SER A 372     -10.456  27.319   4.045  1.00  0.00      RA0  O
ATOM   3793  N   GLY A 373     -12.602  26.685   4.040  1.00  0.00      RA0  N
ATOM   3794  H   GLY A 373     -13.247  25.953   4.263  1.00  0.00      RA0  H
ATOM   3795  CA  GLY A 373     -13.157  27.892   3.434  1.00  0.00      RA0  C
ATOM   3796  C   GLY A 373     -12.970  29.219   4.177  1.00  0.00      RA0  C
ATOM   3797  O   GLY A 373     -12.957  30.234   3.473  1.00  0.00      RA0  O
ATOM   3798  N   ASP A 374     -12.803  29.223   5.512  1.00  0.00      RA0  N
ATOM   3799  H   ASP A 374     -12.884  28.346   5.980  1.00  0.00      RA0  H
ATOM   3800  CA  ASP A 374     -12.963  30.452   6.320  1.00  0.00      RA0  C
ATOM   3801  CB  ASP A 374     -14.375  30.473   6.912  1.00  0.00      RA0  C
ATOM   3802  CG  ASP A 374     -15.355  30.102   5.807  1.00  0.00      RA0  C
ATOM   3803  OD1 ASP A 374     -15.668  30.950   4.970  1.00  0.00      RA0  O
ATOM   3804  OD2 ASP A 374     -15.746  28.937   5.737  1.00  0.00      RA0  O
ATOM   3805  C   ASP A 374     -11.857  30.788   7.344  1.00  0.00      RA0  C
ATOM   3806  O   ASP A 374     -11.758  31.950   7.740  1.00  0.00      RA0  O
ATOM   3807  N   VAL A 375     -10.987  29.857   7.772  1.00  0.00      RA0  N
ATOM   3808  H   VAL A 375     -11.111  28.918   7.460  1.00  0.00      RA0  H
ATOM   3809  CA  VAL A 375      -9.959  30.192   8.797  1.00  0.00      RA0  C
ATOM   3810  CB  VAL A 375     -10.490  29.943  10.221  1.00  0.00      RA0  C
ATOM   3811  CG1 VAL A 375     -11.445  31.025  10.729  1.00  0.00      RA0  C
ATOM   3812  CG2 VAL A 375     -11.084  28.536  10.328  1.00  0.00      RA0  C
ATOM   3813  C   VAL A 375      -8.621  29.447   8.671  1.00  0.00      RA0  C
ATOM   3814  O   VAL A 375      -7.623  29.916   9.215  1.00  0.00      RA0  O
ATOM   3815  N   ALA A 376      -8.566  28.314   7.958  1.00  0.00      RA0  N
ATOM   3816  H   ALA A 376      -9.362  28.020   7.435  1.00  0.00      RA0  H
ATOM   3817  CA  ALA A 376      -7.401  27.415   7.971  1.00  0.00      RA0  C
ATOM   3818  CB  ALA A 376      -7.810  26.032   8.481  1.00  0.00      RA0  C
ATOM   3819  C   ALA A 376      -6.673  27.243   6.619  1.00  0.00      RA0  C
ATOM   3820  O   ALA A 376      -5.495  26.874   6.615  1.00  0.00      RA0  O
ATOM   3821  N   ALA A 377      -7.325  27.505   5.479  1.00  0.00      RA0  N
ATOM   3822  H   ALA A 377      -8.242  27.899   5.489  1.00  0.00      RA0  H
ATOM   3823  CA  ALA A 377      -6.646  27.475   4.182  1.00  0.00      RA0  C
ATOM   3824  CB  ALA A 377      -7.594  27.218   3.013  1.00  0.00      RA0  C
ATOM   3825  C   ALA A 377      -5.894  28.778   3.916  1.00  0.00      RA0  C
ATOM   3826  O   ALA A 377      -6.349  29.866   4.280  1.00  0.00      RA0  O
ATOM   3827  N   LEU A 378      -4.741  28.654   3.260  1.00  0.00      RA0  N
ATOM   3828  H   LEU A 378      -4.450  27.724   3.027  1.00  0.00      RA0  H
ATOM   3829  CA  LEU A 378      -3.923  29.774   2.808  1.00  0.00      RA0  C
ATOM   3830  CB  LEU A 378      -2.792  29.337   1.878  1.00  0.00      RA0  C
ATOM   3831  CG  LEU A 378      -1.746  28.424   2.518  1.00  0.00      RA0  C
ATOM   3832  CD1 LEU A 378      -0.638  28.074   1.529  1.00  0.00      RA0  C
ATOM   3833  CD2 LEU A 378      -1.176  28.994   3.816  1.00  0.00      RA0  C
ATOM   3834  C   LEU A 378      -4.790  30.833   2.105  1.00  0.00      RA0  C
ATOM   3835  O   LEU A 378      -5.531  30.548   1.161  1.00  0.00      RA0  O
ATOM   3836  N   ARG A 379      -4.689  32.091   2.559  1.00  0.00      RA0  N
ATOM   3837  H   ARG A 379      -4.076  32.237   3.330  1.00  0.00      RA0  H
ATOM   3838  CA  ARG A 379      -5.294  33.223   1.845  1.00  0.00      RA0  C
ATOM   3839  CB  ARG A 379      -5.225  34.556   2.553  1.00  0.00      RA0  C
ATOM   3840  CG  ARG A 379      -6.043  34.607   3.837  1.00  0.00      RA0  C
ATOM   3841  CD  ARG A 379      -6.142  36.054   4.313  1.00  0.00      RA0  C
ATOM   3842  NE  ARG A 379      -6.563  36.137   5.709  1.00  0.00      RA0  N
ATOM   3843  HE  ARG A 379      -7.549  36.014   5.869  1.00  0.00      RA0  H
ATOM   3844  CZ  ARG A 379      -5.615  36.366   6.672  1.00  0.00      RA0  C
ATOM   3845  NH1 ARG A 379      -4.303  36.423   6.339  1.00  0.00      RA0  N
ATOM   3846 HH11 ARG A 379      -3.545  36.617   6.971  1.00  0.00      RA0  H
ATOM   3847 HH12 ARG A 379      -3.994  36.245   5.394  1.00  0.00      RA0  H
ATOM   3848  NH2 ARG A 379      -6.012  36.533   7.951  1.00  0.00      RA0  N
ATOM   3849 HH21 ARG A 379      -5.359  36.709   8.692  1.00  0.00      RA0  H
ATOM   3850 HH22 ARG A 379      -6.983  36.484   8.207  1.00  0.00      RA0  H
ATOM   3851  C   ARG A 379      -4.791  33.216   0.399  1.00  0.00      RA0  C
ATOM   3852  O   ARG A 379      -3.587  33.250   0.172  1.00  0.00      RA0  O
ATOM   3853  N   GLY A 380      -5.717  33.222  -0.558  1.00  0.00      RA0  N
ATOM   3854  H   GLY A 380      -6.660  33.084  -0.264  1.00  0.00      RA0  H
ATOM   3855  CA  GLY A 380      -5.409  33.254  -1.992  1.00  0.00      RA0  C
ATOM   3856  C   GLY A 380      -5.587  31.922  -2.726  1.00  0.00      RA0  C
ATOM   3857  O   GLY A 380      -5.534  31.927  -3.954  1.00  0.00      RA0  O
ATOM   3858  N   SER A 381      -5.864  30.822  -2.017  1.00  0.00      RA0  N
ATOM   3859  H   SER A 381      -5.782  30.823  -1.018  1.00  0.00      RA0  H
ATOM   3860  CA  SER A 381      -6.226  29.537  -2.628  1.00  0.00      RA0  C
ATOM   3861  CB  SER A 381      -6.494  28.477  -1.561  1.00  0.00      RA0  C
ATOM   3862  OG  SER A 381      -5.304  28.256  -0.802  1.00  0.00      RA0  O
ATOM   3863  HG  SER A 381      -4.717  27.797  -1.394  1.00  0.00      RA0  H
ATOM   3864  C   SER A 381      -7.442  29.647  -3.559  1.00  0.00      RA0  C
ATOM   3865  O   SER A 381      -8.413  30.366  -3.287  1.00  0.00      RA0  O
ATOM   3866  N   ARG A 382      -7.389  28.931  -4.683  1.00  0.00      RA0  N
ATOM   3867  H   ARG A 382      -6.581  28.333  -4.763  1.00  0.00      RA0  H
ATOM   3868  CA  ARG A 382      -8.498  28.767  -5.623  1.00  0.00      RA0  C
ATOM   3869  CB  ARG A 382      -8.084  28.022  -6.884  1.00  0.00      RA0  C
ATOM   3870  CG  ARG A 382      -7.121  28.745  -7.819  1.00  0.00      RA0  C
ATOM   3871  CD  ARG A 382      -6.463  27.726  -8.748  1.00  0.00      RA0  C
ATOM   3872  NE  ARG A 382      -5.775  26.749  -7.911  1.00  0.00      RA0  N
ATOM   3873  HE  ARG A 382      -5.489  27.038  -6.987  1.00  0.00      RA0  H
ATOM   3874  CZ  ARG A 382      -5.574  25.468  -8.253  1.00  0.00      RA0  C
ATOM   3875  NH1 ARG A 382      -5.886  25.037  -9.472  1.00  0.00      RA0  N
ATOM   3876 HH11 ARG A 382      -5.689  24.091  -9.748  1.00  0.00      RA0  H
ATOM   3877 HH12 ARG A 382      -6.319  25.653 -10.130  1.00  0.00      RA0  H
ATOM   3878  NH2 ARG A 382      -5.060  24.651  -7.344  1.00  0.00      RA0  N
ATOM   3879 HH21 ARG A 382      -4.738  23.728  -7.545  1.00  0.00      RA0  H
ATOM   3880 HH22 ARG A 382      -5.008  24.989  -6.391  1.00  0.00      RA0  H
ATOM   3881  C   ARG A 382      -9.597  27.946  -4.950  1.00  0.00      RA0  C
ATOM   3882  O   ARG A 382      -9.337  27.016  -4.201  1.00  0.00      RA0  O
ATOM   3883  N   LYS A 383     -10.853  28.282  -5.238  1.00  0.00      RA0  N
ATOM   3884  H   LYS A 383     -11.050  28.943  -5.959  1.00  0.00      RA0  H
ATOM   3885  CA  LYS A 383     -12.015  27.524  -4.756  1.00  0.00      RA0  C
ATOM   3886  CB  LYS A 383     -12.995  28.377  -3.918  1.00  0.00      RA0  C
ATOM   3887  CG  LYS A 383     -12.428  28.709  -2.518  1.00  0.00      RA0  C
ATOM   3888  CD  LYS A 383     -13.412  29.308  -1.485  1.00  0.00      RA0  C
ATOM   3889  CE  LYS A 383     -12.763  29.565  -0.104  1.00  0.00      RA0  C
ATOM   3890  NZ  LYS A 383     -13.727  30.040   0.915  1.00  0.00      RA0  N
ATOM   3891  HZ1 LYS A 383     -13.236  30.277   1.809  1.00  0.00      RA0  H
ATOM   3892  HZ2 LYS A 383     -14.230  30.892   0.605  1.00  0.00      RA0  H
ATOM   3893  HZ3 LYS A 383     -14.421  29.302   1.147  1.00  0.00      RA0  H
ATOM   3894  C   LYS A 383     -12.642  26.756  -5.911  1.00  0.00      RA0  C
ATOM   3895  O   LYS A 383     -12.708  27.258  -7.037  1.00  0.00      RA0  O
ATOM   3896  N   PHE A 384     -13.130  25.556  -5.627  1.00  0.00      RA0  N
ATOM   3897  H   PHE A 384     -13.145  25.219  -4.684  1.00  0.00      RA0  H
ATOM   3898  CA  PHE A 384     -13.739  24.667  -6.612  1.00  0.00      RA0  C
ATOM   3899  CB  PHE A 384     -12.846  23.453  -6.881  1.00  0.00      RA0  C
ATOM   3900  CG  PHE A 384     -11.521  23.917  -7.431  1.00  0.00      RA0  C
ATOM   3901  CD1 PHE A 384     -11.402  24.272  -8.771  1.00  0.00      RA0  C
ATOM   3902  CD2 PHE A 384     -10.400  24.013  -6.613  1.00  0.00      RA0  C
ATOM   3903  CE1 PHE A 384     -10.190  24.742  -9.276  1.00  0.00      RA0  C
ATOM   3904  CE2 PHE A 384      -9.190  24.483  -7.123  1.00  0.00      RA0  C
ATOM   3905  CZ  PHE A 384      -9.073  24.866  -8.456  1.00  0.00      RA0  C
ATOM   3906  C   PHE A 384     -15.116  24.208  -6.153  1.00  0.00      RA0  C
ATOM   3907  O   PHE A 384     -15.397  24.128  -4.965  1.00  0.00      RA0  O
ATOM   3908  N   ASN A 385     -15.966  23.879  -7.119  1.00  0.00      RA0  N
ATOM   3909  H   ASN A 385     -15.676  23.961  -8.075  1.00  0.00      RA0  H
ATOM   3910  CA  ASN A 385     -17.268  23.276  -6.879  1.00  0.00      RA0  C
ATOM   3911  CB  ASN A 385     -18.386  24.188  -7.357  1.00  0.00      RA0  C
ATOM   3912  CG  ASN A 385     -19.246  24.495  -6.154  1.00  0.00      RA0  C
ATOM   3913  OD1 ASN A 385     -20.107  23.716  -5.761  1.00  0.00      RA0  O
ATOM   3914  ND2 ASN A 385     -18.949  25.679  -5.579  1.00  0.00      RA0  N
ATOM   3915 HD21 ASN A 385     -18.204  26.254  -5.923  1.00  0.00      RA0  H
ATOM   3916 HD22 ASN A 385     -19.440  26.018  -4.777  1.00  0.00      RA0  H
ATOM   3917  C   ASN A 385     -17.334  21.904  -7.550  1.00  0.00      RA0  C
ATOM   3918  O   ASN A 385     -16.873  21.742  -8.686  1.00  0.00      RA0  O
ATOM   3919  N   ILE A 386     -17.941  20.939  -6.858  1.00  0.00      RA0  N
ATOM   3920  H   ILE A 386     -18.415  21.207  -6.020  1.00  0.00      RA0  H
ATOM   3921  CA  ILE A 386     -18.267  19.627  -7.421  1.00  0.00      RA0  C
ATOM   3922  CB  ILE A 386     -18.408  18.570  -6.325  1.00  0.00      RA0  C
ATOM   3923  CG2 ILE A 386     -18.867  17.227  -6.896  1.00  0.00      RA0  C
ATOM   3924  CG1 ILE A 386     -17.081  18.429  -5.584  1.00  0.00      RA0  C
ATOM   3925  CD1 ILE A 386     -17.054  17.230  -4.643  1.00  0.00      RA0  C
ATOM   3926  C   ILE A 386     -19.543  19.748  -8.256  1.00  0.00      RA0  C
ATOM   3927  O   ILE A 386     -20.582  20.196  -7.776  1.00  0.00      RA0  O
ATOM   3928  N   LEU A 387     -19.458  19.310  -9.507  1.00  0.00      RA0  N
ATOM   3929  H   LEU A 387     -18.590  18.900  -9.774  1.00  0.00      RA0  H
ATOM   3930  CA  LEU A 387     -20.570  19.115 -10.427  1.00  0.00      RA0  C
ATOM   3931  CB  LEU A 387     -20.246  19.694 -11.801  1.00  0.00      RA0  C
ATOM   3932  CG  LEU A 387     -19.713  21.125 -11.801  1.00  0.00      RA0  C
ATOM   3933  CD1 LEU A 387     -19.282  21.523 -13.212  1.00  0.00      RA0  C
ATOM   3934  CD2 LEU A 387     -20.697  22.128 -11.194  1.00  0.00      RA0  C
ATOM   3935  C   LEU A 387     -20.838  17.615 -10.611  1.00  0.00      RA0  C
ATOM   3936  O   LEU A 387     -19.954  16.781 -10.399  1.00  0.00      RA0  O
ATOM   3937  N   GLY A 388     -22.058  17.285 -11.033  1.00  0.00      RA0  N
ATOM   3938  H   GLY A 388     -22.762  17.993 -11.042  1.00  0.00      RA0  H
ATOM   3939  CA  GLY A 388     -22.519  15.909 -11.210  1.00  0.00      RA0  C
ATOM   3940  C   GLY A 388     -23.344  15.404 -10.026  1.00  0.00      RA0  C
ATOM   3941  O   GLY A 388     -24.004  16.173  -9.329  1.00  0.00      RA0  O
ATOM   3942  N   THR A 389     -23.343  14.088  -9.813  1.00  0.00      RA0  N
ATOM   3943  H   THR A 389     -22.761  13.481 -10.357  1.00  0.00      RA0  H
ATOM   3944  CA  THR A 389     -24.121  13.441  -8.744  1.00  0.00      RA0  C
ATOM   3945  CB  THR A 389     -24.186  12.015  -9.230  1.00  0.00      RA0  C
ATOM   3946  OG1 THR A 389     -24.080  12.069 -10.661  1.00  0.00      RA0  O
ATOM   3947  HG1 THR A 389     -24.876  12.485 -10.969  1.00  0.00      RA0  H
ATOM   3948  CG2 THR A 389     -25.441  11.272  -8.768  1.00  0.00      RA0  C
ATOM   3949  C   THR A 389     -23.416  13.603  -7.395  1.00  0.00      RA0  C
ATOM   3950  O   THR A 389     -22.579  12.787  -7.023  1.00  0.00      RA0  O
ATOM   3951  N   ASN A 390     -23.747  14.668  -6.662  1.00  0.00      RA0  N
ATOM   3952  H   ASN A 390     -24.411  15.302  -7.063  1.00  0.00      RA0  H
ATOM   3953  CA  ASN A 390     -23.127  15.008  -5.373  1.00  0.00      RA0  C
ATOM   3954  CB  ASN A 390     -23.396  16.463  -5.006  1.00  0.00      RA0  C
ATOM   3955  CG  ASN A 390     -24.514  16.514  -3.971  1.00  0.00      RA0  C
ATOM   3956  OD1 ASN A 390     -25.632  16.032  -4.170  1.00  0.00      RA0  O
ATOM   3957  ND2 ASN A 390     -24.144  17.159  -2.850  1.00  0.00      RA0  N
ATOM   3958 HD21 ASN A 390     -23.188  17.450  -2.760  1.00  0.00      RA0  H
ATOM   3959 HD22 ASN A 390     -24.771  17.358  -2.098  1.00  0.00      RA0  H
ATOM   3960  C   ASN A 390     -23.622  14.169  -4.180  1.00  0.00      RA0  C
ATOM   3961  O   ASN A 390     -23.123  14.330  -3.068  1.00  0.00      RA0  O
ATOM   3962  N   THR A 391     -24.610  13.295  -4.383  1.00  0.00      RA0  N
ATOM   3963  H   THR A 391     -24.999  13.138  -5.289  1.00  0.00      RA0  H
ATOM   3964  CA  THR A 391     -25.085  12.363  -3.359  1.00  0.00      RA0  C
ATOM   3965  CB  THR A 391     -26.332  12.920  -2.663  1.00  0.00      RA0  C
ATOM   3966  OG1 THR A 391     -27.220  13.603  -3.566  1.00  0.00      RA0  O
ATOM   3967  HG1 THR A 391     -26.714  14.363  -3.882  1.00  0.00      RA0  H
ATOM   3968  CG2 THR A 391     -26.003  13.846  -1.500  1.00  0.00      RA0  C
ATOM   3969  C   THR A 391     -25.227  10.961  -3.928  1.00  0.00      RA0  C
ATOM   3970  O   THR A 391     -25.676  10.792  -5.059  1.00  0.00      RA0  O
ATOM   3971  N   LYS A 392     -24.857   9.945  -3.153  1.00  0.00      RA0  N
ATOM   3972  H   LYS A 392     -24.485  10.108  -2.236  1.00  0.00      RA0  H
ATOM   3973  CA  LYS A 392     -24.937   8.539  -3.548  1.00  0.00      RA0  C
ATOM   3974  CB  LYS A 392     -23.616   8.011  -4.137  1.00  0.00      RA0  C
ATOM   3975  CG  LYS A 392     -23.428   6.484  -4.323  1.00  0.00      RA0  C
ATOM   3976  CD  LYS A 392     -24.261   5.739  -5.387  1.00  0.00      RA0  C
ATOM   3977  CE  LYS A 392     -23.851   4.257  -5.614  1.00  0.00      RA0  C
ATOM   3978  NZ  LYS A 392     -24.157   3.377  -4.465  1.00  0.00      RA0  N
ATOM   3979  HZ1 LYS A 392     -24.017   2.354  -4.644  1.00  0.00      RA0  H
ATOM   3980  HZ2 LYS A 392     -23.622   3.632  -3.610  1.00  0.00      RA0  H
ATOM   3981  HZ3 LYS A 392     -25.150   3.509  -4.174  1.00  0.00      RA0  H
ATOM   3982  C   LYS A 392     -25.381   7.701  -2.358  1.00  0.00      RA0  C
ATOM   3983  O   LYS A 392     -24.892   7.888  -1.251  1.00  0.00      RA0  O
ATOM   3984  N   VAL A 393     -26.320   6.791  -2.589  1.00  0.00      RA0  N
ATOM   3985  H   VAL A 393     -26.635   6.661  -3.527  1.00  0.00      RA0  H
ATOM   3986  CA  VAL A 393     -26.759   5.834  -1.569  1.00  0.00      RA0  C
ATOM   3987  CB  VAL A 393     -28.166   5.336  -1.888  1.00  0.00      RA0  C
ATOM   3988  CG1 VAL A 393     -28.710   4.480  -0.748  1.00  0.00      RA0  C
ATOM   3989  CG2 VAL A 393     -29.091   6.514  -2.197  1.00  0.00      RA0  C
ATOM   3990  C   VAL A 393     -25.752   4.688  -1.497  1.00  0.00      RA0  C
ATOM   3991  O   VAL A 393     -25.339   4.179  -2.540  1.00  0.00      RA0  O
ATOM   3992  N   MET A 394     -25.357   4.315  -0.282  1.00  0.00      RA0  N
ATOM   3993  H   MET A 394     -25.807   4.748   0.501  1.00  0.00      RA0  H
ATOM   3994  CA  MET A 394     -24.492   3.170  -0.013  1.00  0.00      RA0  C
ATOM   3995  CB  MET A 394     -23.856   3.329   1.369  1.00  0.00      RA0  C
ATOM   3996  CG  MET A 394     -23.048   2.112   1.816  1.00  0.00      RA0  C
ATOM   3997  SD  MET A 394     -22.094   2.417   3.308  1.00  0.00      RA0  S
ATOM   3998  CE  MET A 394     -20.857   3.510   2.589  1.00  0.00      RA0  C
ATOM   3999  C   MET A 394     -25.273   1.864  -0.148  1.00  0.00      RA0  C
ATOM   4000  O   MET A 394     -26.377   1.736   0.385  1.00  0.00      RA0  O
ATOM   4001  N   ASN A 395     -24.693   0.894  -0.845  1.00  0.00      RA0  N
ATOM   4002  H   ASN A 395     -23.746   0.988  -1.169  1.00  0.00      RA0  H
ATOM   4003  CA  ASN A 395     -25.295  -0.410  -1.088  1.00  0.00      RA0  C
ATOM   4004  CB  ASN A 395     -25.825  -0.488  -2.516  1.00  0.00      RA0  C
ATOM   4005  CG  ASN A 395     -24.691  -0.375  -3.529  1.00  0.00      RA0  C
ATOM   4006  OD1 ASN A 395     -24.235   0.735  -3.840  1.00  0.00      RA0  O
ATOM   4007  ND2 ASN A 395     -24.293  -1.555  -4.058  1.00  0.00      RA0  N
ATOM   4008 HD21 ASN A 395     -24.784  -2.417  -3.876  1.00  0.00      RA0  H
ATOM   4009 HD22 ASN A 395     -23.506  -1.667  -4.671  1.00  0.00      RA0  H
ATOM   4010  C   ASN A 395     -24.275  -1.543  -0.925  1.00  0.00      RA0  C
ATOM   4011  O   ASN A 395     -23.065  -1.315  -0.911  1.00  0.00      RA0  O
ATOM   4012  N   MET A 396     -24.780  -2.768  -0.785  1.00  0.00      RA0  N
ATOM   4013  H   MET A 396     -25.777  -2.865  -0.780  1.00  0.00      RA0  H
ATOM   4014  CA  MET A 396     -23.965  -3.982  -0.825  1.00  0.00      RA0  C
ATOM   4015  CB  MET A 396     -24.672  -5.153  -0.151  1.00  0.00      RA0  C
ATOM   4016  CG  MET A 396     -24.557  -5.071   1.367  1.00  0.00      RA0  C
ATOM   4017  SD  MET A 396     -25.339  -6.450   2.211  1.00  0.00      RA0  S
ATOM   4018  CE  MET A 396     -24.551  -6.193   3.806  1.00  0.00      RA0  C
ATOM   4019  C   MET A 396     -23.614  -4.337  -2.274  1.00  0.00      RA0  C
ATOM   4020  O   MET A 396     -24.505  -4.469  -3.111  1.00  0.00      RA0  O
ATOM   4021  N   GLU A 397     -22.322  -4.471  -2.576  1.00  0.00      RA0  N
ATOM   4022  H   GLU A 397     -21.659  -4.360  -1.832  1.00  0.00      RA0  H
ATOM   4023  CA  GLU A 397     -21.849  -4.924  -3.891  1.00  0.00      RA0  C
ATOM   4024  CB  GLU A 397     -20.370  -4.524  -4.026  1.00  0.00      RA0  C
ATOM   4025  CG  GLU A 397     -20.044  -3.103  -3.544  1.00  0.00      RA0  C
ATOM   4026  CD  GLU A 397     -18.537  -2.885  -3.480  1.00  0.00      RA0  C
ATOM   4027  OE1 GLU A 397     -17.916  -2.621  -4.499  1.00  0.00      RA0  O
ATOM   4028  OE2 GLU A 397     -17.960  -2.919  -2.399  1.00  0.00      RA0  O
ATOM   4029  C   GLU A 397     -21.968  -6.447  -4.046  1.00  0.00      RA0  C
ATOM   4030  O   GLU A 397     -21.748  -7.186  -3.096  1.00  0.00      RA0  O
ATOM   4031  N   GLU A 398     -22.240  -6.927  -5.263  1.00  0.00      RA0  N
ATOM   4032  H   GLU A 398     -22.396  -6.293  -6.024  1.00  0.00      RA0  H
ATOM   4033  CA  GLU A 398     -22.357  -8.362  -5.596  1.00  0.00      RA0  C
ATOM   4034  CB  GLU A 398     -23.081  -8.500  -6.928  1.00  0.00      RA0  C
ATOM   4035  CG  GLU A 398     -24.457  -7.840  -6.865  1.00  0.00      RA0  C
ATOM   4036  CD  GLU A 398     -24.696  -7.111  -8.166  1.00  0.00      RA0  C
ATOM   4037  OE1 GLU A 398     -25.599  -7.499  -8.905  1.00  0.00      RA0  O
ATOM   4038  OE2 GLU A 398     -23.971  -6.151  -8.428  1.00  0.00      RA0  O
ATOM   4039  C   GLU A 398     -21.005  -9.110  -5.624  1.00  0.00      RA0  C
ATOM   4040  O   GLU A 398     -20.943 -10.287  -5.975  1.00  0.00      RA0  O
ATOM   4041  N   SER A 399     -19.902  -8.437  -5.278  1.00  0.00      RA0  N
ATOM   4042  H   SER A 399     -19.986  -7.492  -4.976  1.00  0.00      RA0  H
ATOM   4043  CA  SER A 399     -18.576  -9.051  -5.177  1.00  0.00      RA0  C
ATOM   4044  CB  SER A 399     -17.672  -7.850  -4.960  1.00  0.00      RA0  C
ATOM   4045  OG  SER A 399     -18.385  -6.717  -5.481  1.00  0.00      RA0  O
ATOM   4046  HG  SER A 399     -17.897  -5.934  -5.239  1.00  0.00      RA0  H
ATOM   4047  C   SER A 399     -18.538 -10.106  -4.060  1.00  0.00      RA0  C
ATOM   4048  O   SER A 399     -19.362 -10.075  -3.147  1.00  0.00      RA0  O
ATOM   4049  N   ASN A 400     -17.565 -11.031  -4.112  1.00  0.00      RA0  N
ATOM   4050  H   ASN A 400     -16.946 -10.998  -4.900  1.00  0.00      RA0  H
ATOM   4051  CA  ASN A 400     -17.503 -12.258  -3.290  1.00  0.00      RA0  C
ATOM   4052  CB  ASN A 400     -16.156 -12.974  -3.420  1.00  0.00      RA0  C
ATOM   4053  CG  ASN A 400     -15.936 -13.437  -4.839  1.00  0.00      RA0  C
ATOM   4054  OD1 ASN A 400     -15.861 -12.632  -5.762  1.00  0.00      RA0  O
ATOM   4055  ND2 ASN A 400     -15.834 -14.772  -4.967  1.00  0.00      RA0  N
ATOM   4056 HD21 ASN A 400     -15.909 -15.367  -4.166  1.00  0.00      RA0  H
ATOM   4057 HD22 ASN A 400     -15.683 -15.197  -5.859  1.00  0.00      RA0  H
ATOM   4058  C   ASN A 400     -17.777 -12.085  -1.778  1.00  0.00      RA0  C
ATOM   4059  O   ASN A 400     -18.160 -13.058  -1.136  1.00  0.00      RA0  O
ATOM   4060  N   ASN A 401     -17.605 -10.882  -1.215  1.00  0.00      RA0  N
ATOM   4061  H   ASN A 401     -17.408 -10.114  -1.821  1.00  0.00      RA0  H
ATOM   4062  CA  ASN A 401     -17.775 -10.608   0.214  1.00  0.00      RA0  C
ATOM   4063  CB  ASN A 401     -16.398 -10.155   0.695  1.00  0.00      RA0  C
ATOM   4064  CG  ASN A 401     -16.291  -9.844   2.167  1.00  0.00      RA0  C
ATOM   4065  OD1 ASN A 401     -17.035 -10.286   3.037  1.00  0.00      RA0  O
ATOM   4066  ND2 ASN A 401     -15.310  -8.975   2.396  1.00  0.00      RA0  N
ATOM   4067 HD21 ASN A 401     -14.657  -8.784   1.652  1.00  0.00      RA0  H
ATOM   4068 HD22 ASN A 401     -15.106  -8.470   3.236  1.00  0.00      RA0  H
ATOM   4069  C   ASN A 401     -18.924  -9.636   0.573  1.00  0.00      RA0  C
ATOM   4070  O   ASN A 401     -19.164  -9.432   1.765  1.00  0.00      RA0  O
ATOM   4071  N   GLY A 402     -19.663  -9.061  -0.386  1.00  0.00      RA0  N
ATOM   4072  H   GLY A 402     -19.476  -9.257  -1.351  1.00  0.00      RA0  H
ATOM   4073  CA  GLY A 402     -20.885  -8.292  -0.088  1.00  0.00      RA0  C
ATOM   4074  C   GLY A 402     -20.685  -6.930   0.599  1.00  0.00      RA0  C
ATOM   4075  O   GLY A 402     -21.441  -6.588   1.504  1.00  0.00      RA0  O
ATOM   4076  N   SER A 403     -19.655  -6.158   0.247  1.00  0.00      RA0  N
ATOM   4077  H   SER A 403     -19.154  -6.380  -0.586  1.00  0.00      RA0  H
ATOM   4078  CA  SER A 403     -19.260  -4.949   0.996  1.00  0.00      RA0  C
ATOM   4079  CB  SER A 403     -17.869  -4.643   0.471  1.00  0.00      RA0  C
ATOM   4080  OG  SER A 403     -17.696  -5.332  -0.778  1.00  0.00      RA0  O
ATOM   4081  HG  SER A 403     -17.798  -4.643  -1.442  1.00  0.00      RA0  H
ATOM   4082  C   SER A 403     -20.227  -3.765   0.867  1.00  0.00      RA0  C
ATOM   4083  O   SER A 403     -20.684  -3.473  -0.240  1.00  0.00      RA0  O
ATOM   4084  N   LEU A 404     -20.441  -3.015   1.958  1.00  0.00      RA0  N
ATOM   4085  H   LEU A 404     -19.920  -3.235   2.782  1.00  0.00      RA0  H
ATOM   4086  CA  LEU A 404     -21.197  -1.753   1.966  1.00  0.00      RA0  C
ATOM   4087  CB  LEU A 404     -21.668  -1.427   3.383  1.00  0.00      RA0  C
ATOM   4088  CG  LEU A 404     -22.956  -2.141   3.787  1.00  0.00      RA0  C
ATOM   4089  CD1 LEU A 404     -23.235  -1.993   5.282  1.00  0.00      RA0  C
ATOM   4090  CD2 LEU A 404     -24.144  -1.664   2.949  1.00  0.00      RA0  C
ATOM   4091  C   LEU A 404     -20.353  -0.586   1.443  1.00  0.00      RA0  C
ATOM   4092  O   LEU A 404     -19.462  -0.082   2.131  1.00  0.00      RA0  O
ATOM   4093  N   SER A 405     -20.650  -0.114   0.235  1.00  0.00      RA0  N
ATOM   4094  H   SER A 405     -21.354  -0.560  -0.321  1.00  0.00      RA0  H
ATOM   4095  CA  SER A 405     -19.882   0.959  -0.398  1.00  0.00      RA0  C
ATOM   4096  CB  SER A 405     -18.811   0.262  -1.225  1.00  0.00      RA0  C
ATOM   4097  OG  SER A 405     -18.398  -0.932  -0.551  1.00  0.00      RA0  O
ATOM   4098  HG  SER A 405     -18.668  -1.666  -1.103  1.00  0.00      RA0  H
ATOM   4099  C   SER A 405     -20.742   1.915  -1.222  1.00  0.00      RA0  C
ATOM   4100  O   SER A 405     -21.900   1.642  -1.530  1.00  0.00      RA0  O
ATOM   4101  N   ALA A 406     -20.192   3.087  -1.532  1.00  0.00      RA0  N
ATOM   4102  H   ALA A 406     -19.265   3.294  -1.208  1.00  0.00      RA0  H
ATOM   4103  CA  ALA A 406     -20.807   4.065  -2.418  1.00  0.00      RA0  C
ATOM   4104  CB  ALA A 406     -21.375   5.228  -1.609  1.00  0.00      RA0  C
ATOM   4105  C   ALA A 406     -19.759   4.587  -3.405  1.00  0.00      RA0  C
ATOM   4106  O   ALA A 406     -18.801   5.269  -3.032  1.00  0.00      RA0  O
ATOM   4107  N   GLU A 407     -19.954   4.269  -4.684  1.00  0.00      RA0  N
ATOM   4108  H   GLU A 407     -20.769   3.764  -4.953  1.00  0.00      RA0  H
ATOM   4109  CA  GLU A 407     -19.084   4.714  -5.769  1.00  0.00      RA0  C
ATOM   4110  CB  GLU A 407     -18.639   3.648  -6.772  1.00  0.00      RA0  C
ATOM   4111  CG  GLU A 407     -17.280   4.158  -7.270  1.00  0.00      RA0  C
ATOM   4112  CD  GLU A 407     -16.796   3.478  -8.529  1.00  0.00      RA0  C
ATOM   4113  OE1 GLU A 407     -16.450   4.169  -9.478  1.00  0.00      RA0  O
ATOM   4114  OE2 GLU A 407     -16.726   2.260  -8.592  1.00  0.00      RA0  O
ATOM   4115  C   GLU A 407     -19.673   5.938  -6.485  1.00  0.00      RA0  C
ATOM   4116  O   GLU A 407     -20.797   5.917  -7.003  1.00  0.00      RA0  O
ATOM   4117  N   PHE A 408     -18.881   7.005  -6.562  1.00  0.00      RA0  N
ATOM   4118  H   PHE A 408     -17.957   6.940  -6.181  1.00  0.00      RA0  H
ATOM   4119  CA  PHE A 408     -19.178   8.206  -7.330  1.00  0.00      RA0  C
ATOM   4120  CB  PHE A 408     -18.761   9.462  -6.563  1.00  0.00      RA0  C
ATOM   4121  CG  PHE A 408     -19.529   9.655  -5.275  1.00  0.00      RA0  C
ATOM   4122  CD1 PHE A 408     -20.632  10.501  -5.251  1.00  0.00      RA0  C
ATOM   4123  CD2 PHE A 408     -19.118   9.022  -4.107  1.00  0.00      RA0  C
ATOM   4124  CE1 PHE A 408     -21.302  10.740  -4.057  1.00  0.00      RA0  C
ATOM   4125  CE2 PHE A 408     -19.791   9.257  -2.913  1.00  0.00      RA0  C
ATOM   4126  CZ  PHE A 408     -20.873  10.128  -2.885  1.00  0.00      RA0  C
ATOM   4127  C   PHE A 408     -18.387   8.160  -8.641  1.00  0.00      RA0  C
ATOM   4128  O   PHE A 408     -17.159   8.185  -8.611  1.00  0.00      RA0  O
ATOM   4129  N   LYS A 409     -19.072   8.084  -9.792  1.00  0.00      RA0  N
ATOM   4130  H   LYS A 409     -20.069   8.118  -9.742  1.00  0.00      RA0  H
ATOM   4131  CA  LYS A 409     -18.432   7.949 -11.122  1.00  0.00      RA0  C
ATOM   4132  CB  LYS A 409     -19.076   6.800 -11.902  1.00  0.00      RA0  C
ATOM   4133  CG  LYS A 409     -19.011   5.487 -11.120  1.00  0.00      RA0  C
ATOM   4134  CD  LYS A 409     -19.578   4.281 -11.875  1.00  0.00      RA0  C
ATOM   4135  CE  LYS A 409     -19.451   2.974 -11.084  1.00  0.00      RA0  C
ATOM   4136  NZ  LYS A 409     -18.034   2.638 -10.889  1.00  0.00      RA0  N
ATOM   4137  HZ1 LYS A 409     -17.878   2.103 -10.005  1.00  0.00      RA0  H
ATOM   4138  HZ2 LYS A 409     -17.621   2.119 -11.683  1.00  0.00      RA0  H
ATOM   4139  HZ3 LYS A 409     -17.479   3.504 -10.719  1.00  0.00      RA0  H
ATOM   4140  C   LYS A 409     -18.396   9.233 -11.956  1.00  0.00      RA0  C
ATOM   4141  O   LYS A 409     -17.518   9.396 -12.792  1.00  0.00      RA0  O
ATOM   4142  N   HIS A 410     -19.364  10.122 -11.753  1.00  0.00      RA0  N
ATOM   4143  H   HIS A 410     -19.963  10.031 -10.962  1.00  0.00      RA0  H
ATOM   4144  CA  HIS A 410     -19.626  11.261 -12.643  1.00  0.00      RA0  C
ATOM   4145  CB  HIS A 410     -21.044  11.187 -13.203  1.00  0.00      RA0  C
ATOM   4146  CG  HIS A 410     -21.183   9.878 -13.941  1.00  0.00      RA0  C
ATOM   4147  ND1 HIS A 410     -20.350   9.487 -14.922  1.00  0.00      RA0  N
ATOM   4148  HD1 HIS A 410     -19.580   9.994 -15.275  1.00  0.00      RA0  H
ATOM   4149  CD2 HIS A 410     -22.131   8.874 -13.727  1.00  0.00      RA0  C
ATOM   4150  NE2 HIS A 410     -21.856   7.868 -14.594  1.00  0.00      RA0  N
ATOM   4151  CE1 HIS A 410     -20.761   8.247 -15.331  1.00  0.00      RA0  C
ATOM   4152  C   HIS A 410     -19.352  12.604 -11.961  1.00  0.00      RA0  C
ATOM   4153  O   HIS A 410     -20.091  13.566 -12.168  1.00  0.00      RA0  O
ATOM   4154  N   LEU A 411     -18.332  12.664 -11.100  1.00  0.00      RA0  N
ATOM   4155  H   LEU A 411     -17.665  11.917 -11.102  1.00  0.00      RA0  H
ATOM   4156  CA  LEU A 411     -17.934  13.916 -10.463  1.00  0.00      RA0  C
ATOM   4157  CB  LEU A 411     -17.191  13.673  -9.154  1.00  0.00      RA0  C
ATOM   4158  CG  LEU A 411     -18.027  12.972  -8.087  1.00  0.00      RA0  C
ATOM   4159  CD1 LEU A 411     -17.279  12.935  -6.754  1.00  0.00      RA0  C
ATOM   4160  CD2 LEU A 411     -19.421  13.585  -7.942  1.00  0.00      RA0  C
ATOM   4161  C   LEU A 411     -17.076  14.734 -11.423  1.00  0.00      RA0  C
ATOM   4162  O   LEU A 411     -16.247  14.192 -12.147  1.00  0.00      RA0  O
ATOM   4163  N   THR A 412     -17.265  16.048 -11.425  1.00  0.00      RA0  N
ATOM   4164  H   THR A 412     -18.021  16.439 -10.895  1.00  0.00      RA0  H
ATOM   4165  CA  THR A 412     -16.439  17.008 -12.175  1.00  0.00      RA0  C
ATOM   4166  CB  THR A 412     -17.254  17.303 -13.422  1.00  0.00      RA0  C
ATOM   4167  OG1 THR A 412     -17.617  16.048 -14.010  1.00  0.00      RA0  O
ATOM   4168  HG1 THR A 412     -16.973  15.417 -13.697  1.00  0.00      RA0  H
ATOM   4169  CG2 THR A 412     -16.521  18.190 -14.423  1.00  0.00      RA0  C
ATOM   4170  C   THR A 412     -16.119  18.202 -11.288  1.00  0.00      RA0  C
ATOM   4171  O   THR A 412     -16.946  18.590 -10.471  1.00  0.00      RA0  O
ATOM   4172  N   LEU A 413     -14.943  18.813 -11.448  1.00  0.00      RA0  N
ATOM   4173  H   LEU A 413     -14.309  18.480 -12.145  1.00  0.00      RA0  H
ATOM   4174  CA  LEU A 413     -14.601  20.058 -10.750  1.00  0.00      RA0  C
ATOM   4175  CB  LEU A 413     -13.210  19.980 -10.124  1.00  0.00      RA0  C
ATOM   4176  CG  LEU A 413     -13.190  19.033  -8.926  1.00  0.00      RA0  C
ATOM   4177  CD1 LEU A 413     -11.803  18.932  -8.294  1.00  0.00      RA0  C
ATOM   4178  CD2 LEU A 413     -14.248  19.423  -7.896  1.00  0.00      RA0  C
ATOM   4179  C   LEU A 413     -14.705  21.262 -11.686  1.00  0.00      RA0  C
ATOM   4180  O   LEU A 413     -14.226  21.218 -12.823  1.00  0.00      RA0  O
ATOM   4181  N   ARG A 414     -15.279  22.359 -11.185  1.00  0.00      RA0  N
ATOM   4182  H   ARG A 414     -15.687  22.313 -10.267  1.00  0.00      RA0  H
ATOM   4183  CA  ARG A 414     -15.278  23.675 -11.842  1.00  0.00      RA0  C
ATOM   4184  CB  ARG A 414     -16.688  24.046 -12.296  1.00  0.00      RA0  C
ATOM   4185  CG  ARG A 414     -16.756  25.392 -13.020  1.00  0.00      RA0  C
ATOM   4186  CD  ARG A 414     -18.173  25.770 -13.454  1.00  0.00      RA0  C
ATOM   4187  NE  ARG A 414     -18.701  24.821 -14.434  1.00  0.00      RA0  N
ATOM   4188  HE  ARG A 414     -18.112  24.033 -14.643  1.00  0.00      RA0  H
ATOM   4189  CZ  ARG A 414     -19.931  25.051 -14.984  1.00  0.00      RA0  C
ATOM   4190  NH1 ARG A 414     -20.627  26.151 -14.610  1.00  0.00      RA0  N
ATOM   4191 HH11 ARG A 414     -21.533  26.375 -14.980  1.00  0.00      RA0  H
ATOM   4192 HH12 ARG A 414     -20.259  26.799 -13.936  1.00  0.00      RA0  H
ATOM   4193  NH2 ARG A 414     -20.430  24.179 -15.892  1.00  0.00      RA0  N
ATOM   4194 HH21 ARG A 414     -21.327  24.302 -16.328  1.00  0.00      RA0  H
ATOM   4195 HH22 ARG A 414     -19.916  23.362 -16.171  1.00  0.00      RA0  H
ATOM   4196  C   ARG A 414     -14.736  24.735 -10.885  1.00  0.00      RA0  C
ATOM   4197  O   ARG A 414     -15.170  24.811  -9.740  1.00  0.00      RA0  O
ATOM   4198  N   GLU A 415     -13.810  25.560 -11.368  1.00  0.00      RA0  N
ATOM   4199  H   GLU A 415     -13.573  25.504 -12.335  1.00  0.00      RA0  H
ATOM   4200  CA  GLU A 415     -13.258  26.685 -10.602  1.00  0.00      RA0  C
ATOM   4201  CB  GLU A 415     -11.957  27.344 -11.123  1.00  0.00      RA0  C
ATOM   4202  CG  GLU A 415     -11.362  28.235  -9.998  1.00  0.00      RA0  C
ATOM   4203  CD  GLU A 415     -10.047  28.925 -10.335  1.00  0.00      RA0  C
ATOM   4204  OE1 GLU A 415      -9.921  30.137 -10.124  1.00  0.00      RA0  O
ATOM   4205  OE2 GLU A 415      -9.132  28.261 -10.801  1.00  0.00      RA0  O
ATOM   4206  C   GLU A 415     -14.332  27.750 -10.334  1.00  0.00      RA0  C
ATOM   4207  O   GLU A 415     -15.081  28.145 -11.234  1.00  0.00      RA0  O
ATOM   4208  N   GLN A 416     -14.387  28.240  -9.098  1.00  0.00      RA0  N
ATOM   4209  H   GLN A 416     -13.689  27.930  -8.453  1.00  0.00      RA0  H
ATOM   4210  CA  GLN A 416     -15.229  29.356  -8.695  1.00  0.00      RA0  C
ATOM   4211  CB  GLN A 416     -15.594  29.251  -7.217  1.00  0.00      RA0  C
ATOM   4212  CG  GLN A 416     -16.479  30.413  -6.766  1.00  0.00      RA0  C
ATOM   4213  CD  GLN A 416     -16.784  30.265  -5.294  1.00  0.00      RA0  C
ATOM   4214  OE1 GLN A 416     -16.860  29.164  -4.759  1.00  0.00      RA0  O
ATOM   4215  NE2 GLN A 416     -16.967  31.440  -4.668  1.00  0.00      RA0  N
ATOM   4216 HE21 GLN A 416     -16.842  32.309  -5.161  1.00  0.00      RA0  H
ATOM   4217 HE22 GLN A 416     -17.234  31.498  -3.708  1.00  0.00      RA0  H
ATOM   4218  C   GLN A 416     -14.514  30.680  -8.982  1.00  0.00      RA0  C
ATOM   4219  O   GLN A 416     -13.573  31.063  -8.293  1.00  0.00      RA0  O
ATOM   4220  N   ARG A 417     -14.982  31.399 -10.007  1.00  0.00      RA0  N
ATOM   4221  H   ARG A 417     -15.777  31.044 -10.497  1.00  0.00      RA0  H
ATOM   4222  CA  ARG A 417     -14.329  32.623 -10.506  1.00  0.00      RA0  C
ATOM   4223  CB  ARG A 417     -14.046  32.626 -12.012  1.00  0.00      RA0  C
ATOM   4224  CG  ARG A 417     -12.912  31.589 -12.090  1.00  0.00      RA0  C
ATOM   4225  CD  ARG A 417     -11.939  31.553 -13.275  1.00  0.00      RA0  C
ATOM   4226  NE  ARG A 417     -10.819  30.688 -12.890  1.00  0.00      RA0  N
ATOM   4227  HE  ARG A 417     -10.875  30.287 -11.963  1.00  0.00      RA0  H
ATOM   4228  CZ  ARG A 417      -9.694  30.450 -13.635  1.00  0.00      RA0  C
ATOM   4229  NH1 ARG A 417      -9.526  30.993 -14.859  1.00  0.00      RA0  N
ATOM   4230 HH11 ARG A 417      -8.669  30.817 -15.361  1.00  0.00      RA0  H
ATOM   4231 HH12 ARG A 417     -10.217  31.571 -15.297  1.00  0.00      RA0  H
ATOM   4232  NH2 ARG A 417      -8.734  29.664 -13.124  1.00  0.00      RA0  N
ATOM   4233 HH21 ARG A 417      -7.865  29.477 -13.608  1.00  0.00      RA0  H
ATOM   4234 HH22 ARG A 417      -8.833  29.224 -12.218  1.00  0.00      RA0  H
ATOM   4235  C   ARG A 417     -14.717  33.911  -9.762  1.00  0.00      RA0  C
ATOM   4236  O   ARG A 417     -14.084  34.934  -9.986  1.00  0.00      RA0  O
ATOM   4237  N   CYS A 418     -15.720  33.877  -8.881  1.00  0.00      RA0  N
ATOM   4238  H   CYS A 418     -16.139  33.005  -8.640  1.00  0.00      RA0  H
ATOM   4239  CA  CYS A 418     -16.225  35.057  -8.167  1.00  0.00      RA0  C
ATOM   4240  CB  CYS A 418     -17.705  35.213  -8.499  1.00  0.00      RA0  C
ATOM   4241  SG  CYS A 418     -18.013  34.868 -10.250  1.00  0.00      RA0  S
ATOM   4242  C   CYS A 418     -15.971  34.954  -6.651  1.00  0.00      RA0  C
ATOM   4243  O   CYS A 418     -16.408  33.993  -6.013  1.00  0.00      RA0  O
ATOM   4244  N   GLY A 419     -15.282  35.959  -6.093  1.00  0.00      RA0  N
ATOM   4245  H   GLY A 419     -14.887  36.664  -6.685  1.00  0.00      RA0  H
ATOM   4246  CA  GLY A 419     -14.968  36.110  -4.666  1.00  0.00      RA0  C
ATOM   4247  C   GLY A 419     -13.685  36.929  -4.450  1.00  0.00      RA0  C
ATOM   4248  O   GLY A 419     -12.629  36.560  -4.954  1.00  0.00      RA0  O
ATOM   4249  N   ASN A 420     -13.754  38.035  -3.701  1.00  0.00      RA0  N
ATOM   4250  H   ASN A 420     -14.627  38.258  -3.269  1.00  0.00      RA0  H
ATOM   4251  CA  ASN A 420     -12.640  38.985  -3.518  1.00  0.00      RA0  C
ATOM   4252  CB  ASN A 420     -13.133  40.404  -3.211  1.00  0.00      RA0  C
ATOM   4253  CG  ASN A 420     -13.737  41.032  -4.447  1.00  0.00      RA0  C
ATOM   4254  OD1 ASN A 420     -14.583  40.445  -5.115  1.00  0.00      RA0  O
ATOM   4255  ND2 ASN A 420     -13.264  42.263  -4.713  1.00  0.00      RA0  N
ATOM   4256 HD21 ASN A 420     -12.578  42.689  -4.122  1.00  0.00      RA0  H
ATOM   4257 HD22 ASN A 420     -13.587  42.783  -5.504  1.00  0.00      RA0  H
ATOM   4258  C   ASN A 420     -11.659  38.568  -2.400  1.00  0.00      RA0  C
ATOM   4259  O   ASN A 420     -11.312  39.362  -1.527  1.00  0.00      RA0  O
ATOM   4260  N   GLY A 421     -11.197  37.316  -2.415  1.00  0.00      RA0  N
ATOM   4261  H   GLY A 421     -11.425  36.762  -3.219  1.00  0.00      RA0  H
ATOM   4262  CA  GLY A 421     -10.118  36.857  -1.535  1.00  0.00      RA0  C
ATOM   4263  C   GLY A 421      -8.762  37.231  -2.131  1.00  0.00      RA0  C
ATOM   4264  O   GLY A 421      -8.329  36.581  -3.074  1.00  0.00      RA0  O
ATOM   4265  N   GLY A 422      -8.133  38.298  -1.623  1.00  0.00      RA0  N
ATOM   4266  H   GLY A 422      -8.636  38.755  -0.888  1.00  0.00      RA0  H
ATOM   4267  CA  GLY A 422      -6.911  38.945  -2.135  1.00  0.00      RA0  C
ATOM   4268  C   GLY A 422      -5.837  38.034  -2.750  1.00  0.00      RA0  C
ATOM   4269  O   GLY A 422      -4.881  37.665  -2.075  1.00  0.00      RA0  O
ATOM   4270  N   ARG A 423      -5.948  37.767  -4.059  1.00  0.00      RA0  N
ATOM   4271  H   ARG A 423      -6.817  38.037  -4.470  1.00  0.00      RA0  H
ATOM   4272  CA  ARG A 423      -4.998  36.972  -4.865  1.00  0.00      RA0  C
ATOM   4273  CB  ARG A 423      -5.620  36.458  -6.182  1.00  0.00      RA0  C
ATOM   4274  CG  ARG A 423      -6.513  35.212  -5.981  1.00  0.00      RA0  C
ATOM   4275  CD  ARG A 423      -6.996  34.512  -7.271  1.00  0.00      RA0  C
ATOM   4276  NE  ARG A 423      -7.806  33.316  -6.983  1.00  0.00      RA0  N
ATOM   4277  HE  ARG A 423      -7.888  33.097  -6.003  1.00  0.00      RA0  H
ATOM   4278  CZ  ARG A 423      -8.368  32.559  -7.990  1.00  0.00      RA0  C
ATOM   4279  NH1 ARG A 423      -8.142  32.867  -9.284  1.00  0.00      RA0  N
ATOM   4280 HH11 ARG A 423      -8.537  32.296 -10.015  1.00  0.00      RA0  H
ATOM   4281 HH12 ARG A 423      -7.584  33.654  -9.556  1.00  0.00      RA0  H
ATOM   4282  NH2 ARG A 423      -9.152  31.496  -7.701  1.00  0.00      RA0  N
ATOM   4283 HH21 ARG A 423      -9.548  30.915  -8.437  1.00  0.00      RA0  H
ATOM   4284 HH22 ARG A 423      -9.367  31.237  -6.757  1.00  0.00      RA0  H
ATOM   4285  C   ARG A 423      -3.604  37.610  -5.024  1.00  0.00      RA0  C
ATOM   4286  O   ARG A 423      -2.736  36.982  -5.610  1.00  0.00      RA0  O
ATOM   4287  N   ALA A 424      -3.386  38.843  -4.558  1.00  0.00      RA0  N
ATOM   4288  H   ALA A 424      -4.047  39.230  -3.921  1.00  0.00      RA0  H
ATOM   4289  CA  ALA A 424      -2.266  39.668  -5.023  1.00  0.00      RA0  C
ATOM   4290  CB  ALA A 424      -2.783  41.007  -5.551  1.00  0.00      RA0  C
ATOM   4291  C   ALA A 424      -1.133  39.943  -4.009  1.00  0.00      RA0  C
ATOM   4292  O   ALA A 424      -0.092  40.420  -4.435  1.00  0.00      RA0  O
ATOM   4293  N   ASN A 425      -1.279  39.650  -2.706  1.00  0.00      RA0  N
ATOM   4294  H   ASN A 425      -2.085  39.124  -2.443  1.00  0.00      RA0  H
ATOM   4295  CA  ASN A 425      -0.359  40.190  -1.679  1.00  0.00      RA0  C
ATOM   4296  CB  ASN A 425      -1.029  41.308  -0.868  1.00  0.00      RA0  C
ATOM   4297  CG  ASN A 425      -1.556  42.397  -1.779  1.00  0.00      RA0  C
ATOM   4298  OD1 ASN A 425      -2.668  42.317  -2.294  1.00  0.00      RA0  O
ATOM   4299  ND2 ASN A 425      -0.697  43.418  -1.952  1.00  0.00      RA0  N
ATOM   4300 HD21 ASN A 425       0.198  43.413  -1.504  1.00  0.00      RA0  H
ATOM   4301 HD22 ASN A 425      -0.926  44.194  -2.541  1.00  0.00      RA0  H
ATOM   4302  C   ASN A 425       0.230  39.149  -0.705  1.00  0.00      RA0  C
ATOM   4303  O   ASN A 425       0.109  39.302   0.512  1.00  0.00      RA0  O
ATOM   4304  N   CYS A 426       0.897  38.101  -1.196  1.00  0.00      RA0  N
ATOM   4305  H   CYS A 426       0.786  37.847  -2.161  1.00  0.00      RA0  H
ATOM   4306  CA  CYS A 426       1.821  37.343  -0.346  1.00  0.00      RA0  C
ATOM   4307  CB  CYS A 426       1.208  36.448   0.708  1.00  0.00      RA0  C
ATOM   4308  SG  CYS A 426       2.370  35.957   2.003  1.00  0.00      RA0  S
ATOM   4309  C   CYS A 426       2.861  36.576  -1.174  1.00  0.00      RA0  C
ATOM   4310  O   CYS A 426       2.480  35.760  -2.010  1.00  0.00      RA0  O
ATOM   4311  N   ASP A 427       4.149  36.732  -0.848  1.00  0.00      RA0  N
ATOM   4312  H   ASP A 427       4.441  37.528  -0.308  1.00  0.00      RA0  H
ATOM   4313  CA  ASP A 427       5.241  35.825  -1.267  1.00  0.00      RA0  C
ATOM   4314  CB  ASP A 427       6.574  36.293  -0.666  1.00  0.00      RA0  C
ATOM   4315  CG  ASP A 427       6.723  37.802  -0.776  1.00  0.00      RA0  C
ATOM   4316  OD1 ASP A 427       7.347  38.266  -1.726  1.00  0.00      RA0  O
ATOM   4317  OD2 ASP A 427       6.190  38.504   0.085  1.00  0.00      RA0  O
ATOM   4318  C   ASP A 427       4.991  34.351  -0.860  1.00  0.00      RA0  C
ATOM   4319  O   ASP A 427       5.740  33.453  -1.236  1.00  0.00      RA0  O
ATOM   4320  N   ALA A 428       3.924  34.080  -0.098  1.00  0.00      RA0  N
ATOM   4321  H   ALA A 428       3.411  34.863   0.236  1.00  0.00      RA0  H
ATOM   4322  CA  ALA A 428       3.483  32.752   0.318  1.00  0.00      RA0  C
ATOM   4323  CB  ALA A 428       2.967  32.754   1.758  1.00  0.00      RA0  C
ATOM   4324  C   ALA A 428       2.416  32.106  -0.594  1.00  0.00      RA0  C
ATOM   4325  O   ALA A 428       1.851  31.078  -0.215  1.00  0.00      RA0  O
ATOM   4326  N   SER A 429       2.087  32.678  -1.761  1.00  0.00      RA0  N
ATOM   4327  H   SER A 429       2.618  33.473  -2.044  1.00  0.00      RA0  H
ATOM   4328  CA  SER A 429       1.132  32.040  -2.680  1.00  0.00      RA0  C
ATOM   4329  CB  SER A 429       0.871  33.024  -3.816  1.00  0.00      RA0  C
ATOM   4330  OG  SER A 429       0.584  34.316  -3.292  1.00  0.00      RA0  O
ATOM   4331  HG  SER A 429       1.440  34.682  -3.080  1.00  0.00      RA0  H
ATOM   4332  C   SER A 429       1.795  30.857  -3.394  1.00  0.00      RA0  C
ATOM   4333  O   SER A 429       2.686  31.028  -4.226  1.00  0.00      RA0  O
ATOM   4334  N   LEU A 430       1.382  29.642  -3.028  1.00  0.00      RA0  N
ATOM   4335  H   LEU A 430       0.713  29.611  -2.286  1.00  0.00      RA0  H
ATOM   4336  CA  LEU A 430       1.819  28.408  -3.677  1.00  0.00      RA0  C
ATOM   4337  CB  LEU A 430       1.205  27.177  -3.009  1.00  0.00      RA0  C
ATOM   4338  CG  LEU A 430       1.641  26.970  -1.558  1.00  0.00      RA0  C
ATOM   4339  CD1 LEU A 430       0.996  25.719  -0.959  1.00  0.00      RA0  C
ATOM   4340  CD2 LEU A 430       3.163  26.957  -1.409  1.00  0.00      RA0  C
ATOM   4341  C   LEU A 430       1.442  28.422  -5.162  1.00  0.00      RA0  C
ATOM   4342  O   LEU A 430       0.395  28.946  -5.549  1.00  0.00      RA0  O
ATOM   4343  N   ILE A 431       2.275  27.812  -6.005  1.00  0.00      RA0  N
ATOM   4344  H   ILE A 431       3.034  27.296  -5.601  1.00  0.00      RA0  H
ATOM   4345  CA  ILE A 431       1.924  27.636  -7.417  1.00  0.00      RA0  C
ATOM   4346  CB  ILE A 431       3.111  27.251  -8.320  1.00  0.00      RA0  C
ATOM   4347  CG2 ILE A 431       4.284  28.203  -8.078  1.00  0.00      RA0  C
ATOM   4348  CG1 ILE A 431       3.522  25.782  -8.228  1.00  0.00      RA0  C
ATOM   4349  CD1 ILE A 431       4.702  25.442  -9.139  1.00  0.00      RA0  C
ATOM   4350  C   ILE A 431       0.731  26.681  -7.554  1.00  0.00      RA0  C
ATOM   4351  O   ILE A 431       0.492  25.828  -6.704  1.00  0.00      RA0  O
ATOM   4352  N   VAL A 432       0.019  26.770  -8.681  1.00  0.00      RA0  N
ATOM   4353  H   VAL A 432       0.299  27.554  -9.230  1.00  0.00      RA0  H
ATOM   4354  CA  VAL A 432      -1.193  25.979  -8.980  1.00  0.00      RA0  C
ATOM   4355  CB  VAL A 432      -1.504  26.002 -10.492  1.00  0.00      RA0  C
ATOM   4356  CG1 VAL A 432      -3.002  25.919 -10.759  1.00  0.00      RA0  C
ATOM   4357  CG2 VAL A 432      -0.779  27.069 -11.308  1.00  0.00      RA0  C
ATOM   4358  C   VAL A 432      -1.043  24.473  -8.714  1.00  0.00      RA0  C
ATOM   4359  O   VAL A 432      -2.008  23.827  -8.322  1.00  0.00      RA0  O
ATOM   4360  N   THR A 433       0.142  23.901  -8.941  1.00  0.00      RA0  N
ATOM   4361  H   THR A 433       0.903  24.457  -9.273  1.00  0.00      RA0  H
ATOM   4362  CA  THR A 433       0.399  22.461  -8.770  1.00  0.00      RA0  C
ATOM   4363  CB  THR A 433       1.402  22.058  -9.860  1.00  0.00      RA0  C
ATOM   4364  OG1 THR A 433       2.408  23.075 -10.027  1.00  0.00      RA0  O
ATOM   4365  HG1 THR A 433       3.054  22.918  -9.346  1.00  0.00      RA0  H
ATOM   4366  CG2 THR A 433       0.673  21.856 -11.190  1.00  0.00      RA0  C
ATOM   4367  C   THR A 433       0.823  22.062  -7.357  1.00  0.00      RA0  C
ATOM   4368  O   THR A 433       0.863  20.874  -7.072  1.00  0.00      RA0  O
ATOM   4369  N   GLU A 434       1.124  23.027  -6.487  1.00  0.00      RA0  N
ATOM   4370  H   GLU A 434       1.007  23.983  -6.756  1.00  0.00      RA0  H
ATOM   4371  CA  GLU A 434       1.466  22.826  -5.070  1.00  0.00      RA0  C
ATOM   4372  CB  GLU A 434       2.598  23.768  -4.667  1.00  0.00      RA0  C
ATOM   4373  CG  GLU A 434       3.910  23.496  -5.398  1.00  0.00      RA0  C
ATOM   4374  CD  GLU A 434       4.926  24.562  -5.032  1.00  0.00      RA0  C
ATOM   4375  OE1 GLU A 434       6.042  24.211  -4.662  1.00  0.00      RA0  O
ATOM   4376  OE2 GLU A 434       4.631  25.754  -5.139  1.00  0.00      RA0  O
ATOM   4377  C   GLU A 434       0.264  23.086  -4.142  1.00  0.00      RA0  C
ATOM   4378  O   GLU A 434       0.319  22.797  -2.949  1.00  0.00      RA0  O
ATOM   4379  N   GLU A 435      -0.832  23.625  -4.680  1.00  0.00      RA0  N
ATOM   4380  H   GLU A 435      -0.820  23.843  -5.653  1.00  0.00      RA0  H
ATOM   4381  CA  GLU A 435      -2.081  23.830  -3.953  1.00  0.00      RA0  C
ATOM   4382  CB  GLU A 435      -2.904  24.915  -4.647  1.00  0.00      RA0  C
ATOM   4383  CG  GLU A 435      -3.870  25.655  -3.716  1.00  0.00      RA0  C
ATOM   4384  CD  GLU A 435      -4.658  26.683  -4.508  1.00  0.00      RA0  C
ATOM   4385  OE1 GLU A 435      -4.340  27.864  -4.457  1.00  0.00      RA0  O
ATOM   4386  OE2 GLU A 435      -5.605  26.307  -5.182  1.00  0.00      RA0  O
ATOM   4387  C   GLU A 435      -2.839  22.505  -3.772  1.00  0.00      RA0  C
ATOM   4388  O   GLU A 435      -3.134  21.801  -4.744  1.00  0.00      RA0  O
ATOM   4389  N   LEU A 436      -3.164  22.181  -2.519  1.00  0.00      RA0  N
ATOM   4390  H   LEU A 436      -3.027  22.844  -1.782  1.00  0.00      RA0  H
ATOM   4391  CA  LEU A 436      -3.824  20.939  -2.132  1.00  0.00      RA0  C
ATOM   4392  CB  LEU A 436      -3.002  20.260  -1.043  1.00  0.00      RA0  C
ATOM   4393  CG  LEU A 436      -1.561  20.024  -1.491  1.00  0.00      RA0  C
ATOM   4394  CD1 LEU A 436      -0.610  19.931  -0.303  1.00  0.00      RA0  C
ATOM   4395  CD2 LEU A 436      -1.443  18.827  -2.435  1.00  0.00      RA0  C
ATOM   4396  C   LEU A 436      -5.258  21.189  -1.654  1.00  0.00      RA0  C
ATOM   4397  O   LEU A 436      -5.514  22.117  -0.889  1.00  0.00      RA0  O
ATOM   4398  N   HIS A 437      -6.168  20.300  -2.048  1.00  0.00      RA0  N
ATOM   4399  H   HIS A 437      -5.877  19.554  -2.648  1.00  0.00      RA0  H
ATOM   4400  CA  HIS A 437      -7.599  20.353  -1.735  1.00  0.00      RA0  C
ATOM   4401  CB  HIS A 437      -8.379  20.622  -3.023  1.00  0.00      RA0  C
ATOM   4402  CG  HIS A 437      -7.832  21.859  -3.696  1.00  0.00      RA0  C
ATOM   4403  ND1 HIS A 437      -8.161  23.107  -3.333  1.00  0.00      RA0  N
ATOM   4404  HD1 HIS A 437      -8.782  23.345  -2.601  1.00  0.00      RA0  H
ATOM   4405  CD2 HIS A 437      -6.920  21.926  -4.754  1.00  0.00      RA0  C
ATOM   4406  NE2 HIS A 437      -6.701  23.233  -5.030  1.00  0.00      RA0  N
ATOM   4407  CE1 HIS A 437      -7.468  23.964  -4.148  1.00  0.00      RA0  C
ATOM   4408  C   HIS A 437      -8.074  19.044  -1.103  1.00  0.00      RA0  C
ATOM   4409  O   HIS A 437      -7.484  17.989  -1.344  1.00  0.00      RA0  O
ATOM   4410  N   LEU A 438      -9.162  19.085  -0.332  1.00  0.00      RA0  N
ATOM   4411  H   LEU A 438      -9.630  19.970  -0.205  1.00  0.00      RA0  H
ATOM   4412  CA  LEU A 438      -9.752  17.889   0.285  1.00  0.00      RA0  C
ATOM   4413  CB  LEU A 438      -9.834  18.064   1.795  1.00  0.00      RA0  C
ATOM   4414  CG  LEU A 438      -8.465  18.247   2.433  1.00  0.00      RA0  C
ATOM   4415  CD1 LEU A 438      -8.577  18.983   3.765  1.00  0.00      RA0  C
ATOM   4416  CD2 LEU A 438      -7.694  16.928   2.531  1.00  0.00      RA0  C
ATOM   4417  C   LEU A 438     -11.159  17.635  -0.244  1.00  0.00      RA0  C
ATOM   4418  O   LEU A 438     -12.003  18.530  -0.240  1.00  0.00      RA0  O
ATOM   4419  N   ILE A 439     -11.431  16.393  -0.648  1.00  0.00      RA0  N
ATOM   4420  H   ILE A 439     -10.744  15.668  -0.579  1.00  0.00      RA0  H
ATOM   4421  CA  ILE A 439     -12.787  15.934  -0.954  1.00  0.00      RA0  C
ATOM   4422  CB  ILE A 439     -12.743  15.050  -2.195  1.00  0.00      RA0  C
ATOM   4423  CG2 ILE A 439     -14.106  14.459  -2.527  1.00  0.00      RA0  C
ATOM   4424  CG1 ILE A 439     -12.188  15.879  -3.355  1.00  0.00      RA0  C
ATOM   4425  CD1 ILE A 439     -12.214  15.147  -4.695  1.00  0.00      RA0  C
ATOM   4426  C   ILE A 439     -13.344  15.247   0.292  1.00  0.00      RA0  C
ATOM   4427  O   ILE A 439     -12.808  14.230   0.731  1.00  0.00      RA0  O
ATOM   4428  N   THR A 440     -14.420  15.800   0.846  1.00  0.00      RA0  N
ATOM   4429  H   THR A 440     -14.858  16.592   0.418  1.00  0.00      RA0  H
ATOM   4430  CA  THR A 440     -15.080  15.332   2.069  1.00  0.00      RA0  C
ATOM   4431  CB  THR A 440     -15.335  16.624   2.805  1.00  0.00      RA0  C
ATOM   4432  OG1 THR A 440     -14.540  17.637   2.162  1.00  0.00      RA0  O
ATOM   4433  HG1 THR A 440     -13.638  17.361   2.261  1.00  0.00      RA0  H
ATOM   4434  CG2 THR A 440     -14.999  16.519   4.291  1.00  0.00      RA0  C
ATOM   4435  C   THR A 440     -16.345  14.552   1.726  1.00  0.00      RA0  C
ATOM   4436  O   THR A 440     -17.117  14.941   0.845  1.00  0.00      RA0  O
ATOM   4437  N   PHE A 441     -16.568  13.458   2.448  1.00  0.00      RA0  N
ATOM   4438  H   PHE A 441     -15.956  13.246   3.209  1.00  0.00      RA0  H
ATOM   4439  CA  PHE A 441     -17.740  12.598   2.352  1.00  0.00      RA0  C
ATOM   4440  CB  PHE A 441     -17.325  11.170   2.002  1.00  0.00      RA0  C
ATOM   4441  CG  PHE A 441     -16.428  11.147   0.787  1.00  0.00      RA0  C
ATOM   4442  CD1 PHE A 441     -16.983  11.024  -0.480  1.00  0.00      RA0  C
ATOM   4443  CD2 PHE A 441     -15.047  11.229   0.936  1.00  0.00      RA0  C
ATOM   4444  CE1 PHE A 441     -16.155  10.961  -1.593  1.00  0.00      RA0  C
ATOM   4445  CE2 PHE A 441     -14.220  11.174  -0.178  1.00  0.00      RA0  C
ATOM   4446  CZ  PHE A 441     -14.775  11.028  -1.443  1.00  0.00      RA0  C
ATOM   4447  C   PHE A 441     -18.461  12.583   3.694  1.00  0.00      RA0  C
ATOM   4448  O   PHE A 441     -17.836  12.341   4.724  1.00  0.00      RA0  O
ATOM   4449  N   GLU A 442     -19.769  12.807   3.671  1.00  0.00      RA0  N
ATOM   4450  H   GLU A 442     -20.227  12.921   2.788  1.00  0.00      RA0  H
ATOM   4451  CA  GLU A 442     -20.604  12.931   4.866  1.00  0.00      RA0  C
ATOM   4452  CB  GLU A 442     -20.963  14.390   5.110  1.00  0.00      RA0  C
ATOM   4453  CG  GLU A 442     -19.773  15.095   5.755  1.00  0.00      RA0  C
ATOM   4454  CD  GLU A 442     -19.692  16.517   5.269  1.00  0.00      RA0  C
ATOM   4455  OE1 GLU A 442     -18.902  16.801   4.382  1.00  0.00      RA0  O
ATOM   4456  OE2 GLU A 442     -20.402  17.383   5.767  1.00  0.00      RA0  O
ATOM   4457  C   GLU A 442     -21.821  12.013   4.758  1.00  0.00      RA0  C
ATOM   4458  O   GLU A 442     -22.421  11.899   3.688  1.00  0.00      RA0  O
ATOM   4459  N   THR A 443     -22.224  11.395   5.864  1.00  0.00      RA0  N
ATOM   4460  H   THR A 443     -21.688  11.446   6.714  1.00  0.00      RA0  H
ATOM   4461  CA  THR A 443     -23.521  10.719   5.995  1.00  0.00      RA0  C
ATOM   4462  CB  THR A 443     -23.423   9.314   5.362  1.00  0.00      RA0  C
ATOM   4463  OG1 THR A 443     -24.706   8.715   5.101  1.00  0.00      RA0  O
ATOM   4464  HG1 THR A 443     -25.086   8.488   5.943  1.00  0.00      RA0  H
ATOM   4465  CG2 THR A 443     -22.557   8.380   6.205  1.00  0.00      RA0  C
ATOM   4466  C   THR A 443     -23.953  10.697   7.455  1.00  0.00      RA0  C
ATOM   4467  O   THR A 443     -23.135  10.829   8.359  1.00  0.00      RA0  O
ATOM   4468  N   GLU A 444     -25.237  10.474   7.697  1.00  0.00      RA0  N
ATOM   4469  H   GLU A 444     -25.888  10.392   6.942  1.00  0.00      RA0  H
ATOM   4470  CA  GLU A 444     -25.773  10.183   9.026  1.00  0.00      RA0  C
ATOM   4471  CB  GLU A 444     -26.761  11.236   9.523  1.00  0.00      RA0  C
ATOM   4472  CG  GLU A 444     -27.843  11.674   8.543  1.00  0.00      RA0  C
ATOM   4473  CD  GLU A 444     -28.728  12.638   9.299  1.00  0.00      RA0  C
ATOM   4474  OE1 GLU A 444     -29.933  12.641   9.084  1.00  0.00      RA0  O
ATOM   4475  OE2 GLU A 444     -28.231  13.328  10.184  1.00  0.00      RA0  O
ATOM   4476  C   GLU A 444     -26.297   8.742   9.071  1.00  0.00      RA0  C
ATOM   4477  O   GLU A 444     -26.844   8.237   8.089  1.00  0.00      RA0  O
ATOM   4478  N   VAL A 445     -26.091   8.064  10.200  1.00  0.00      RA0  N
ATOM   4479  H   VAL A 445     -25.646   8.542  10.958  1.00  0.00      RA0  H
ATOM   4480  CA  VAL A 445     -26.576   6.707  10.475  1.00  0.00      RA0  C
ATOM   4481  CB  VAL A 445     -25.410   5.810  10.894  1.00  0.00      RA0  C
ATOM   4482  CG1 VAL A 445     -25.868   4.374  11.157  1.00  0.00      RA0  C
ATOM   4483  CG2 VAL A 445     -24.281   5.880   9.871  1.00  0.00      RA0  C
ATOM   4484  C   VAL A 445     -27.591   6.779  11.606  1.00  0.00      RA0  C
ATOM   4485  O   VAL A 445     -27.280   7.286  12.685  1.00  0.00      RA0  O
ATOM   4486  N   TYR A 446     -28.776   6.213  11.383  1.00  0.00      RA0  N
ATOM   4487  H   TYR A 446     -28.969   5.814  10.486  1.00  0.00      RA0  H
ATOM   4488  CA  TYR A 446     -29.764   5.952  12.428  1.00  0.00      RA0  C
ATOM   4489  CB  TYR A 446     -31.113   6.567  12.049  1.00  0.00      RA0  C
ATOM   4490  CG  TYR A 446     -30.933   8.062  11.980  1.00  0.00      RA0  C
ATOM   4491  CD1 TYR A 446     -31.072   8.821  13.133  1.00  0.00      RA0  C
ATOM   4492  CE1 TYR A 446     -30.781  10.177  13.103  1.00  0.00      RA0  C
ATOM   4493  CD2 TYR A 446     -30.591   8.673  10.780  1.00  0.00      RA0  C
ATOM   4494  CE2 TYR A 446     -30.286  10.027  10.758  1.00  0.00      RA0  C
ATOM   4495  CZ  TYR A 446     -30.336  10.772  11.930  1.00  0.00      RA0  C
ATOM   4496  OH  TYR A 446     -29.924  12.089  11.949  1.00  0.00      RA0  O
ATOM   4497  HH  TYR A 446     -29.935  12.425  11.041  1.00  0.00      RA0  H
ATOM   4498  C   TYR A 446     -29.882   4.444  12.621  1.00  0.00      RA0  C
ATOM   4499  O   TYR A 446     -30.460   3.750  11.788  1.00  0.00      RA0  O
ATOM   4500  N   HIS A 447     -29.321   3.921  13.710  1.00  0.00      RA0  N
ATOM   4501  H   HIS A 447     -28.870   4.528  14.373  1.00  0.00      RA0  H
ATOM   4502  CA  HIS A 447     -29.322   2.483  13.973  1.00  0.00      RA0  C
ATOM   4503  CB  HIS A 447     -28.005   1.836  13.522  1.00  0.00      RA0  C
ATOM   4504  CG  HIS A 447     -28.039   0.347  13.795  1.00  0.00      RA0  C
ATOM   4505  ND1 HIS A 447     -28.519  -0.570  12.933  1.00  0.00      RA0  N
ATOM   4506  HD1 HIS A 447     -28.858  -0.415  12.023  1.00  0.00      RA0  H
ATOM   4507  CD2 HIS A 447     -27.619  -0.314  14.954  1.00  0.00      RA0  C
ATOM   4508  NE2 HIS A 447     -27.860  -1.637  14.787  1.00  0.00      RA0  N
ATOM   4509  CE1 HIS A 447     -28.410  -1.799  13.536  1.00  0.00      RA0  C
ATOM   4510  C   HIS A 447     -29.590   2.195  15.453  1.00  0.00      RA0  C
ATOM   4511  O   HIS A 447     -28.931   2.742  16.335  1.00  0.00      RA0  O
ATOM   4512  N   GLN A 448     -30.596   1.359  15.739  1.00  0.00      RA0  N
ATOM   4513  H   GLN A 448     -31.067   0.959  14.952  1.00  0.00      RA0  H
ATOM   4514  CA  GLN A 448     -30.998   0.952  17.098  1.00  0.00      RA0  C
ATOM   4515  CB  GLN A 448     -30.042  -0.048  17.743  1.00  0.00      RA0  C
ATOM   4516  CG  GLN A 448     -30.283  -1.503  17.358  1.00  0.00      RA0  C
ATOM   4517  CD  GLN A 448     -29.489  -2.361  18.318  1.00  0.00      RA0  C
ATOM   4518  OE1 GLN A 448     -29.789  -2.424  19.515  1.00  0.00      RA0  O
ATOM   4519  NE2 GLN A 448     -28.464  -3.003  17.735  1.00  0.00      RA0  N
ATOM   4520 HE21 GLN A 448     -28.279  -2.852  16.755  1.00  0.00      RA0  H
ATOM   4521 HE22 GLN A 448     -27.827  -3.630  18.186  1.00  0.00      RA0  H
ATOM   4522  C   GLN A 448     -31.163   2.118  18.105  1.00  0.00      RA0  C
ATOM   4523  O   GLN A 448     -30.796   2.013  19.282  1.00  0.00      RA0  O
ATOM   4524  N   GLY A 449     -31.715   3.247  17.650  1.00  0.00      RA0  N
ATOM   4525  H   GLY A 449     -31.921   3.307  16.675  1.00  0.00      RA0  H
ATOM   4526  CA  GLY A 449     -31.940   4.449  18.466  1.00  0.00      RA0  C
ATOM   4527  C   GLY A 449     -30.710   5.346  18.656  1.00  0.00      RA0  C
ATOM   4528  O   GLY A 449     -30.780   6.305  19.416  1.00  0.00      RA0  O
ATOM   4529  N   LEU A 450     -29.590   5.056  17.987  1.00  0.00      RA0  N
ATOM   4530  H   LEU A 450     -29.568   4.298  17.335  1.00  0.00      RA0  H
ATOM   4531  CA  LEU A 450     -28.411   5.920  17.956  1.00  0.00      RA0  C
ATOM   4532  CB  LEU A 450     -27.120   5.112  18.085  1.00  0.00      RA0  C
ATOM   4533  CG  LEU A 450     -26.961   4.443  19.447  1.00  0.00      RA0  C
ATOM   4534  CD1 LEU A 450     -25.687   3.598  19.519  1.00  0.00      RA0  C
ATOM   4535  CD2 LEU A 450     -27.043   5.460  20.586  1.00  0.00      RA0  C
ATOM   4536  C   LEU A 450     -28.378   6.706  16.644  1.00  0.00      RA0  C
ATOM   4537  O   LEU A 450     -28.478   6.114  15.571  1.00  0.00      RA0  O
ATOM   4538  N   LYS A 451     -28.191   8.027  16.745  1.00  0.00      RA0  N
ATOM   4539  H   LYS A 451     -28.137   8.431  17.656  1.00  0.00      RA0  H
ATOM   4540  CA  LYS A 451     -27.784   8.884  15.625  1.00  0.00      RA0  C
ATOM   4541  CB  LYS A 451     -28.422  10.280  15.706  1.00  0.00      RA0  C
ATOM   4542  CG  LYS A 451     -27.752  11.309  14.771  1.00  0.00      RA0  C
ATOM   4543  CD  LYS A 451     -28.498  12.651  14.691  1.00  0.00      RA0  C
ATOM   4544  CE  LYS A 451     -27.817  13.745  13.841  1.00  0.00      RA0  C
ATOM   4545  NZ  LYS A 451     -27.357  13.220  12.546  1.00  0.00      RA0  N
ATOM   4546  HZ1 LYS A 451     -26.391  12.819  12.627  1.00  0.00      RA0  H
ATOM   4547  HZ2 LYS A 451     -28.040  12.584  12.075  1.00  0.00      RA0  H
ATOM   4548  HZ3 LYS A 451     -27.210  13.970  11.836  1.00  0.00      RA0  H
ATOM   4549  C   LYS A 451     -26.265   9.053  15.648  1.00  0.00      RA0  C
ATOM   4550  O   LYS A 451     -25.703   9.456  16.675  1.00  0.00      RA0  O
ATOM   4551  N   ILE A 452     -25.600   8.743  14.539  1.00  0.00      RA0  N
ATOM   4552  H   ILE A 452     -26.106   8.420  13.734  1.00  0.00      RA0  H
ATOM   4553  CA  ILE A 452     -24.148   8.874  14.381  1.00  0.00      RA0  C
ATOM   4554  CB  ILE A 452     -23.495   7.486  14.374  1.00  0.00      RA0  C
ATOM   4555  CG2 ILE A 452     -21.978   7.600  14.241  1.00  0.00      RA0  C
ATOM   4556  CG1 ILE A 452     -23.899   6.663  15.601  1.00  0.00      RA0  C
ATOM   4557  CD1 ILE A 452     -23.358   5.234  15.568  1.00  0.00      RA0  C
ATOM   4558  C   ILE A 452     -23.856   9.600  13.070  1.00  0.00      RA0  C
ATOM   4559  O   ILE A 452     -24.189   9.097  12.000  1.00  0.00      RA0  O
ATOM   4560  N   ASP A 453     -23.195  10.749  13.160  1.00  0.00      RA0  N
ATOM   4561  H   ASP A 453     -23.035  11.196  14.037  1.00  0.00      RA0  H
ATOM   4562  CA  ASP A 453     -22.684  11.456  11.989  1.00  0.00      RA0  C
ATOM   4563  CB  ASP A 453     -22.805  12.950  12.280  1.00  0.00      RA0  C
ATOM   4564  CG  ASP A 453     -24.277  13.239  12.586  1.00  0.00      RA0  C
ATOM   4565  OD1 ASP A 453     -24.983  13.743  11.722  1.00  0.00      RA0  O
ATOM   4566  OD2 ASP A 453     -24.759  12.932  13.678  1.00  0.00      RA0  O
ATOM   4567  C   ASP A 453     -21.314  10.876  11.615  1.00  0.00      RA0  C
ATOM   4568  O   ASP A 453     -20.416  10.762  12.461  1.00  0.00      RA0  O
ATOM   4569  N   LEU A 454     -21.176  10.477  10.353  1.00  0.00      RA0  N
ATOM   4570  H   LEU A 454     -21.914  10.700   9.718  1.00  0.00      RA0  H
ATOM   4571  CA  LEU A 454     -19.957   9.930   9.775  1.00  0.00      RA0  C
ATOM   4572  CB  LEU A 454     -20.196   8.607   9.051  1.00  0.00      RA0  C
ATOM   4573  CG  LEU A 454     -20.677   7.460   9.932  1.00  0.00      RA0  C
ATOM   4574  CD1 LEU A 454     -20.669   6.137   9.166  1.00  0.00      RA0  C
ATOM   4575  CD2 LEU A 454     -19.866   7.359  11.217  1.00  0.00      RA0  C
ATOM   4576  C   LEU A 454     -19.381  10.927   8.776  1.00  0.00      RA0  C
ATOM   4577  O   LEU A 454     -20.073  11.399   7.873  1.00  0.00      RA0  O
ATOM   4578  N   GLU A 455     -18.090  11.197   8.914  1.00  0.00      RA0  N
ATOM   4579  H   GLU A 455     -17.536  10.783   9.637  1.00  0.00      RA0  H
ATOM   4580  CA  GLU A 455     -17.346  12.057   8.006  1.00  0.00      RA0  C
ATOM   4581  CB  GLU A 455     -17.223  13.471   8.576  1.00  0.00      RA0  C
ATOM   4582  CG  GLU A 455     -16.299  14.356   7.740  1.00  0.00      RA0  C
ATOM   4583  CD  GLU A 455     -16.418  15.798   8.171  1.00  0.00      RA0  C
ATOM   4584  OE1 GLU A 455     -15.754  16.644   7.583  1.00  0.00      RA0  O
ATOM   4585  OE2 GLU A 455     -17.242  16.116   9.025  1.00  0.00      RA0  O
ATOM   4586  C   GLU A 455     -15.972  11.445   7.730  1.00  0.00      RA0  C
ATOM   4587  O   GLU A 455     -15.278  11.000   8.645  1.00  0.00      RA0  O
ATOM   4588  N   THR A 456     -15.571  11.432   6.462  1.00  0.00      RA0  N
ATOM   4589  H   THR A 456     -16.165  11.806   5.744  1.00  0.00      RA0  H
ATOM   4590  CA  THR A 456     -14.227  11.032   6.035  1.00  0.00      RA0  C
ATOM   4591  CB  THR A 456     -14.264   9.524   5.757  1.00  0.00      RA0  C
ATOM   4592  OG1 THR A 456     -13.022   8.892   6.082  1.00  0.00      RA0  O
ATOM   4593  HG1 THR A 456     -13.278   8.128   6.598  1.00  0.00      RA0  H
ATOM   4594  CG2 THR A 456     -14.716   9.188   4.334  1.00  0.00      RA0  C
ATOM   4595  C   THR A 456     -13.784  11.888   4.851  1.00  0.00      RA0  C
ATOM   4596  O   THR A 456     -14.588  12.598   4.251  1.00  0.00      RA0  O
ATOM   4597  N   HIS A 457     -12.501  11.866   4.513  1.00  0.00      RA0  N
ATOM   4598  H   HIS A 457     -11.871  11.201   4.921  1.00  0.00      RA0  H
ATOM   4599  CA  HIS A 457     -11.930  12.693   3.446  1.00  0.00      RA0  C
ATOM   4600  CB  HIS A 457     -11.297  13.973   4.004  1.00  0.00      RA0  C
ATOM   4601  CG  HIS A 457     -10.449  13.670   5.216  1.00  0.00      RA0  C
ATOM   4602  ND1 HIS A 457     -10.943  13.654   6.470  1.00  0.00      RA0  N
ATOM   4603  HD1 HIS A 457     -11.875  13.817   6.731  1.00  0.00      RA0  H
ATOM   4604  CD2 HIS A 457      -9.082  13.379   5.265  1.00  0.00      RA0  C
ATOM   4605  NE2 HIS A 457      -8.760  13.187   6.570  1.00  0.00      RA0  N
ATOM   4606  CE1 HIS A 457      -9.902  13.355   7.309  1.00  0.00      RA0  C
ATOM   4607  C   HIS A 457     -10.944  11.881   2.612  1.00  0.00      RA0  C
ATOM   4608  O   HIS A 457     -10.353  10.910   3.091  1.00  0.00      RA0  O
ATOM   4609  N   SER A 458     -10.778  12.276   1.351  1.00  0.00      RA0  N
ATOM   4610  H   SER A 458     -11.254  13.082   0.994  1.00  0.00      RA0  H
ATOM   4611  CA  SER A 458      -9.703  11.767   0.503  1.00  0.00      RA0  C
ATOM   4612  CB  SER A 458      -9.990  12.338  -0.875  1.00  0.00      RA0  C
ATOM   4613  OG  SER A 458     -10.109  13.763  -0.777  1.00  0.00      RA0  O
ATOM   4614  HG  SER A 458      -9.200  14.064  -0.767  1.00  0.00      RA0  H
ATOM   4615  C   SER A 458      -8.335  12.192   1.035  1.00  0.00      RA0  C
ATOM   4616  O   SER A 458      -8.223  13.112   1.845  1.00  0.00      RA0  O
ATOM   4617  N   LEU A 459      -7.277  11.582   0.504  1.00  0.00      RA0  N
ATOM   4618  H   LEU A 459      -7.445  10.864  -0.172  1.00  0.00      RA0  H
ATOM   4619  CA  LEU A 459      -5.960  12.219   0.540  1.00  0.00      RA0  C
ATOM   4620  CB  LEU A 459      -4.944  11.251  -0.071  1.00  0.00      RA0  C
ATOM   4621  CG  LEU A 459      -4.830   9.944   0.713  1.00  0.00      RA0  C
ATOM   4622  CD1 LEU A 459      -3.983   8.912  -0.033  1.00  0.00      RA0  C
ATOM   4623  CD2 LEU A 459      -4.336  10.180   2.141  1.00  0.00      RA0  C
ATOM   4624  C   LEU A 459      -6.011  13.559  -0.209  1.00  0.00      RA0  C
ATOM   4625  O   LEU A 459      -6.914  13.754  -1.039  1.00  0.00      RA0  O
ATOM   4626  N   PRO A 460      -5.071  14.484   0.047  1.00  0.00      RA0  N
ATOM   4627  CD  PRO A 460      -4.042  14.429   1.078  1.00  0.00      RA0  C
ATOM   4628  CA  PRO A 460      -5.098  15.760  -0.638  1.00  0.00      RA0  C
ATOM   4629  CB  PRO A 460      -3.969  16.550   0.032  1.00  0.00      RA0  C
ATOM   4630  CG  PRO A 460      -3.801  15.896   1.398  1.00  0.00      RA0  C
ATOM   4631  C   PRO A 460      -4.910  15.615  -2.142  1.00  0.00      RA0  C
ATOM   4632  O   PRO A 460      -4.115  14.808  -2.625  1.00  0.00      RA0  O
ATOM   4633  N   VAL A 461      -5.674  16.421  -2.867  1.00  0.00      RA0  N
ATOM   4634  H   VAL A 461      -6.213  17.114  -2.389  1.00  0.00      RA0  H
ATOM   4635  CA  VAL A 461      -5.791  16.408  -4.320  1.00  0.00      RA0  C
ATOM   4636  CB  VAL A 461      -7.284  16.337  -4.656  1.00  0.00      RA0  C
ATOM   4637  CG1 VAL A 461      -7.558  16.527  -6.144  1.00  0.00      RA0  C
ATOM   4638  CG2 VAL A 461      -7.905  15.054  -4.105  1.00  0.00      RA0  C
ATOM   4639  C   VAL A 461      -5.175  17.679  -4.892  1.00  0.00      RA0  C
ATOM   4640  O   VAL A 461      -5.397  18.765  -4.360  1.00  0.00      RA0  O
ATOM   4641  N   VAL A 462      -4.471  17.561  -6.017  1.00  0.00      RA0  N
ATOM   4642  H   VAL A 462      -4.388  16.650  -6.424  1.00  0.00      RA0  H
ATOM   4643  CA  VAL A 462      -4.023  18.705  -6.823  1.00  0.00      RA0  C
ATOM   4644  CB  VAL A 462      -2.606  18.523  -7.366  1.00  0.00      RA0  C
ATOM   4645  CG1 VAL A 462      -2.207  19.737  -8.204  1.00  0.00      RA0  C
ATOM   4646  CG2 VAL A 462      -1.606  18.295  -6.236  1.00  0.00      RA0  C
ATOM   4647  C   VAL A 462      -5.011  18.937  -7.964  1.00  0.00      RA0  C
ATOM   4648  O   VAL A 462      -5.325  18.017  -8.726  1.00  0.00      RA0  O
ATOM   4649  N   VAL A 463      -5.483  20.178  -8.118  1.00  0.00      RA0  N
ATOM   4650  H   VAL A 463      -5.138  20.886  -7.502  1.00  0.00      RA0  H
ATOM   4651  CA  VAL A 463      -6.439  20.549  -9.172  1.00  0.00      RA0  C
ATOM   4652  CB  VAL A 463      -7.678  21.255  -8.634  1.00  0.00      RA0  C
ATOM   4653  CG1 VAL A 463      -8.660  21.516  -9.775  1.00  0.00      RA0  C
ATOM   4654  CG2 VAL A 463      -8.343  20.409  -7.548  1.00  0.00      RA0  C
ATOM   4655  C   VAL A 463      -5.755  21.336 -10.292  1.00  0.00      RA0  C
ATOM   4656  O   VAL A 463      -5.287  22.462 -10.096  1.00  0.00      RA0  O
ATOM   4657  N   ILE A 464      -5.746  20.762 -11.498  1.00  0.00      RA0  N
ATOM   4658  H   ILE A 464      -6.273  19.918 -11.595  1.00  0.00      RA0  H
ATOM   4659  CA  ILE A 464      -5.104  21.334 -12.693  1.00  0.00      RA0  C
ATOM   4660  CB  ILE A 464      -4.061  20.397 -13.307  1.00  0.00      RA0  C
ATOM   4661  CG2 ILE A 464      -2.924  20.192 -12.311  1.00  0.00      RA0  C
ATOM   4662  CG1 ILE A 464      -4.637  19.066 -13.771  1.00  0.00      RA0  C
ATOM   4663  CD1 ILE A 464      -3.606  18.247 -14.550  1.00  0.00      RA0  C
ATOM   4664  C   ILE A 464      -6.123  21.866 -13.711  1.00  0.00      RA0  C
ATOM   4665  O   ILE A 464      -7.274  21.428 -13.778  1.00  0.00      RA0  O
ATOM   4666  N   SER A 465      -5.682  22.796 -14.555  1.00  0.00      RA0  N
ATOM   4667  H   SER A 465      -4.751  23.141 -14.422  1.00  0.00      RA0  H
ATOM   4668  CA  SER A 465      -6.484  23.360 -15.650  1.00  0.00      RA0  C
ATOM   4669  CB  SER A 465      -6.337  24.882 -15.620  1.00  0.00      RA0  C
ATOM   4670  OG  SER A 465      -6.488  25.323 -14.263  1.00  0.00      RA0  O
ATOM   4671  HG  SER A 465      -6.244  26.252 -14.259  1.00  0.00      RA0  H
ATOM   4672  C   SER A 465      -6.114  22.751 -17.004  1.00  0.00      RA0  C
ATOM   4673  O   SER A 465      -6.975  22.565 -17.863  1.00  0.00      RA0  O
ATOM   4674  N   ASN A 466      -4.844  22.389 -17.200  1.00  0.00      RA0  N
ATOM   4675  H   ASN A 466      -4.189  22.520 -16.451  1.00  0.00      RA0  H
ATOM   4676  CA  ASN A 466      -4.335  21.821 -18.448  1.00  0.00      RA0  C
ATOM   4677  CB  ASN A 466      -3.495  22.914 -19.113  1.00  0.00      RA0  C
ATOM   4678  CG  ASN A 466      -3.041  22.538 -20.509  1.00  0.00      RA0  C
ATOM   4679  OD1 ASN A 466      -2.794  21.390 -20.853  1.00  0.00      RA0  O
ATOM   4680  ND2 ASN A 466      -2.936  23.602 -21.318  1.00  0.00      RA0  N
ATOM   4681 HD21 ASN A 466      -3.138  24.516 -20.967  1.00  0.00      RA0  H
ATOM   4682 HD22 ASN A 466      -2.641  23.530 -22.272  1.00  0.00      RA0  H
ATOM   4683  C   ASN A 466      -3.497  20.561 -18.180  1.00  0.00      RA0  C
ATOM   4684  O   ASN A 466      -2.831  20.453 -17.154  1.00  0.00      RA0  O
ATOM   4685  N   ILE A 467      -3.511  19.613 -19.120  1.00  0.00      RA0  N
ATOM   4686  H   ILE A 467      -3.894  19.860 -20.011  1.00  0.00      RA0  H
ATOM   4687  CA  ILE A 467      -2.754  18.362 -19.020  1.00  0.00      RA0  C
ATOM   4688  CB  ILE A 467      -3.181  17.405 -20.141  1.00  0.00      RA0  C
ATOM   4689  CG2 ILE A 467      -2.746  17.901 -21.522  1.00  0.00      RA0  C
ATOM   4690  CG1 ILE A 467      -2.727  15.977 -19.846  1.00  0.00      RA0  C
ATOM   4691  CD1 ILE A 467      -3.232  15.515 -18.480  1.00  0.00      RA0  C
ATOM   4692  C   ILE A 467      -1.236  18.586 -18.988  1.00  0.00      RA0  C
ATOM   4693  O   ILE A 467      -0.524  17.788 -18.390  1.00  0.00      RA0  O
ATOM   4694  N   CYS A 468      -0.733  19.700 -19.534  1.00  0.00      RA0  N
ATOM   4695  H   CYS A 468      -1.356  20.319 -20.016  1.00  0.00      RA0  H
ATOM   4696  CA  CYS A 468       0.687  20.056 -19.445  1.00  0.00      RA0  C
ATOM   4697  CB  CYS A 468       0.979  21.304 -20.278  1.00  0.00      RA0  C
ATOM   4698  SG  CYS A 468       0.028  22.743 -19.724  1.00  0.00      RA0  S
ATOM   4699  C   CYS A 468       1.180  20.266 -17.999  1.00  0.00      RA0  C
ATOM   4700  O   CYS A 468       2.383  20.246 -17.752  1.00  0.00      RA0  O
ATOM   4701  N   GLN A 469       0.266  20.442 -17.036  1.00  0.00      RA0  N
ATOM   4702  H   GLN A 469      -0.706  20.397 -17.273  1.00  0.00      RA0  H
ATOM   4703  CA  GLN A 469       0.578  20.574 -15.611  1.00  0.00      RA0  C
ATOM   4704  CB  GLN A 469      -0.474  21.476 -14.953  1.00  0.00      RA0  C
ATOM   4705  CG  GLN A 469      -0.574  22.865 -15.599  1.00  0.00      RA0  C
ATOM   4706  CD  GLN A 469      -1.787  23.621 -15.083  1.00  0.00      RA0  C
ATOM   4707  OE1 GLN A 469      -2.916  23.144 -15.107  1.00  0.00      RA0  O
ATOM   4708  NE2 GLN A 469      -1.514  24.858 -14.651  1.00  0.00      RA0  N
ATOM   4709 HE21 GLN A 469      -0.582  25.208 -14.593  1.00  0.00      RA0  H
ATOM   4710 HE22 GLN A 469      -2.247  25.485 -14.381  1.00  0.00      RA0  H
ATOM   4711  C   GLN A 469       0.683  19.220 -14.895  1.00  0.00      RA0  C
ATOM   4712  O   GLN A 469       1.177  19.177 -13.770  1.00  0.00      RA0  O
ATOM   4713  N   MET A 470       0.239  18.127 -15.533  1.00  0.00      RA0  N
ATOM   4714  H   MET A 470      -0.059  18.212 -16.485  1.00  0.00      RA0  H
ATOM   4715  CA  MET A 470       0.207  16.780 -14.953  1.00  0.00      RA0  C
ATOM   4716  CB  MET A 470      -0.331  15.744 -15.949  1.00  0.00      RA0  C
ATOM   4717  CG  MET A 470      -0.234  14.305 -15.440  1.00  0.00      RA0  C
ATOM   4718  SD  MET A 470      -1.249  14.011 -13.987  1.00  0.00      RA0  S
ATOM   4719  CE  MET A 470      -2.852  14.048 -14.803  1.00  0.00      RA0  C
ATOM   4720  C   MET A 470       1.556  16.342 -14.363  1.00  0.00      RA0  C
ATOM   4721  O   MET A 470       1.540  15.876 -13.226  1.00  0.00      RA0  O
ATOM   4722  N   PRO A 471       2.716  16.535 -15.030  1.00  0.00      RA0  N
ATOM   4723  CD  PRO A 471       2.921  17.039 -16.393  1.00  0.00      RA0  C
ATOM   4724  CA  PRO A 471       3.997  16.109 -14.465  1.00  0.00      RA0  C
ATOM   4725  CB  PRO A 471       5.036  16.474 -15.529  1.00  0.00      RA0  C
ATOM   4726  CG  PRO A 471       4.259  16.469 -16.835  1.00  0.00      RA0  C
ATOM   4727  C   PRO A 471       4.295  16.788 -13.123  1.00  0.00      RA0  C
ATOM   4728  O   PRO A 471       4.613  16.114 -12.150  1.00  0.00      RA0  O
ATOM   4729  N   ASN A 472       4.125  18.111 -13.039  1.00  0.00      RA0  N
ATOM   4730  H   ASN A 472       3.858  18.613 -13.862  1.00  0.00      RA0  H
ATOM   4731  CA  ASN A 472       4.389  18.874 -11.813  1.00  0.00      RA0  C
ATOM   4732  CB  ASN A 472       4.372  20.387 -12.056  1.00  0.00      RA0  C
ATOM   4733  CG  ASN A 472       5.476  20.810 -13.000  1.00  0.00      RA0  C
ATOM   4734  OD1 ASN A 472       5.629  20.271 -14.092  1.00  0.00      RA0  O
ATOM   4735  ND2 ASN A 472       6.223  21.827 -12.534  1.00  0.00      RA0  N
ATOM   4736 HD21 ASN A 472       6.048  22.226 -11.634  1.00  0.00      RA0  H
ATOM   4737 HD22 ASN A 472       6.980  22.203 -13.070  1.00  0.00      RA0  H
ATOM   4738  C   ASN A 472       3.360  18.573 -10.713  1.00  0.00      RA0  C
ATOM   4739  O   ASN A 472       3.724  18.439  -9.551  1.00  0.00      RA0  O
ATOM   4740  N   ALA A 473       2.081  18.428 -11.072  1.00  0.00      RA0  N
ATOM   4741  H   ALA A 473       1.846  18.515 -12.042  1.00  0.00      RA0  H
ATOM   4742  CA  ALA A 473       1.038  18.045 -10.123  1.00  0.00      RA0  C
ATOM   4743  CB  ALA A 473      -0.306  18.011 -10.835  1.00  0.00      RA0  C
ATOM   4744  C   ALA A 473       1.295  16.652  -9.533  1.00  0.00      RA0  C
ATOM   4745  O   ALA A 473       1.169  16.451  -8.328  1.00  0.00      RA0  O
ATOM   4746  N   TRP A 474       1.713  15.702 -10.371  1.00  0.00      RA0  N
ATOM   4747  H   TRP A 474       1.824  15.918 -11.341  1.00  0.00      RA0  H
ATOM   4748  CA  TRP A 474       2.084  14.372  -9.912  1.00  0.00      RA0  C
ATOM   4749  CB  TRP A 474       2.329  13.449 -11.100  1.00  0.00      RA0  C
ATOM   4750  CG  TRP A 474       2.604  12.044 -10.622  1.00  0.00      RA0  C
ATOM   4751  CD2 TRP A 474       1.753  11.180  -9.835  1.00  0.00      RA0  C
ATOM   4752  CE2 TRP A 474       2.428   9.948  -9.678  1.00  0.00      RA0  C
ATOM   4753  CE3 TRP A 474       0.492  11.346  -9.274  1.00  0.00      RA0  C
ATOM   4754  CD1 TRP A 474       3.749  11.282 -10.890  1.00  0.00      RA0  C
ATOM   4755  NE1 TRP A 474       3.648  10.046 -10.335  1.00  0.00      RA0  N
ATOM   4756  HE1 TRP A 474       4.327   9.333 -10.379  1.00  0.00      RA0  H
ATOM   4757  CZ2 TRP A 474       1.830   8.918  -8.963  1.00  0.00      RA0  C
ATOM   4758  CZ3 TRP A 474      -0.095  10.307  -8.563  1.00  0.00      RA0  C
ATOM   4759  CH2 TRP A 474       0.571   9.097  -8.406  1.00  0.00      RA0  C
ATOM   4760  C   TRP A 474       3.306  14.404  -8.996  1.00  0.00      RA0  C
ATOM   4761  O   TRP A 474       3.293  13.746  -7.962  1.00  0.00      RA0  O
ATOM   4762  N   ALA A 475       4.309  15.237  -9.291  1.00  0.00      RA0  N
ATOM   4763  H   ALA A 475       4.279  15.730 -10.163  1.00  0.00      RA0  H
ATOM   4764  CA  ALA A 475       5.454  15.448  -8.405  1.00  0.00      RA0  C
ATOM   4765  CB  ALA A 475       6.360  16.546  -8.940  1.00  0.00      RA0  C
ATOM   4766  C   ALA A 475       5.023  15.855  -6.989  1.00  0.00      RA0  C
ATOM   4767  O   ALA A 475       5.556  15.341  -6.006  1.00  0.00      RA0  O
ATOM   4768  N   SER A 476       4.030  16.743  -6.880  1.00  0.00      RA0  N
ATOM   4769  H   SER A 476       3.674  17.244  -7.674  1.00  0.00      RA0  H
ATOM   4770  CA  SER A 476       3.486  17.171  -5.593  1.00  0.00      RA0  C
ATOM   4771  CB  SER A 476       2.556  18.335  -5.874  1.00  0.00      RA0  C
ATOM   4772  OG  SER A 476       3.111  19.088  -6.951  1.00  0.00      RA0  O
ATOM   4773  HG  SER A 476       2.420  19.702  -7.187  1.00  0.00      RA0  H
ATOM   4774  C   SER A 476       2.769  16.029  -4.863  1.00  0.00      RA0  C
ATOM   4775  O   SER A 476       2.967  15.850  -3.660  1.00  0.00      RA0  O
ATOM   4776  N   ILE A 477       2.008  15.197  -5.580  1.00  0.00      RA0  N
ATOM   4777  H   ILE A 477       1.912  15.381  -6.562  1.00  0.00      RA0  H
ATOM   4778  CA  ILE A 477       1.384  13.991  -5.011  1.00  0.00      RA0  C
ATOM   4779  CB  ILE A 477       0.405  13.362  -6.000  1.00  0.00      RA0  C
ATOM   4780  CG2 ILE A 477      -0.161  12.044  -5.469  1.00  0.00      RA0  C
ATOM   4781  CG1 ILE A 477      -0.711  14.359  -6.299  1.00  0.00      RA0  C
ATOM   4782  CD1 ILE A 477      -1.450  14.768  -5.022  1.00  0.00      RA0  C
ATOM   4783  C   ILE A 477       2.435  12.985  -4.527  1.00  0.00      RA0  C
ATOM   4784  O   ILE A 477       2.292  12.450  -3.424  1.00  0.00      RA0  O
ATOM   4785  N   LEU A 478       3.503  12.762  -5.301  1.00  0.00      RA0  N
ATOM   4786  H   LEU A 478       3.553  13.241  -6.178  1.00  0.00      RA0  H
ATOM   4787  CA  LEU A 478       4.624  11.909  -4.902  1.00  0.00      RA0  C
ATOM   4788  CB  LEU A 478       5.712  11.875  -5.972  1.00  0.00      RA0  C
ATOM   4789  CG  LEU A 478       5.321  11.165  -7.260  1.00  0.00      RA0  C
ATOM   4790  CD1 LEU A 478       6.448  11.244  -8.289  1.00  0.00      RA0  C
ATOM   4791  CD2 LEU A 478       4.894   9.723  -6.999  1.00  0.00      RA0  C
ATOM   4792  C   LEU A 478       5.273  12.429  -3.618  1.00  0.00      RA0  C
ATOM   4793  O   LEU A 478       5.395  11.682  -2.651  1.00  0.00      RA0  O
ATOM   4794  N   TRP A 479       5.634  13.714  -3.577  1.00  0.00      RA0  N
ATOM   4795  H   TRP A 479       5.459  14.288  -4.380  1.00  0.00      RA0  H
ATOM   4796  CA  TRP A 479       6.332  14.303  -2.432  1.00  0.00      RA0  C
ATOM   4797  CB  TRP A 479       6.758  15.738  -2.754  1.00  0.00      RA0  C
ATOM   4798  CG  TRP A 479       7.974  16.129  -1.943  1.00  0.00      RA0  C
ATOM   4799  CD2 TRP A 479       9.354  15.796  -2.210  1.00  0.00      RA0  C
ATOM   4800  CE2 TRP A 479      10.141  16.381  -1.193  1.00  0.00      RA0  C
ATOM   4801  CE3 TRP A 479       9.970  15.063  -3.217  1.00  0.00      RA0  C
ATOM   4802  CD1 TRP A 479       8.008  16.900  -0.771  1.00  0.00      RA0  C
ATOM   4803  NE1 TRP A 479       9.285  17.049  -0.324  1.00  0.00      RA0  N
ATOM   4804  HE1 TRP A 479       9.575  17.515   0.493  1.00  0.00      RA0  H
ATOM   4805  CZ2 TRP A 479      11.520  16.209  -1.202  1.00  0.00      RA0  C
ATOM   4806  CZ3 TRP A 479      11.351  14.900  -3.216  1.00  0.00      RA0  C
ATOM   4807  CH2 TRP A 479      12.124  15.471  -2.212  1.00  0.00      RA0  C
ATOM   4808  C   TRP A 479       5.494  14.260  -1.152  1.00  0.00      RA0  C
ATOM   4809  O   TRP A 479       6.008  13.917  -0.086  1.00  0.00      RA0  O
ATOM   4810  N   TYR A 480       4.195  14.556  -1.264  1.00  0.00      RA0  N
ATOM   4811  H   TYR A 480       3.853  14.843  -2.162  1.00  0.00      RA0  H
ATOM   4812  CA  TYR A 480       3.258  14.491  -0.146  1.00  0.00      RA0  C
ATOM   4813  CB  TYR A 480       1.872  14.908  -0.633  1.00  0.00      RA0  C
ATOM   4814  CG  TYR A 480       0.993  15.293   0.528  1.00  0.00      RA0  C
ATOM   4815  CD1 TYR A 480       0.554  14.355   1.459  1.00  0.00      RA0  C
ATOM   4816  CE1 TYR A 480      -0.229  14.750   2.536  1.00  0.00      RA0  C
ATOM   4817  CD2 TYR A 480       0.626  16.621   0.656  1.00  0.00      RA0  C
ATOM   4818  CE2 TYR A 480      -0.164  17.013   1.721  1.00  0.00      RA0  C
ATOM   4819  CZ  TYR A 480      -0.582  16.087   2.662  1.00  0.00      RA0  C
ATOM   4820  OH  TYR A 480      -1.357  16.530   3.707  1.00  0.00      RA0  O
ATOM   4821  HH  TYR A 480      -1.449  17.467   3.572  1.00  0.00      RA0  H
ATOM   4822  C   TYR A 480       3.175  13.077   0.433  1.00  0.00      RA0  C
ATOM   4823  O   TYR A 480       3.485  12.847   1.601  1.00  0.00      RA0  O
ATOM   4824  N   ASN A 481       2.791  12.110  -0.401  1.00  0.00      RA0  N
ATOM   4825  H   ASN A 481       2.727  12.324  -1.380  1.00  0.00      RA0  H
ATOM   4826  CA  ASN A 481       2.508  10.754   0.060  1.00  0.00      RA0  C
ATOM   4827  CB  ASN A 481       1.673   9.967  -0.947  1.00  0.00      RA0  C
ATOM   4828  CG  ASN A 481       0.243  10.458  -0.918  1.00  0.00      RA0  C
ATOM   4829  OD1 ASN A 481      -0.531  10.144  -0.016  1.00  0.00      RA0  O
ATOM   4830  ND2 ASN A 481      -0.063  11.258  -1.955  1.00  0.00      RA0  N
ATOM   4831 HD21 ASN A 481       0.640  11.500  -2.632  1.00  0.00      RA0  H
ATOM   4832 HD22 ASN A 481      -0.978  11.642  -2.090  1.00  0.00      RA0  H
ATOM   4833  C   ASN A 481       3.781   9.976   0.408  1.00  0.00      RA0  C
ATOM   4834  O   ASN A 481       3.721   9.049   1.209  1.00  0.00      RA0  O
ATOM   4835  N   MET A 482       4.943  10.357  -0.120  1.00  0.00      RA0  N
ATOM   4836  H   MET A 482       4.961  11.089  -0.805  1.00  0.00      RA0  H
ATOM   4837  CA  MET A 482       6.223   9.793   0.305  1.00  0.00      RA0  C
ATOM   4838  CB  MET A 482       7.351  10.217  -0.635  1.00  0.00      RA0  C
ATOM   4839  CG  MET A 482       8.718   9.681  -0.210  1.00  0.00      RA0  C
ATOM   4840  SD  MET A 482      10.011  10.130  -1.376  1.00  0.00      RA0  S
ATOM   4841  CE  MET A 482       9.726  11.904  -1.376  1.00  0.00      RA0  C
ATOM   4842  C   MET A 482       6.550  10.195   1.751  1.00  0.00      RA0  C
ATOM   4843  O   MET A 482       6.897   9.329   2.555  1.00  0.00      RA0  O
ATOM   4844  N   LEU A 483       6.389  11.479   2.100  1.00  0.00      RA0  N
ATOM   4845  H   LEU A 483       5.942  12.120   1.469  1.00  0.00      RA0  H
ATOM   4846  CA  LEU A 483       6.984  12.067   3.308  1.00  0.00      RA0  C
ATOM   4847  CB  LEU A 483       7.671  13.382   2.968  1.00  0.00      RA0  C
ATOM   4848  CG  LEU A 483       8.968  13.153   2.211  1.00  0.00      RA0  C
ATOM   4849  CD1 LEU A 483       9.629  14.469   1.820  1.00  0.00      RA0  C
ATOM   4850  CD2 LEU A 483       9.907  12.256   3.012  1.00  0.00      RA0  C
ATOM   4851  C   LEU A 483       6.021  12.312   4.474  1.00  0.00      RA0  C
ATOM   4852  O   LEU A 483       6.485  12.597   5.578  1.00  0.00      RA0  O
ATOM   4853  N   THR A 484       4.702  12.225   4.282  1.00  0.00      RA0  N
ATOM   4854  H   THR A 484       4.307  12.156   3.363  1.00  0.00      RA0  H
ATOM   4855  CA  THR A 484       3.746  12.389   5.386  1.00  0.00      RA0  C
ATOM   4856  CB  THR A 484       3.294  13.835   5.265  1.00  0.00      RA0  C
ATOM   4857  OG1 THR A 484       4.441  14.595   4.864  1.00  0.00      RA0  O
ATOM   4858  HG1 THR A 484       5.171  14.292   5.400  1.00  0.00      RA0  H
ATOM   4859  CG2 THR A 484       2.727  14.407   6.563  1.00  0.00      RA0  C
ATOM   4860  C   THR A 484       2.663  11.317   5.418  1.00  0.00      RA0  C
ATOM   4861  O   THR A 484       2.194  10.832   4.392  1.00  0.00      RA0  O
ATOM   4862  N   ASN A 485       2.256  10.956   6.636  1.00  0.00      RA0  N
ATOM   4863  H   ASN A 485       2.695  11.361   7.441  1.00  0.00      RA0  H
ATOM   4864  CA  ASN A 485       1.084  10.131   6.922  1.00  0.00      RA0  C
ATOM   4865  CB  ASN A 485       1.321   9.150   8.058  1.00  0.00      RA0  C
ATOM   4866  CG  ASN A 485       1.066   9.910   9.343  1.00  0.00      RA0  C
ATOM   4867  OD1 ASN A 485       1.655  10.963   9.577  1.00  0.00      RA0  O
ATOM   4868  ND2 ASN A 485       0.184   9.317  10.168  1.00  0.00      RA0  N
ATOM   4869 HD21 ASN A 485      -0.290   8.481   9.882  1.00  0.00      RA0  H
ATOM   4870 HD22 ASN A 485      -0.033   9.685  11.073  1.00  0.00      RA0  H
ATOM   4871  C   ASN A 485      -0.135  10.974   7.341  1.00  0.00      RA0  C
ATOM   4872  O   ASN A 485      -1.220  10.426   7.515  1.00  0.00      RA0  O
ATOM   4873  N   ASN A 486       0.024  12.291   7.513  1.00  0.00      RA0  N
ATOM   4874  H   ASN A 486       0.895  12.700   7.266  1.00  0.00      RA0  H
ATOM   4875  CA  ASN A 486      -1.082  13.176   7.851  1.00  0.00      RA0  C
ATOM   4876  CB  ASN A 486      -0.575  14.536   8.317  1.00  0.00      RA0  C
ATOM   4877  CG  ASN A 486      -1.762  15.385   8.701  1.00  0.00      RA0  C
ATOM   4878  OD1 ASN A 486      -2.495  15.898   7.866  1.00  0.00      RA0  O
ATOM   4879  ND2 ASN A 486      -1.910  15.519  10.030  1.00  0.00      RA0  N
ATOM   4880 HD21 ASN A 486      -1.276  15.069  10.662  1.00  0.00      RA0  H
ATOM   4881 HD22 ASN A 486      -2.640  16.071  10.433  1.00  0.00      RA0  H
ATOM   4882  C   ASN A 486      -1.980  13.319   6.614  1.00  0.00      RA0  C
ATOM   4883  O   ASN A 486      -1.472  13.743   5.585  1.00  0.00      RA0  O
ATOM   4884  N   PRO A 487      -3.283  12.997   6.676  1.00  0.00      RA0  N
ATOM   4885  CD  PRO A 487      -3.959  12.474   7.859  1.00  0.00      RA0  C
ATOM   4886  CA  PRO A 487      -4.152  13.033   5.501  1.00  0.00      RA0  C
ATOM   4887  CB  PRO A 487      -5.213  12.001   5.882  1.00  0.00      RA0  C
ATOM   4888  CG  PRO A 487      -5.382  12.190   7.390  1.00  0.00      RA0  C
ATOM   4889  C   PRO A 487      -4.759  14.418   5.207  1.00  0.00      RA0  C
ATOM   4890  O   PRO A 487      -5.420  14.579   4.186  1.00  0.00      RA0  O
ATOM   4891  N   LYS A 488      -4.572  15.417   6.086  1.00  0.00      RA0  N
ATOM   4892  H   LYS A 488      -3.925  15.289   6.834  1.00  0.00      RA0  H
ATOM   4893  CA  LYS A 488      -5.271  16.718   6.020  1.00  0.00      RA0  C
ATOM   4894  CB  LYS A 488      -6.242  16.945   7.186  1.00  0.00      RA0  C
ATOM   4895  CG  LYS A 488      -7.699  16.759   6.743  1.00  0.00      RA0  C
ATOM   4896  CD  LYS A 488      -8.686  17.719   7.423  1.00  0.00      RA0  C
ATOM   4897  CE  LYS A 488     -10.105  17.616   6.840  1.00  0.00      RA0  C
ATOM   4898  NZ  LYS A 488     -10.928  18.754   7.269  1.00  0.00      RA0  N
ATOM   4899  HZ1 LYS A 488     -11.859  18.802   6.799  1.00  0.00      RA0  H
ATOM   4900  HZ2 LYS A 488     -11.094  18.827   8.287  1.00  0.00      RA0  H
ATOM   4901  HZ3 LYS A 488     -10.533  19.681   6.989  1.00  0.00      RA0  H
ATOM   4902  C   LYS A 488      -4.363  17.932   5.836  1.00  0.00      RA0  C
ATOM   4903  O   LYS A 488      -4.864  19.053   5.781  1.00  0.00      RA0  O
ATOM   4904  N   ASN A 489      -3.040  17.760   5.792  1.00  0.00      RA0  N
ATOM   4905  H   ASN A 489      -2.670  16.831   5.725  1.00  0.00      RA0  H
ATOM   4906  CA  ASN A 489      -2.118  18.899   5.733  1.00  0.00      RA0  C
ATOM   4907  CB  ASN A 489      -0.682  18.592   6.133  1.00  0.00      RA0  C
ATOM   4908  CG  ASN A 489       0.103  19.891   6.035  1.00  0.00      RA0  C
ATOM   4909  OD1 ASN A 489      -0.439  20.993   5.946  1.00  0.00      RA0  O
ATOM   4910  ND2 ASN A 489       1.433  19.699   6.087  1.00  0.00      RA0  N
ATOM   4911 HD21 ASN A 489       1.812  18.773   6.134  1.00  0.00      RA0  H
ATOM   4912 HD22 ASN A 489       2.080  20.462   6.074  1.00  0.00      RA0  H
ATOM   4913  C   ASN A 489      -2.118  19.574   4.347  1.00  0.00      RA0  C
ATOM   4914  O   ASN A 489      -1.207  19.367   3.555  1.00  0.00      RA0  O
ATOM   4915  N   VAL A 490      -3.125  20.394   4.048  1.00  0.00      RA0  N
ATOM   4916  H   VAL A 490      -3.857  20.472   4.729  1.00  0.00      RA0  H
ATOM   4917  CA  VAL A 490      -3.232  21.114   2.765  1.00  0.00      RA0  C
ATOM   4918  CB  VAL A 490      -4.622  21.711   2.560  1.00  0.00      RA0  C
ATOM   4919  CG1 VAL A 490      -5.626  20.595   2.304  1.00  0.00      RA0  C
ATOM   4920  CG2 VAL A 490      -5.027  22.642   3.706  1.00  0.00      RA0  C
ATOM   4921  C   VAL A 490      -2.162  22.201   2.583  1.00  0.00      RA0  C
ATOM   4922  O   VAL A 490      -1.848  22.576   1.461  1.00  0.00      RA0  O
ATOM   4923  N   ASN A 491      -1.529  22.648   3.672  1.00  0.00      RA0  N
ATOM   4924  H   ASN A 491      -1.690  22.176   4.540  1.00  0.00      RA0  H
ATOM   4925  CA  ASN A 491      -0.473  23.669   3.666  1.00  0.00      RA0  C
ATOM   4926  CB  ASN A 491      -0.600  24.582   4.897  1.00  0.00      RA0  C
ATOM   4927  CG  ASN A 491      -1.926  25.325   4.879  1.00  0.00      RA0  C
ATOM   4928  OD1 ASN A 491      -2.451  25.685   3.832  1.00  0.00      RA0  O
ATOM   4929  ND2 ASN A 491      -2.463  25.525   6.098  1.00  0.00      RA0  N
ATOM   4930 HD21 ASN A 491      -1.999  25.221   6.930  1.00  0.00      RA0  H
ATOM   4931 HD22 ASN A 491      -3.353  25.979   6.213  1.00  0.00      RA0  H
ATOM   4932  C   ASN A 491       0.943  23.057   3.576  1.00  0.00      RA0  C
ATOM   4933  O   ASN A 491       1.938  23.702   3.906  1.00  0.00      RA0  O
ATOM   4934  N   PHE A 492       1.053  21.794   3.152  1.00  0.00      RA0  N
ATOM   4935  H   PHE A 492       0.213  21.328   2.873  1.00  0.00      RA0  H
ATOM   4936  CA  PHE A 492       2.304  21.030   3.131  1.00  0.00      RA0  C
ATOM   4937  CB  PHE A 492       1.937  19.680   2.511  1.00  0.00      RA0  C
ATOM   4938  CG  PHE A 492       3.095  18.745   2.264  1.00  0.00      RA0  C
ATOM   4939  CD1 PHE A 492       3.831  18.834   1.089  1.00  0.00      RA0  C
ATOM   4940  CD2 PHE A 492       3.388  17.753   3.189  1.00  0.00      RA0  C
ATOM   4941  CE1 PHE A 492       4.826  17.906   0.812  1.00  0.00      RA0  C
ATOM   4942  CE2 PHE A 492       4.379  16.822   2.907  1.00  0.00      RA0  C
ATOM   4943  CZ  PHE A 492       5.083  16.882   1.711  1.00  0.00      RA0  C
ATOM   4944  C   PHE A 492       3.433  21.718   2.349  1.00  0.00      RA0  C
ATOM   4945  O   PHE A 492       4.571  21.761   2.817  1.00  0.00      RA0  O
ATOM   4946  N   PHE A 493       3.123  22.317   1.197  1.00  0.00      RA0  N
ATOM   4947  H   PHE A 493       2.164  22.363   0.920  1.00  0.00      RA0  H
ATOM   4948  CA  PHE A 493       4.119  22.975   0.346  1.00  0.00      RA0  C
ATOM   4949  CB  PHE A 493       3.690  22.945  -1.118  1.00  0.00      RA0  C
ATOM   4950  CG  PHE A 493       3.810  21.528  -1.621  1.00  0.00      RA0  C
ATOM   4951  CD1 PHE A 493       5.070  20.983  -1.839  1.00  0.00      RA0  C
ATOM   4952  CD2 PHE A 493       2.673  20.768  -1.859  1.00  0.00      RA0  C
ATOM   4953  CE1 PHE A 493       5.193  19.673  -2.283  1.00  0.00      RA0  C
ATOM   4954  CE2 PHE A 493       2.796  19.457  -2.302  1.00  0.00      RA0  C
ATOM   4955  CZ  PHE A 493       4.056  18.909  -2.508  1.00  0.00      RA0  C
ATOM   4956  C   PHE A 493       4.521  24.382   0.808  1.00  0.00      RA0  C
ATOM   4957  O   PHE A 493       5.443  24.957   0.237  1.00  0.00      RA0  O
ATOM   4958  N   THR A 494       3.925  24.929   1.876  1.00  0.00      RA0  N
ATOM   4959  H   THR A 494       3.117  24.541   2.323  1.00  0.00      RA0  H
ATOM   4960  CA  THR A 494       4.424  26.175   2.491  1.00  0.00      RA0  C
ATOM   4961  CB  THR A 494       3.316  26.583   3.431  1.00  0.00      RA0  C
ATOM   4962  OG1 THR A 494       2.089  26.193   2.795  1.00  0.00      RA0  O
ATOM   4963  HG1 THR A 494       1.385  26.546   3.323  1.00  0.00      RA0  H
ATOM   4964  CG2 THR A 494       3.328  28.078   3.752  1.00  0.00      RA0  C
ATOM   4965  C   THR A 494       5.816  25.976   3.096  1.00  0.00      RA0  C
ATOM   4966  O   THR A 494       6.651  26.877   3.057  1.00  0.00      RA0  O
ATOM   4967  N   LYS A 495       6.087  24.783   3.639  1.00  0.00      RA0  N
ATOM   4968  H   LYS A 495       5.388  24.063   3.629  1.00  0.00      RA0  H
ATOM   4969  CA  LYS A 495       7.407  24.374   4.132  1.00  0.00      RA0  C
ATOM   4970  CB  LYS A 495       7.557  24.687   5.620  1.00  0.00      RA0  C
ATOM   4971  CG  LYS A 495       8.999  24.511   6.099  1.00  0.00      RA0  C
ATOM   4972  CD  LYS A 495       9.151  24.759   7.598  1.00  0.00      RA0  C
ATOM   4973  CE  LYS A 495      10.589  24.547   8.069  1.00  0.00      RA0  C
ATOM   4974  NZ  LYS A 495      10.663  24.786   9.517  1.00  0.00      RA0  N
ATOM   4975  HZ1 LYS A 495      11.640  24.639   9.843  1.00  0.00      RA0  H
ATOM   4976  HZ2 LYS A 495      10.370  25.762   9.720  1.00  0.00      RA0  H
ATOM   4977  HZ3 LYS A 495      10.028  24.123  10.006  1.00  0.00      RA0  H
ATOM   4978  C   LYS A 495       7.601  22.878   3.851  1.00  0.00      RA0  C
ATOM   4979  O   LYS A 495       7.444  22.069   4.768  1.00  0.00      RA0  O
ATOM   4980  N   PRO A 496       7.900  22.501   2.595  1.00  0.00      RA0  N
ATOM   4981  CD  PRO A 496       8.196  23.412   1.496  1.00  0.00      RA0  C
ATOM   4982  CA  PRO A 496       7.963  21.101   2.210  1.00  0.00      RA0  C
ATOM   4983  CB  PRO A 496       8.148  21.178   0.691  1.00  0.00      RA0  C
ATOM   4984  CG  PRO A 496       8.822  22.523   0.434  1.00  0.00      RA0  C
ATOM   4985  C   PRO A 496       9.103  20.404   2.968  1.00  0.00      RA0  C
ATOM   4986  O   PRO A 496      10.219  20.936   3.014  1.00  0.00      RA0  O
ATOM   4987  N   PRO A 497       8.855  19.229   3.573  1.00  0.00      RA0  N
ATOM   4988  CD  PRO A 497       7.551  18.588   3.628  1.00  0.00      RA0  C
ATOM   4989  CA  PRO A 497       9.896  18.462   4.235  1.00  0.00      RA0  C
ATOM   4990  CB  PRO A 497       9.116  17.329   4.909  1.00  0.00      RA0  C
ATOM   4991  CG  PRO A 497       7.856  17.162   4.066  1.00  0.00      RA0  C
ATOM   4992  C   PRO A 497      10.957  17.987   3.235  1.00  0.00      RA0  C
ATOM   4993  O   PRO A 497      10.718  17.873   2.027  1.00  0.00      RA0  O
ATOM   4994  N   ILE A 498      12.142  17.710   3.772  1.00  0.00      RA0  N
ATOM   4995  H   ILE A 498      12.208  17.677   4.767  1.00  0.00      RA0  H
ATOM   4996  CA  ILE A 498      13.284  17.164   3.041  1.00  0.00      RA0  C
ATOM   4997  CB  ILE A 498      14.588  17.624   3.684  1.00  0.00      RA0  C
ATOM   4998  CG2 ILE A 498      15.787  17.123   2.887  1.00  0.00      RA0  C
ATOM   4999  CG1 ILE A 498      14.610  19.146   3.820  1.00  0.00      RA0  C
ATOM   5000  CD1 ILE A 498      15.910  19.650   4.449  1.00  0.00      RA0  C
ATOM   5001  C   ILE A 498      13.154  15.637   3.039  1.00  0.00      RA0  C
ATOM   5002  O   ILE A 498      12.940  15.048   4.098  1.00  0.00      RA0  O
ATOM   5003  N   GLY A 499      13.272  15.009   1.869  1.00  0.00      RA0  N
ATOM   5004  H   GLY A 499      13.575  15.539   1.074  1.00  0.00      RA0  H
ATOM   5005  CA  GLY A 499      13.289  13.550   1.740  1.00  0.00      RA0  C
ATOM   5006  C   GLY A 499      14.706  12.987   1.784  1.00  0.00      RA0  C
ATOM   5007  O   GLY A 499      15.671  13.717   1.544  1.00  0.00      RA0  O
ATOM   5008  N   THR A 500      14.845  11.692   2.064  1.00  0.00      RA0  N
ATOM   5009  H   THR A 500      14.045  11.114   2.231  1.00  0.00      RA0  H
ATOM   5010  CA  THR A 500      16.124  10.983   1.891  1.00  0.00      RA0  C
ATOM   5011  CB  THR A 500      16.419  10.056   3.074  1.00  0.00      RA0  C
ATOM   5012  OG1 THR A 500      15.440   9.024   3.217  1.00  0.00      RA0  O
ATOM   5013  HG1 THR A 500      15.972   8.229   3.310  1.00  0.00      RA0  H
ATOM   5014  CG2 THR A 500      16.549  10.857   4.369  1.00  0.00      RA0  C
ATOM   5015  C   THR A 500      16.203  10.328   0.514  1.00  0.00      RA0  C
ATOM   5016  O   THR A 500      15.181   9.999  -0.091  1.00  0.00      RA0  O
ATOM   5017  N   TRP A 501      17.417  10.109   0.010  1.00  0.00      RA0  N
ATOM   5018  H   TRP A 501      18.208  10.449   0.520  1.00  0.00      RA0  H
ATOM   5019  CA  TRP A 501      17.623   9.385  -1.241  1.00  0.00      RA0  C
ATOM   5020  CB  TRP A 501      19.099   9.339  -1.644  1.00  0.00      RA0  C
ATOM   5021  CG  TRP A 501      19.263   8.426  -2.840  1.00  0.00      RA0  C
ATOM   5022  CD2 TRP A 501      18.763   8.601  -4.186  1.00  0.00      RA0  C
ATOM   5023  CE2 TRP A 501      19.143   7.464  -4.936  1.00  0.00      RA0  C
ATOM   5024  CE3 TRP A 501      18.029   9.607  -4.802  1.00  0.00      RA0  C
ATOM   5025  CD1 TRP A 501      19.920   7.187  -2.861  1.00  0.00      RA0  C
ATOM   5026  NE1 TRP A 501      19.854   6.617  -4.093  1.00  0.00      RA0  N
ATOM   5027  HE1 TRP A 501      20.233   5.747  -4.339  1.00  0.00      RA0  H
ATOM   5028  CZ2 TRP A 501      18.778   7.367  -6.274  1.00  0.00      RA0  C
ATOM   5029  CZ3 TRP A 501      17.671   9.499  -6.140  1.00  0.00      RA0  C
ATOM   5030  CH2 TRP A 501      18.043   8.380  -6.875  1.00  0.00      RA0  C
ATOM   5031  C   TRP A 501      17.034   7.975  -1.187  1.00  0.00      RA0  C
ATOM   5032  O   TRP A 501      16.472   7.553  -2.186  1.00  0.00      RA0  O
ATOM   5033  N   ASP A 502      17.075   7.275  -0.049  1.00  0.00      RA0  N
ATOM   5034  H   ASP A 502      17.538   7.674   0.743  1.00  0.00      RA0  H
ATOM   5035  CA  ASP A 502      16.491   5.928   0.059  1.00  0.00      RA0  C
ATOM   5036  CB  ASP A 502      16.697   5.399   1.484  1.00  0.00      RA0  C
ATOM   5037  CG  ASP A 502      17.846   6.136   2.151  1.00  0.00      RA0  C
ATOM   5038  OD1 ASP A 502      18.988   5.715   2.006  1.00  0.00      RA0  O
ATOM   5039  OD2 ASP A 502      17.606   7.169   2.775  1.00  0.00      RA0  O
ATOM   5040  C   ASP A 502      14.989   5.940  -0.270  1.00  0.00      RA0  C
ATOM   5041  O   ASP A 502      14.518   5.138  -1.074  1.00  0.00      RA0  O
ATOM   5042  N   GLN A 503      14.256   6.914   0.282  1.00  0.00      RA0  N
ATOM   5043  H   GLN A 503      14.747   7.588   0.834  1.00  0.00      RA0  H
ATOM   5044  CA  GLN A 503      12.826   7.100   0.024  1.00  0.00      RA0  C
ATOM   5045  CB  GLN A 503      12.288   8.181   0.950  1.00  0.00      RA0  C
ATOM   5046  CG  GLN A 503      12.551   7.891   2.422  1.00  0.00      RA0  C
ATOM   5047  CD  GLN A 503      12.411   9.196   3.169  1.00  0.00      RA0  C
ATOM   5048  OE1 GLN A 503      12.354  10.267   2.572  1.00  0.00      RA0  O
ATOM   5049  NE2 GLN A 503      12.352   9.055   4.504  1.00  0.00      RA0  N
ATOM   5050 HE21 GLN A 503      12.440   8.148   4.914  1.00  0.00      RA0  H
ATOM   5051 HE22 GLN A 503      12.244   9.846   5.105  1.00  0.00      RA0  H
ATOM   5052  C   GLN A 503      12.566   7.522  -1.427  1.00  0.00      RA0  C
ATOM   5053  O   GLN A 503      11.684   6.979  -2.092  1.00  0.00      RA0  O
ATOM   5054  N   VAL A 504      13.343   8.485  -1.935  1.00  0.00      RA0  N
ATOM   5055  H   VAL A 504      14.064   8.863  -1.350  1.00  0.00      RA0  H
ATOM   5056  CA  VAL A 504      13.181   8.998  -3.302  1.00  0.00      RA0  C
ATOM   5057  CB  VAL A 504      14.038  10.249  -3.518  1.00  0.00      RA0  C
ATOM   5058  CG1 VAL A 504      13.961  10.744  -4.963  1.00  0.00      RA0  C
ATOM   5059  CG2 VAL A 504      13.624  11.349  -2.539  1.00  0.00      RA0  C
ATOM   5060  C   VAL A 504      13.495   7.908  -4.325  1.00  0.00      RA0  C
ATOM   5061  O   VAL A 504      12.707   7.699  -5.238  1.00  0.00      RA0  O
ATOM   5062  N   ALA A 505      14.601   7.184  -4.169  1.00  0.00      RA0  N
[truncated: 797,141 more chars]
