# Supplementary material for: Structural exploration with AlphaFold2-generated STAT3α structure reveals selective elements in STAT3α-GRIM-19 interactions involved in negative regulation
Source: Sci Rep. 2021 Nov 30;11:23145. doi: 10.1038/s41598-021-01436-7 (PMC8633360; doi:10.1038/s41598-021-01436-7)
Supplement: Supplementary file 12 — Supplementary Information. [file 41598_2021_1436_MOESM12_ESM.zip › AF_Allantiparallel_dimers_cluspro.675370/model.000.09.pdb]

HEADER rec.pdb
REMARK original generated coordinate pdb file
ATOM      1  N   MET A   1       6.719 -34.382  -3.680  1.00  0.00      RA0  N
ATOM      2  H   MET A   1       7.558 -34.354  -4.230  1.00  0.00      RA0  H
ATOM      3  CA  MET A   1       5.816 -33.289  -4.106  1.00  0.00      RA0  C
ATOM      4  CB  MET A   1       5.860 -32.109  -3.136  1.00  0.00      RA0  C
ATOM      5  CG  MET A   1       5.341 -32.448  -1.739  1.00  0.00      RA0  C
ATOM      6  SD  MET A   1       5.373 -31.019  -0.645  1.00  0.00      RA0  S
ATOM      7  CE  MET A   1       4.709 -31.816   0.826  1.00  0.00      RA0  C
ATOM      8  C   MET A   1       6.287 -32.826  -5.465  1.00  0.00      RA0  C
ATOM      9  O   MET A   1       7.496 -32.777  -5.644  1.00  0.00      RA0  O
ATOM     10  N   ALA A   2       5.372 -32.535  -6.390  1.00  0.00      RA0  N
ATOM     11  H   ALA A   2       4.409 -32.515  -6.124  1.00  0.00      RA0  H
ATOM     12  CA  ALA A   2       5.738 -31.942  -7.673  1.00  0.00      RA0  C
ATOM     13  CB  ALA A   2       4.480 -31.649  -8.494  1.00  0.00      RA0  C
ATOM     14  C   ALA A   2       6.505 -30.624  -7.447  1.00  0.00      RA0  C
ATOM     15  O   ALA A   2       6.180 -29.889  -6.508  1.00  0.00      RA0  O
ATOM     16  N   GLN A   3       7.491 -30.324  -8.291  1.00  0.00      RA0  N
ATOM     17  H   GLN A   3       7.607 -30.950  -9.069  1.00  0.00      RA0  H
ATOM     18  CA  GLN A   3       8.215 -29.048  -8.317  1.00  0.00      RA0  C
ATOM     19  CB  GLN A   3       9.113 -29.057  -9.553  1.00  0.00      RA0  C
ATOM     20  CG  GLN A   3       9.875 -27.770  -9.864  1.00  0.00      RA0  C
ATOM     21  CD  GLN A   3      10.308 -27.848 -11.312  1.00  0.00      RA0  C
ATOM     22  OE1 GLN A   3       9.619 -28.439 -12.135  1.00  0.00      RA0  O
ATOM     23  NE2 GLN A   3      11.459 -27.218 -11.589  1.00  0.00      RA0  N
ATOM     24 HE21 GLN A   3      12.073 -26.851 -10.888  1.00  0.00      RA0  H
ATOM     25 HE22 GLN A   3      11.766 -27.096 -12.534  1.00  0.00      RA0  H
ATOM     26  C   GLN A   3       7.233 -27.870  -8.377  1.00  0.00      RA0  C
ATOM     27  O   GLN A   3       7.413 -26.868  -7.687  1.00  0.00      RA0  O
ATOM     28  N   TRP A   4       6.132 -28.040  -9.115  1.00  0.00      RA0  N
ATOM     29  H   TRP A   4       6.099 -28.859  -9.698  1.00  0.00      RA0  H
ATOM     30  CA  TRP A   4       5.042 -27.069  -9.181  1.00  0.00      RA0  C
ATOM     31  CB  TRP A   4       3.938 -27.628 -10.072  1.00  0.00      RA0  C
ATOM     32  CG  TRP A   4       2.901 -26.566 -10.326  1.00  0.00      RA0  C
ATOM     33  CD2 TRP A   4       3.068 -25.328 -11.045  1.00  0.00      RA0  C
ATOM     34  CE2 TRP A   4       1.829 -24.650 -11.013  1.00  0.00      RA0  C
ATOM     35  CE3 TRP A   4       4.152 -24.756 -11.697  1.00  0.00      RA0  C
ATOM     36  CD1 TRP A   4       1.566 -26.570  -9.899  1.00  0.00      RA0  C
ATOM     37  NE1 TRP A   4       0.931 -25.438 -10.302  1.00  0.00      RA0  N
ATOM     38  HE1 TRP A   4      -0.005 -25.203 -10.111  1.00  0.00      RA0  H
ATOM     39  CZ2 TRP A   4       1.706 -23.416 -11.636  1.00  0.00      RA0  C
ATOM     40  CZ3 TRP A   4       4.015 -23.520 -12.315  1.00  0.00      RA0  C
ATOM     41  CH2 TRP A   4       2.798 -22.853 -12.286  1.00  0.00      RA0  C
ATOM     42  C   TRP A   4       4.489 -26.661  -7.812  1.00  0.00      RA0  C
ATOM     43  O   TRP A   4       4.300 -25.478  -7.540  1.00  0.00      RA0  O
ATOM     44  N   ASN A   5       4.295 -27.626  -6.909  1.00  0.00      RA0  N
ATOM     45  H   ASN A   5       4.625 -28.548  -7.119  1.00  0.00      RA0  H
ATOM     46  CA  ASN A   5       3.760 -27.349  -5.575  1.00  0.00      RA0  C
ATOM     47  CB  ASN A   5       3.377 -28.621  -4.820  1.00  0.00      RA0  C
ATOM     48  CG  ASN A   5       2.349 -29.420  -5.590  1.00  0.00      RA0  C
ATOM     49  OD1 ASN A   5       2.501 -30.625  -5.774  1.00  0.00      RA0  O
ATOM     50  ND2 ASN A   5       1.305 -28.698  -6.044  1.00  0.00      RA0  N
ATOM     51 HD21 ASN A   5       1.229 -27.701  -5.916  1.00  0.00      RA0  H
ATOM     52 HD22 ASN A   5       0.552 -29.123  -6.544  1.00  0.00      RA0  H
ATOM     53  C   ASN A   5       4.755 -26.556  -4.716  1.00  0.00      RA0  C
ATOM     54  O   ASN A   5       4.333 -25.797  -3.851  1.00  0.00      RA0  O
ATOM     55  N   GLN A   6       6.063 -26.721  -4.943  1.00  0.00      RA0  N
ATOM     56  H   GLN A   6       6.332 -27.269  -5.737  1.00  0.00      RA0  H
ATOM     57  CA  GLN A   6       7.092 -25.935  -4.253  1.00  0.00      RA0  C
ATOM     58  CB  GLN A   6       8.420 -26.658  -4.449  1.00  0.00      RA0  C
ATOM     59  CG  GLN A   6       8.234 -28.144  -4.130  1.00  0.00      RA0  C
ATOM     60  CD  GLN A   6       9.416 -28.936  -4.639  1.00  0.00      RA0  C
ATOM     61  OE1 GLN A   6      10.558 -28.493  -4.593  1.00  0.00      RA0  O
ATOM     62  NE2 GLN A   6       9.074 -30.141  -5.131  1.00  0.00      RA0  N
ATOM     63 HE21 GLN A   6       8.118 -30.443  -5.187  1.00  0.00      RA0  H
ATOM     64 HE22 GLN A   6       9.746 -30.797  -5.474  1.00  0.00      RA0  H
ATOM     65  C   GLN A   6       7.123 -24.494  -4.772  1.00  0.00      RA0  C
ATOM     66  O   GLN A   6       7.233 -23.559  -3.985  1.00  0.00      RA0  O
ATOM     67  N   LEU A   7       6.969 -24.304  -6.086  1.00  0.00      RA0  N
ATOM     68  H   LEU A   7       6.897 -25.110  -6.678  1.00  0.00      RA0  H
ATOM     69  CA  LEU A   7       6.917 -22.979  -6.708  1.00  0.00      RA0  C
ATOM     70  CB  LEU A   7       6.786 -23.126  -8.221  1.00  0.00      RA0  C
ATOM     71  CG  LEU A   7       8.017 -23.710  -8.907  1.00  0.00      RA0  C
ATOM     72  CD1 LEU A   7       7.650 -24.355 -10.241  1.00  0.00      RA0  C
ATOM     73  CD2 LEU A   7       9.125 -22.668  -9.061  1.00  0.00      RA0  C
ATOM     74  C   LEU A   7       5.734 -22.149  -6.205  1.00  0.00      RA0  C
ATOM     75  O   LEU A   7       5.895 -20.965  -5.927  1.00  0.00      RA0  O
ATOM     76  N   GLN A   8       4.568 -22.775  -6.031  1.00  0.00      RA0  N
ATOM     77  H   GLN A   8       4.521 -23.741  -6.294  1.00  0.00      RA0  H
ATOM     78  CA  GLN A   8       3.360 -22.119  -5.515  1.00  0.00      RA0  C
ATOM     79  CB  GLN A   8       2.179 -23.089  -5.594  1.00  0.00      RA0  C
ATOM     80  CG  GLN A   8       1.870 -23.558  -7.017  1.00  0.00      RA0  C
ATOM     81  CD  GLN A   8       0.841 -24.673  -6.983  1.00  0.00      RA0  C
ATOM     82  OE1 GLN A   8       1.028 -25.727  -6.375  1.00  0.00      RA0  O
ATOM     83  NE2 GLN A   8      -0.268 -24.381  -7.689  1.00  0.00      RA0  N
ATOM     84 HE21 GLN A   8      -0.351 -23.512  -8.178  1.00  0.00      RA0  H
ATOM     85 HE22 GLN A   8      -1.045 -25.004  -7.789  1.00  0.00      RA0  H
ATOM     86  C   GLN A   8       3.496 -21.608  -4.070  1.00  0.00      RA0  C
ATOM     87  O   GLN A   8       2.676 -20.804  -3.635  1.00  0.00      RA0  O
ATOM     88  N   GLN A   9       4.509 -22.065  -3.329  1.00  0.00      RA0  N
ATOM     89  H   GLN A   9       5.207 -22.644  -3.752  1.00  0.00      RA0  H
ATOM     90  CA  GLN A   9       4.782 -21.644  -1.952  1.00  0.00      RA0  C
ATOM     91  CB  GLN A   9       5.220 -22.841  -1.113  1.00  0.00      RA0  C
ATOM     92  CG  GLN A   9       4.122 -23.898  -1.021  1.00  0.00      RA0  C
ATOM     93  CD  GLN A   9       4.639 -25.088  -0.243  1.00  0.00      RA0  C
ATOM     94  OE1 GLN A   9       4.803 -25.056   0.971  1.00  0.00      RA0  O
ATOM     95  NE2 GLN A   9       4.883 -26.154  -1.021  1.00  0.00      RA0  N
ATOM     96 HE21 GLN A   9       4.700 -26.070  -2.004  1.00  0.00      RA0  H
ATOM     97 HE22 GLN A   9       5.234 -27.015  -0.656  1.00  0.00      RA0  H
ATOM     98  C   GLN A   9       5.820 -20.515  -1.861  1.00  0.00      RA0  C
ATOM     99  O   GLN A   9       6.151 -20.088  -0.757  1.00  0.00      RA0  O
ATOM    100  N   LEU A  10       6.356 -20.043  -2.991  1.00  0.00      RA0  N
ATOM    101  H   LEU A  10       5.978 -20.328  -3.872  1.00  0.00      RA0  H
ATOM    102  CA  LEU A  10       7.320 -18.947  -3.008  1.00  0.00      RA0  C
ATOM    103  CB  LEU A  10       8.086 -18.899  -4.329  1.00  0.00      RA0  C
ATOM    104  CG  LEU A  10       8.851 -20.186  -4.634  1.00  0.00      RA0  C
ATOM    105  CD1 LEU A  10       9.633 -20.071  -5.943  1.00  0.00      RA0  C
ATOM    106  CD2 LEU A  10       9.737 -20.622  -3.467  1.00  0.00      RA0  C
ATOM    107  C   LEU A  10       6.660 -17.587  -2.737  1.00  0.00      RA0  C
ATOM    108  O   LEU A  10       5.483 -17.376  -3.025  1.00  0.00      RA0  O
ATOM    109  N   ASP A  11       7.453 -16.632  -2.245  1.00  0.00      RA0  N
ATOM    110  H   ASP A  11       8.436 -16.788  -2.148  1.00  0.00      RA0  H
ATOM    111  CA  ASP A  11       7.016 -15.243  -2.063  1.00  0.00      RA0  C
ATOM    112  CB  ASP A  11       7.984 -14.369  -1.254  1.00  0.00      RA0  C
ATOM    113  CG  ASP A  11       9.444 -14.583  -1.588  1.00  0.00      RA0  C
ATOM    114  OD1 ASP A  11       9.789 -14.779  -2.744  1.00  0.00      RA0  O
ATOM    115  OD2 ASP A  11      10.263 -14.506  -0.679  1.00  0.00      RA0  O
ATOM    116  C   ASP A  11       6.547 -14.607  -3.383  1.00  0.00      RA0  C
ATOM    117  O   ASP A  11       7.055 -14.929  -4.462  1.00  0.00      RA0  O
ATOM    118  N   THR A  12       5.649 -13.616  -3.302  1.00  0.00      RA0  N
ATOM    119  H   THR A  12       5.265 -13.445  -2.398  1.00  0.00      RA0  H
ATOM    120  CA  THR A  12       5.030 -12.946  -4.464  1.00  0.00      RA0  C
ATOM    121  CB  THR A  12       4.262 -11.788  -3.843  1.00  0.00      RA0  C
ATOM    122  OG1 THR A  12       4.193 -11.984  -2.414  1.00  0.00      RA0  O
ATOM    123  HG1 THR A  12       4.803 -11.361  -2.022  1.00  0.00      RA0  H
ATOM    124  CG2 THR A  12       2.873 -11.623  -4.459  1.00  0.00      RA0  C
ATOM    125  C   THR A  12       6.046 -12.467  -5.504  1.00  0.00      RA0  C
ATOM    126  O   THR A  12       5.808 -12.600  -6.701  1.00  0.00      RA0  O
ATOM    127  N   ARG A  13       7.221 -11.986  -5.067  1.00  0.00      RA0  N
ATOM    128  H   ARG A  13       7.360 -11.964  -4.080  1.00  0.00      RA0  H
ATOM    129  CA  ARG A  13       8.302 -11.542  -5.970  1.00  0.00      RA0  C
ATOM    130  CB  ARG A  13       9.427 -10.874  -5.174  1.00  0.00      RA0  C
ATOM    131  CG  ARG A  13      10.003 -11.811  -4.120  1.00  0.00      RA0  C
ATOM    132  CD  ARG A  13      10.993 -11.188  -3.138  1.00  0.00      RA0  C
ATOM    133  NE  ARG A  13      11.373 -12.218  -2.178  1.00  0.00      RA0  N
ATOM    134  HE  ARG A  13      10.644 -12.628  -1.609  1.00  0.00      RA0  H
ATOM    135  CZ  ARG A  13      12.566 -12.858  -2.291  1.00  0.00      RA0  C
ATOM    136  NH1 ARG A  13      13.526 -12.330  -3.078  1.00  0.00      RA0  N
ATOM    137 HH11 ARG A  13      14.350 -12.858  -3.332  1.00  0.00      RA0  H
ATOM    138 HH12 ARG A  13      13.437 -11.409  -3.462  1.00  0.00      RA0  H
ATOM    139  NH2 ARG A  13      12.750 -14.018  -1.631  1.00  0.00      RA0  N
ATOM    140 HH21 ARG A  13      13.609 -14.528  -1.592  1.00  0.00      RA0  H
ATOM    141 HH22 ARG A  13      11.948 -14.424  -1.157  1.00  0.00      RA0  H
ATOM    142  C   ARG A  13       8.805 -12.645  -6.904  1.00  0.00      RA0  C
ATOM    143  O   ARG A  13       9.194 -12.372  -8.035  1.00  0.00      RA0  O
ATOM    144  N   TYR A  14       8.828 -13.886  -6.425  1.00  0.00      RA0  N
ATOM    145  H   TYR A  14       8.444 -14.059  -5.515  1.00  0.00      RA0  H
ATOM    146  CA  TYR A  14       9.244 -15.040  -7.212  1.00  0.00      RA0  C
ATOM    147  CB  TYR A  14       9.872 -16.124  -6.346  1.00  0.00      RA0  C
ATOM    148  CG  TYR A  14      11.237 -15.643  -5.925  1.00  0.00      RA0  C
ATOM    149  CD1 TYR A  14      11.953 -14.778  -6.743  1.00  0.00      RA0  C
ATOM    150  CE1 TYR A  14      13.185 -14.282  -6.333  1.00  0.00      RA0  C
ATOM    151  CD2 TYR A  14      11.775 -16.056  -4.718  1.00  0.00      RA0  C
ATOM    152  CE2 TYR A  14      13.003 -15.558  -4.308  1.00  0.00      RA0  C
ATOM    153  CZ  TYR A  14      13.693 -14.648  -5.095  1.00  0.00      RA0  C
ATOM    154  OH  TYR A  14      14.869 -14.088  -4.623  1.00  0.00      RA0  O
ATOM    155  HH  TYR A  14      15.503 -14.075  -5.335  1.00  0.00      RA0  H
ATOM    156  C   TYR A  14       8.080 -15.565  -8.047  1.00  0.00      RA0  C
ATOM    157  O   TYR A  14       8.296 -15.960  -9.186  1.00  0.00      RA0  O
ATOM    158  N   LEU A  15       6.846 -15.503  -7.534  1.00  0.00      RA0  N
ATOM    159  H   LEU A  15       6.743 -15.161  -6.597  1.00  0.00      RA0  H
ATOM    160  CA  LEU A  15       5.650 -15.843  -8.312  1.00  0.00      RA0  C
ATOM    161  CB  LEU A  15       4.403 -15.763  -7.436  1.00  0.00      RA0  C
ATOM    162  CG  LEU A  15       4.425 -16.756  -6.277  1.00  0.00      RA0  C
ATOM    163  CD1 LEU A  15       3.228 -16.562  -5.345  1.00  0.00      RA0  C
ATOM    164  CD2 LEU A  15       4.531 -18.195  -6.776  1.00  0.00      RA0  C
ATOM    165  C   LEU A  15       5.472 -14.926  -9.534  1.00  0.00      RA0  C
ATOM    166  O   LEU A  15       5.085 -15.396 -10.598  1.00  0.00      RA0  O
ATOM    167  N   GLU A  16       5.815 -13.639  -9.436  1.00  0.00      RA0  N
ATOM    168  H   GLU A  16       6.058 -13.253  -8.541  1.00  0.00      RA0  H
ATOM    169  CA  GLU A  16       5.826 -12.738 -10.598  1.00  0.00      RA0  C
ATOM    170  CB  GLU A  16       6.125 -11.318 -10.119  1.00  0.00      RA0  C
ATOM    171  CG  GLU A  16       5.087 -10.778  -9.133  1.00  0.00      RA0  C
ATOM    172  CD  GLU A  16       5.791  -9.881  -8.131  1.00  0.00      RA0  C
ATOM    173  OE1 GLU A  16       5.211  -9.587  -7.084  1.00  0.00      RA0  O
ATOM    174  OE2 GLU A  16       6.935  -9.508  -8.387  1.00  0.00      RA0  O
ATOM    175  C   GLU A  16       6.866 -13.149 -11.647  1.00  0.00      RA0  C
ATOM    176  O   GLU A  16       6.566 -13.143 -12.841  1.00  0.00      RA0  O
ATOM    177  N   GLN A  17       8.066 -13.556 -11.219  1.00  0.00      RA0  N
ATOM    178  H   GLN A  17       8.231 -13.542 -10.231  1.00  0.00      RA0  H
ATOM    179  CA  GLN A  17       9.076 -14.105 -12.131  1.00  0.00      RA0  C
ATOM    180  CB  GLN A  17      10.392 -14.273 -11.384  1.00  0.00      RA0  C
ATOM    181  CG  GLN A  17      10.860 -12.899 -10.914  1.00  0.00      RA0  C
ATOM    182  CD  GLN A  17      12.034 -13.035  -9.975  1.00  0.00      RA0  C
ATOM    183  OE1 GLN A  17      13.011 -13.729 -10.237  1.00  0.00      RA0  O
ATOM    184  NE2 GLN A  17      11.887 -12.296  -8.865  1.00  0.00      RA0  N
ATOM    185 HE21 GLN A  17      10.993 -11.861  -8.703  1.00  0.00      RA0  H
ATOM    186 HE22 GLN A  17      12.607 -12.171  -8.187  1.00  0.00      RA0  H
ATOM    187  C   GLN A  17       8.591 -15.413 -12.763  1.00  0.00      RA0  C
ATOM    188  O   GLN A  17       8.752 -15.601 -13.964  1.00  0.00      RA0  O
ATOM    189  N   LEU A  18       7.935 -16.279 -11.984  1.00  0.00      RA0  N
ATOM    190  H   LEU A  18       7.844 -16.059 -11.013  1.00  0.00      RA0  H
ATOM    191  CA  LEU A  18       7.318 -17.513 -12.467  1.00  0.00      RA0  C
ATOM    192  CB  LEU A  18       6.700 -18.264 -11.287  1.00  0.00      RA0  C
ATOM    193  CG  LEU A  18       6.169 -19.650 -11.642  1.00  0.00      RA0  C
ATOM    194  CD1 LEU A  18       7.297 -20.592 -12.059  1.00  0.00      RA0  C
ATOM    195  CD2 LEU A  18       5.320 -20.236 -10.513  1.00  0.00      RA0  C
ATOM    196  C   LEU A  18       6.256 -17.228 -13.538  1.00  0.00      RA0  C
ATOM    197  O   LEU A  18       6.256 -17.878 -14.577  1.00  0.00      RA0  O
ATOM    198  N   HIS A  19       5.390 -16.229 -13.336  1.00  0.00      RA0  N
ATOM    199  H   HIS A  19       5.423 -15.747 -12.459  1.00  0.00      RA0  H
ATOM    200  CA  HIS A  19       4.392 -15.828 -14.334  1.00  0.00      RA0  C
ATOM    201  CB  HIS A  19       3.465 -14.748 -13.776  1.00  0.00      RA0  C
ATOM    202  CG  HIS A  19       2.598 -15.337 -12.690  1.00  0.00      RA0  C
ATOM    203  ND1 HIS A  19       2.512 -14.835 -11.445  1.00  0.00      RA0  N
ATOM    204  HD1 HIS A  19       3.020 -14.076 -11.089  1.00  0.00      RA0  H
ATOM    205  CD2 HIS A  19       1.771 -16.460 -12.780  1.00  0.00      RA0  C
ATOM    206  NE2 HIS A  19       1.183 -16.629 -11.569  1.00  0.00      RA0  N
ATOM    207  CE1 HIS A  19       1.639 -15.629 -10.748  1.00  0.00      RA0  C
ATOM    208  C   HIS A  19       5.025 -15.353 -15.646  1.00  0.00      RA0  C
ATOM    209  O   HIS A  19       4.456 -15.583 -16.709  1.00  0.00      RA0  O
ATOM    210  N   GLN A  20       6.201 -14.721 -15.598  1.00  0.00      RA0  N
ATOM    211  H   GLN A  20       6.647 -14.626 -14.706  1.00  0.00      RA0  H
ATOM    212  CA  GLN A  20       6.917 -14.284 -16.800  1.00  0.00      RA0  C
ATOM    213  CB  GLN A  20       7.945 -13.209 -16.470  1.00  0.00      RA0  C
ATOM    214  CG  GLN A  20       7.261 -12.072 -15.716  1.00  0.00      RA0  C
ATOM    215  CD  GLN A  20       7.906 -10.759 -16.078  1.00  0.00      RA0  C
ATOM    216  OE1 GLN A  20       7.991 -10.409 -17.257  1.00  0.00      RA0  O
ATOM    217  NE2 GLN A  20       8.308 -10.040 -15.016  1.00  0.00      RA0  N
ATOM    218 HE21 GLN A  20       8.174 -10.416 -14.096  1.00  0.00      RA0  H
ATOM    219 HE22 GLN A  20       8.730  -9.131 -15.054  1.00  0.00      RA0  H
ATOM    220  C   GLN A  20       7.511 -15.450 -17.610  1.00  0.00      RA0  C
ATOM    221  O   GLN A  20       7.818 -15.256 -18.786  1.00  0.00      RA0  O
ATOM    222  N   LEU A  21       7.653 -16.646 -17.020  1.00  0.00      RA0  N
ATOM    223  H   LEU A  21       7.326 -16.774 -16.082  1.00  0.00      RA0  H
ATOM    224  CA  LEU A  21       8.159 -17.835 -17.717  1.00  0.00      RA0  C
ATOM    225  CB  LEU A  21       8.640 -18.885 -16.713  1.00  0.00      RA0  C
ATOM    226  CG  LEU A  21       9.694 -18.345 -15.744  1.00  0.00      RA0  C
ATOM    227  CD1 LEU A  21      10.067 -19.377 -14.679  1.00  0.00      RA0  C
ATOM    228  CD2 LEU A  21      10.923 -17.800 -16.475  1.00  0.00      RA0  C
ATOM    229  C   LEU A  21       7.132 -18.451 -18.672  1.00  0.00      RA0  C
ATOM    230  O   LEU A  21       7.520 -19.073 -19.663  1.00  0.00      RA0  O
ATOM    231  N   TYR A  22       5.836 -18.297 -18.388  1.00  0.00      RA0  N
ATOM    232  H   TYR A  22       5.562 -17.649 -17.676  1.00  0.00      RA0  H
ATOM    233  CA  TYR A  22       4.768 -18.871 -19.204  1.00  0.00      RA0  C
ATOM    234  CB  TYR A  22       3.674 -19.441 -18.308  1.00  0.00      RA0  C
ATOM    235  CG  TYR A  22       4.313 -20.334 -17.270  1.00  0.00      RA0  C
ATOM    236  CD1 TYR A  22       5.057 -21.445 -17.654  1.00  0.00      RA0  C
ATOM    237  CE1 TYR A  22       5.654 -22.252 -16.691  1.00  0.00      RA0  C
ATOM    238  CD2 TYR A  22       4.159 -20.035 -15.922  1.00  0.00      RA0  C
ATOM    239  CE2 TYR A  22       4.746 -20.846 -14.961  1.00  0.00      RA0  C
ATOM    240  CZ  TYR A  22       5.493 -21.954 -15.342  1.00  0.00      RA0  C
ATOM    241  OH  TYR A  22       6.057 -22.750 -14.369  1.00  0.00      RA0  O
ATOM    242  HH  TYR A  22       6.766 -23.285 -14.732  1.00  0.00      RA0  H
ATOM    243  C   TYR A  22       4.225 -17.847 -20.194  1.00  0.00      RA0  C
ATOM    244  O   TYR A  22       4.028 -16.673 -19.894  1.00  0.00      RA0  O
ATOM    245  N   SER A  23       3.966 -18.318 -21.406  1.00  0.00      RA0  N
ATOM    246  H   SER A  23       4.094 -19.291 -21.601  1.00  0.00      RA0  H
ATOM    247  CA  SER A  23       3.357 -17.544 -22.486  1.00  0.00      RA0  C
ATOM    248  CB  SER A  23       4.502 -16.957 -23.301  1.00  0.00      RA0  C
ATOM    249  OG  SER A  23       5.502 -16.506 -22.378  1.00  0.00      RA0  O
ATOM    250  HG  SER A  23       5.043 -16.216 -21.592  1.00  0.00      RA0  H
ATOM    251  C   SER A  23       2.398 -18.445 -23.248  1.00  0.00      RA0  C
ATOM    252  O   SER A  23       2.342 -19.647 -22.987  1.00  0.00      RA0  O
ATOM    253  N   ASP A  24       1.718 -17.907 -24.258  1.00  0.00      RA0  N
ATOM    254  H   ASP A  24       1.900 -16.975 -24.576  1.00  0.00      RA0  H
ATOM    255  CA  ASP A  24       0.867 -18.713 -25.138  1.00  0.00      RA0  C
ATOM    256  CB  ASP A  24       0.548 -17.864 -26.378  1.00  0.00      RA0  C
ATOM    257  CG  ASP A  24       1.833 -17.680 -27.203  1.00  0.00      RA0  C
ATOM    258  OD1 ASP A  24       2.791 -17.095 -26.697  1.00  0.00      RA0  O
ATOM    259  OD2 ASP A  24       1.959 -18.243 -28.291  1.00  0.00      RA0  O
ATOM    260  C   ASP A  24       1.615 -19.916 -25.736  1.00  0.00      RA0  C
ATOM    261  O   ASP A  24       1.007 -20.949 -25.974  1.00  0.00      RA0  O
ATOM    262  N   SER A  25       2.941 -19.823 -25.913  1.00  0.00      RA0  N
ATOM    263  H   SER A  25       3.319 -18.912 -25.763  1.00  0.00      RA0  H
ATOM    264  CA  SER A  25       3.798 -20.910 -26.416  1.00  0.00      RA0  C
ATOM    265  CB  SER A  25       5.136 -20.203 -26.544  1.00  0.00      RA0  C
ATOM    266  OG  SER A  25       4.971 -19.073 -27.435  1.00  0.00      RA0  O
ATOM    267  HG  SER A  25       4.226 -18.534 -27.139  1.00  0.00      RA0  H
ATOM    268  C   SER A  25       3.785 -22.160 -25.523  1.00  0.00      RA0  C
ATOM    269  O   SER A  25       3.838 -23.282 -26.020  1.00  0.00      RA0  O
ATOM    270  N   PHE A  26       3.703 -21.983 -24.205  1.00  0.00      RA0  N
ATOM    271  H   PHE A  26       3.550 -21.072 -23.814  1.00  0.00      RA0  H
ATOM    272  CA  PHE A  26       3.573 -23.073 -23.241  1.00  0.00      RA0  C
ATOM    273  CB  PHE A  26       4.959 -23.441 -22.709  1.00  0.00      RA0  C
ATOM    274  CG  PHE A  26       4.885 -24.552 -21.689  1.00  0.00      RA0  C
ATOM    275  CD1 PHE A  26       5.570 -24.422 -20.486  1.00  0.00      RA0  C
ATOM    276  CD2 PHE A  26       4.152 -25.703 -21.950  1.00  0.00      RA0  C
ATOM    277  CE1 PHE A  26       5.532 -25.446 -19.548  1.00  0.00      RA0  C
ATOM    278  CE2 PHE A  26       4.114 -26.726 -21.010  1.00  0.00      RA0  C
ATOM    279  CZ  PHE A  26       4.807 -26.601 -19.812  1.00  0.00      RA0  C
ATOM    280  C   PHE A  26       2.652 -22.609 -22.105  1.00  0.00      RA0  C
ATOM    281  O   PHE A  26       3.123 -21.982 -21.152  1.00  0.00      RA0  O
ATOM    282  N   PRO A  27       1.337 -22.864 -22.236  1.00  0.00      RA0  N
ATOM    283  CD  PRO A  27       0.755 -23.606 -23.347  1.00  0.00      RA0  C
ATOM    284  CA  PRO A  27       0.338 -22.352 -21.304  1.00  0.00      RA0  C
ATOM    285  CB  PRO A  27      -0.969 -22.881 -21.902  1.00  0.00      RA0  C
ATOM    286  CG  PRO A  27      -0.686 -23.126 -23.381  1.00  0.00      RA0  C
ATOM    287  C   PRO A  27       0.568 -22.847 -19.873  1.00  0.00      RA0  C
ATOM    288  O   PRO A  27       0.795 -24.039 -19.644  1.00  0.00      RA0  O
ATOM    289  N   MET A  28       0.466 -21.943 -18.896  1.00  0.00      RA0  N
ATOM    290  H   MET A  28       0.053 -21.066 -19.149  1.00  0.00      RA0  H
ATOM    291  CA  MET A  28       0.662 -22.257 -17.474  1.00  0.00      RA0  C
ATOM    292  CB  MET A  28       0.521 -20.964 -16.672  1.00  0.00      RA0  C
ATOM    293  CG  MET A  28       0.580 -21.129 -15.153  1.00  0.00      RA0  C
ATOM    294  SD  MET A  28       0.369 -19.545 -14.325  1.00  0.00      RA0  S
ATOM    295  CE  MET A  28       0.327 -20.136 -12.626  1.00  0.00      RA0  C
ATOM    296  C   MET A  28      -0.352 -23.299 -16.978  1.00  0.00      RA0  C
ATOM    297  O   MET A  28      -0.027 -24.148 -16.151  1.00  0.00      RA0  O
ATOM    298  N   GLU A  29      -1.565 -23.296 -17.532  1.00  0.00      RA0  N
ATOM    299  H   GLU A  29      -1.707 -22.606 -18.241  1.00  0.00      RA0  H
ATOM    300  CA  GLU A  29      -2.605 -24.277 -17.236  1.00  0.00      RA0  C
ATOM    301  CB  GLU A  29      -3.926 -23.901 -17.915  1.00  0.00      RA0  C
ATOM    302  CG  GLU A  29      -4.177 -22.392 -18.063  1.00  0.00      RA0  C
ATOM    303  CD  GLU A  29      -3.464 -21.877 -19.303  1.00  0.00      RA0  C
ATOM    304  OE1 GLU A  29      -2.505 -21.117 -19.174  1.00  0.00      RA0  O
ATOM    305  OE2 GLU A  29      -3.835 -22.283 -20.396  1.00  0.00      RA0  O
ATOM    306  C   GLU A  29      -2.159 -25.692 -17.614  1.00  0.00      RA0  C
ATOM    307  O   GLU A  29      -2.396 -26.633 -16.862  1.00  0.00      RA0  O
ATOM    308  N   LEU A  30      -1.458 -25.852 -18.742  1.00  0.00      RA0  N
ATOM    309  H   LEU A  30      -1.216 -25.033 -19.266  1.00  0.00      RA0  H
ATOM    310  CA  LEU A  30      -0.903 -27.142 -19.147  1.00  0.00      RA0  C
ATOM    311  CB  LEU A  30      -0.300 -27.033 -20.544  1.00  0.00      RA0  C
ATOM    312  CG  LEU A  30       0.185 -28.386 -21.053  1.00  0.00      RA0  C
ATOM    313  CD1 LEU A  30      -0.990 -29.325 -21.313  1.00  0.00      RA0  C
ATOM    314  CD2 LEU A  30       1.102 -28.249 -22.264  1.00  0.00      RA0  C
ATOM    315  C   LEU A  30       0.167 -27.610 -18.159  1.00  0.00      RA0  C
ATOM    316  O   LEU A  30       0.138 -28.760 -17.718  1.00  0.00      RA0  O
ATOM    317  N   ARG A  31       1.076 -26.699 -17.783  1.00  0.00      RA0  N
ATOM    318  H   ARG A  31       1.013 -25.788 -18.197  1.00  0.00      RA0  H
ATOM    319  CA  ARG A  31       2.119 -26.948 -16.781  1.00  0.00      RA0  C
ATOM    320  CB  ARG A  31       2.953 -25.670 -16.630  1.00  0.00      RA0  C
ATOM    321  CG  ARG A  31       4.018 -25.691 -15.530  1.00  0.00      RA0  C
ATOM    322  CD  ARG A  31       5.088 -26.756 -15.759  1.00  0.00      RA0  C
ATOM    323  NE  ARG A  31       6.104 -26.741 -14.710  1.00  0.00      RA0  N
ATOM    324  HE  ARG A  31       6.832 -26.031 -14.732  1.00  0.00      RA0  H
ATOM    325  CZ  ARG A  31       6.120 -27.731 -13.772  1.00  0.00      RA0  C
ATOM    326  NH1 ARG A  31       5.103 -28.614 -13.686  1.00  0.00      RA0  N
ATOM    327 HH11 ARG A  31       5.183 -29.370 -13.015  1.00  0.00      RA0  H
ATOM    328 HH12 ARG A  31       4.267 -28.559 -14.242  1.00  0.00      RA0  H
ATOM    329  NH2 ARG A  31       7.165 -27.838 -12.940  1.00  0.00      RA0  N
ATOM    330 HH21 ARG A  31       7.254 -28.588 -12.269  1.00  0.00      RA0  H
ATOM    331 HH22 ARG A  31       7.934 -27.178 -12.973  1.00  0.00      RA0  H
ATOM    332  C   ARG A  31       1.533 -27.370 -15.435  1.00  0.00      RA0  C
ATOM    333  O   ARG A  31       2.096 -28.268 -14.811  1.00  0.00      RA0  O
ATOM    334  N   GLN A  32       0.434 -26.748 -15.007  1.00  0.00      RA0  N
ATOM    335  H   GLN A  32       0.062 -26.023 -15.590  1.00  0.00      RA0  H
ATOM    336  CA  GLN A  32      -0.257 -27.052 -13.755  1.00  0.00      RA0  C
ATOM    337  CB  GLN A  32      -1.161 -25.892 -13.340  1.00  0.00      RA0  C
ATOM    338  CG  GLN A  32      -1.913 -26.202 -12.046  1.00  0.00      RA0  C
ATOM    339  CD  GLN A  32      -2.318 -24.911 -11.371  1.00  0.00      RA0  C
ATOM    340  OE1 GLN A  32      -1.833 -24.578 -10.293  1.00  0.00      RA0  O
ATOM    341  NE2 GLN A  32      -3.226 -24.200 -12.063  1.00  0.00      RA0  N
ATOM    342 HE21 GLN A  32      -3.587 -24.531 -12.936  1.00  0.00      RA0  H
ATOM    343 HE22 GLN A  32      -3.567 -23.320 -11.732  1.00  0.00      RA0  H
ATOM    344  C   GLN A  32      -1.017 -28.380 -13.828  1.00  0.00      RA0  C
ATOM    345  O   GLN A  32      -0.833 -29.240 -12.969  1.00  0.00      RA0  O
ATOM    346  N   PHE A  33      -1.877 -28.558 -14.834  1.00  0.00      RA0  N
ATOM    347  H   PHE A  33      -1.915 -27.876 -15.563  1.00  0.00      RA0  H
ATOM    348  CA  PHE A  33      -2.765 -29.720 -14.920  1.00  0.00      RA0  C
ATOM    349  CB  PHE A  33      -3.782 -29.589 -16.059  1.00  0.00      RA0  C
ATOM    350  CG  PHE A  33      -4.709 -28.414 -15.858  1.00  0.00      RA0  C
ATOM    351  CD1 PHE A  33      -4.924 -27.884 -14.591  1.00  0.00      RA0  C
ATOM    352  CD2 PHE A  33      -5.354 -27.864 -16.959  1.00  0.00      RA0  C
ATOM    353  CE1 PHE A  33      -5.767 -26.791 -14.431  1.00  0.00      RA0  C
ATOM    354  CE2 PHE A  33      -6.200 -26.773 -16.800  1.00  0.00      RA0  C
ATOM    355  CZ  PHE A  33      -6.396 -26.231 -15.537  1.00  0.00      RA0  C
ATOM    356  C   PHE A  33      -2.005 -31.028 -15.120  1.00  0.00      RA0  C
ATOM    357  O   PHE A  33      -2.426 -32.061 -14.606  1.00  0.00      RA0  O
ATOM    358  N   LEU A  34      -0.876 -30.981 -15.830  1.00  0.00      RA0  N
ATOM    359  H   LEU A  34      -0.572 -30.107 -16.217  1.00  0.00      RA0  H
ATOM    360  CA  LEU A  34      -0.036 -32.144 -16.100  1.00  0.00      RA0  C
ATOM    361  CB  LEU A  34       0.179 -32.336 -17.601  1.00  0.00      RA0  C
ATOM    362  CG  LEU A  34      -1.133 -32.564 -18.355  1.00  0.00      RA0  C
ATOM    363  CD1 LEU A  34      -0.892 -32.798 -19.843  1.00  0.00      RA0  C
ATOM    364  CD2 LEU A  34      -1.960 -33.694 -17.743  1.00  0.00      RA0  C
ATOM    365  C   LEU A  34       1.295 -32.091 -15.343  1.00  0.00      RA0  C
ATOM    366  O   LEU A  34       2.235 -32.774 -15.740  1.00  0.00      RA0  O
ATOM    367  N   ALA A  35       1.389 -31.316 -14.254  1.00  0.00      RA0  N
ATOM    368  H   ALA A  35       0.578 -30.813 -13.950  1.00  0.00      RA0  H
ATOM    369  CA  ALA A  35       2.638 -31.105 -13.519  1.00  0.00      RA0  C
ATOM    370  CB  ALA A  35       2.414 -30.263 -12.254  1.00  0.00      RA0  C
ATOM    371  C   ALA A  35       3.404 -32.403 -13.197  1.00  0.00      RA0  C
ATOM    372  O   ALA A  35       4.576 -32.484 -13.565  1.00  0.00      RA0  O
ATOM    373  N   PRO A  36       2.781 -33.448 -12.609  1.00  0.00      RA0  N
ATOM    374  CD  PRO A  36       1.402 -33.529 -12.118  1.00  0.00      RA0  C
ATOM    375  CA  PRO A  36       3.498 -34.681 -12.288  1.00  0.00      RA0  C
ATOM    376  CB  PRO A  36       2.479 -35.534 -11.524  1.00  0.00      RA0  C
ATOM    377  CG  PRO A  36       1.451 -34.546 -10.992  1.00  0.00      RA0  C
ATOM    378  C   PRO A  36       4.021 -35.410 -13.530  1.00  0.00      RA0  C
ATOM    379  O   PRO A  36       5.095 -36.003 -13.490  1.00  0.00      RA0  O
ATOM    380  N   TRP A  37       3.269 -35.369 -14.636  1.00  0.00      RA0  N
ATOM    381  H   TRP A  37       2.491 -34.742 -14.670  1.00  0.00      RA0  H
ATOM    382  CA  TRP A  37       3.670 -36.025 -15.876  1.00  0.00      RA0  C
ATOM    383  CB  TRP A  37       2.470 -36.179 -16.813  1.00  0.00      RA0  C
ATOM    384  CG  TRP A  37       2.882 -36.969 -18.033  1.00  0.00      RA0  C
ATOM    385  CD2 TRP A  37       3.373 -36.472 -19.297  1.00  0.00      RA0  C
ATOM    386  CE2 TRP A  37       3.642 -37.590 -20.119  1.00  0.00      RA0  C
ATOM    387  CE3 TRP A  37       3.609 -35.191 -19.780  1.00  0.00      RA0  C
ATOM    388  CD1 TRP A  37       2.881 -38.365 -18.166  1.00  0.00      RA0  C
ATOM    389  NE1 TRP A  37       3.328 -38.735 -19.395  1.00  0.00      RA0  N
ATOM    390  HE1 TRP A  37       3.414 -39.656 -19.719  1.00  0.00      RA0  H
ATOM    391  CZ2 TRP A  37       4.141 -37.395 -21.401  1.00  0.00      RA0  C
ATOM    392  CZ3 TRP A  37       4.111 -35.011 -21.063  1.00  0.00      RA0  C
ATOM    393  CH2 TRP A  37       4.376 -36.110 -21.871  1.00  0.00      RA0  C
ATOM    394  C   TRP A  37       4.788 -35.251 -16.568  1.00  0.00      RA0  C
ATOM    395  O   TRP A  37       5.812 -35.839 -16.898  1.00  0.00      RA0  O
ATOM    396  N   ILE A  38       4.639 -33.933 -16.716  1.00  0.00      RA0  N
ATOM    397  H   ILE A  38       3.803 -33.519 -16.362  1.00  0.00      RA0  H
ATOM    398  CA  ILE A  38       5.645 -33.062 -17.332  1.00  0.00      RA0  C
ATOM    399  CB  ILE A  38       5.148 -31.615 -17.349  1.00  0.00      RA0  C
ATOM    400  CG2 ILE A  38       6.268 -30.626 -17.673  1.00  0.00      RA0  C
ATOM    401  CG1 ILE A  38       3.983 -31.486 -18.332  1.00  0.00      RA0  C
ATOM    402  CD1 ILE A  38       3.429 -30.064 -18.400  1.00  0.00      RA0  C
ATOM    403  C   ILE A  38       6.979 -33.191 -16.592  1.00  0.00      RA0  C
ATOM    404  O   ILE A  38       8.007 -33.367 -17.235  1.00  0.00      RA0  O
ATOM    405  N   GLU A  39       6.971 -33.185 -15.260  1.00  0.00      RA0  N
ATOM    406  H   GLU A  39       6.106 -33.071 -14.766  1.00  0.00      RA0  H
ATOM    407  CA  GLU A  39       8.189 -33.319 -14.445  1.00  0.00      RA0  C
ATOM    408  CB  GLU A  39       7.871 -32.875 -13.010  1.00  0.00      RA0  C
ATOM    409  CG  GLU A  39       7.455 -31.394 -12.963  1.00  0.00      RA0  C
ATOM    410  CD  GLU A  39       6.809 -31.043 -11.630  1.00  0.00      RA0  C
ATOM    411  OE1 GLU A  39       6.181 -29.988 -11.517  1.00  0.00      RA0  O
ATOM    412  OE2 GLU A  39       6.924 -31.825 -10.696  1.00  0.00      RA0  O
ATOM    413  C   GLU A  39       8.841 -34.714 -14.534  1.00  0.00      RA0  C
ATOM    414  O   GLU A  39      10.015 -34.861 -14.208  1.00  0.00      RA0  O
ATOM    415  N   SER A  40       8.108 -35.739 -14.985  1.00  0.00      RA0  N
ATOM    416  H   SER A  40       7.181 -35.604 -15.334  1.00  0.00      RA0  H
ATOM    417  CA  SER A  40       8.624 -37.111 -15.120  1.00  0.00      RA0  C
ATOM    418  CB  SER A  40       7.573 -38.158 -14.758  1.00  0.00      RA0  C
ATOM    419  OG  SER A  40       6.284 -37.725 -15.177  1.00  0.00      RA0  O
ATOM    420  HG  SER A  40       5.964 -37.183 -14.465  1.00  0.00      RA0  H
ATOM    421  C   SER A  40       9.357 -37.392 -16.439  1.00  0.00      RA0  C
ATOM    422  O   SER A  40      10.034 -38.414 -16.549  1.00  0.00      RA0  O
ATOM    423  N   GLN A  41       9.212 -36.526 -17.447  1.00  0.00      RA0  N
ATOM    424  H   GLN A  41       8.830 -35.622 -17.247  1.00  0.00      RA0  H
ATOM    425  CA  GLN A  41       9.805 -36.728 -18.773  1.00  0.00      RA0  C
ATOM    426  CB  GLN A  41       8.891 -36.177 -19.867  1.00  0.00      RA0  C
ATOM    427  CG  GLN A  41       7.408 -36.434 -19.606  1.00  0.00      RA0  C
ATOM    428  CD  GLN A  41       7.141 -37.918 -19.474  1.00  0.00      RA0  C
ATOM    429  OE1 GLN A  41       7.394 -38.700 -20.386  1.00  0.00      RA0  O
ATOM    430  NE2 GLN A  41       6.605 -38.262 -18.290  1.00  0.00      RA0  N
ATOM    431 HE21 GLN A  41       6.405 -37.565 -17.590  1.00  0.00      RA0  H
ATOM    432 HE22 GLN A  41       6.379 -39.201 -18.039  1.00  0.00      RA0  H
ATOM    433  C   GLN A  41      11.195 -36.080 -18.881  1.00  0.00      RA0  C
ATOM    434  O   GLN A  41      11.429 -34.989 -18.362  1.00  0.00      RA0  O
ATOM    435  N   ASP A  42      12.108 -36.704 -19.632  1.00  0.00      RA0  N
ATOM    436  H   ASP A  42      11.863 -37.557 -20.088  1.00  0.00      RA0  H
ATOM    437  CA  ASP A  42      13.421 -36.123 -19.949  1.00  0.00      RA0  C
ATOM    438  CB  ASP A  42      14.588 -37.096 -20.112  1.00  0.00      RA0  C
ATOM    439  CG  ASP A  42      15.887 -36.285 -20.173  1.00  0.00      RA0  C
ATOM    440  OD1 ASP A  42      15.853 -35.049 -20.198  1.00  0.00      RA0  O
ATOM    441  OD2 ASP A  42      16.950 -36.897 -20.205  1.00  0.00      RA0  O
ATOM    442  C   ASP A  42      13.331 -35.187 -21.167  1.00  0.00      RA0  C
ATOM    443  O   ASP A  42      13.639 -35.540 -22.312  1.00  0.00      RA0  O
ATOM    444  N   TRP A  43      12.878 -33.957 -20.918  1.00  0.00      RA0  N
ATOM    445  H   TRP A  43      12.674 -33.765 -19.956  1.00  0.00      RA0  H
ATOM    446  CA  TRP A  43      12.734 -32.934 -21.955  1.00  0.00      RA0  C
ATOM    447  CB  TRP A  43      11.969 -31.715 -21.447  1.00  0.00      RA0  C
ATOM    448  CG  TRP A  43      10.555 -32.094 -21.089  1.00  0.00      RA0  C
ATOM    449  CD2 TRP A  43       9.390 -32.116 -21.942  1.00  0.00      RA0  C
ATOM    450  CE2 TRP A  43       8.289 -32.515 -21.149  1.00  0.00      RA0  C
ATOM    451  CE3 TRP A  43       9.198 -31.824 -23.287  1.00  0.00      RA0  C
ATOM    452  CD1 TRP A  43      10.091 -32.484 -19.828  1.00  0.00      RA0  C
ATOM    453  NE1 TRP A  43       8.759 -32.734 -19.859  1.00  0.00      RA0  N
ATOM    454  HE1 TRP A  43       8.242 -33.025 -19.076  1.00  0.00      RA0  H
ATOM    455  CZ2 TRP A  43       7.025 -32.609 -21.720  1.00  0.00      RA0  C
ATOM    456  CZ3 TRP A  43       7.929 -31.920 -23.847  1.00  0.00      RA0  C
ATOM    457  CH2 TRP A  43       6.846 -32.310 -23.066  1.00  0.00      RA0  C
ATOM    458  C   TRP A  43      14.066 -32.498 -22.569  1.00  0.00      RA0  C
ATOM    459  O   TRP A  43      14.092 -32.105 -23.736  1.00  0.00      RA0  O
ATOM    460  N   ALA A  44      15.174 -32.585 -21.826  1.00  0.00      RA0  N
ATOM    461  H   ALA A  44      15.138 -33.121 -20.977  1.00  0.00      RA0  H
ATOM    462  CA  ALA A  44      16.502 -32.262 -22.344  1.00  0.00      RA0  C
ATOM    463  CB  ALA A  44      17.533 -32.219 -21.215  1.00  0.00      RA0  C
ATOM    464  C   ALA A  44      16.938 -33.292 -23.396  1.00  0.00      RA0  C
ATOM    465  O   ALA A  44      17.404 -32.922 -24.478  1.00  0.00      RA0  O
ATOM    466  N   TYR A  45      16.702 -34.580 -23.132  1.00  0.00      RA0  N
ATOM    467  H   TYR A  45      16.364 -34.849 -22.221  1.00  0.00      RA0  H
ATOM    468  CA  TYR A  45      16.921 -35.633 -24.118  1.00  0.00      RA0  C
ATOM    469  CB  TYR A  45      16.761 -36.990 -23.442  1.00  0.00      RA0  C
ATOM    470  CG  TYR A  45      17.248 -38.113 -24.317  1.00  0.00      RA0  C
ATOM    471  CD1 TYR A  45      16.469 -39.253 -24.462  1.00  0.00      RA0  C
ATOM    472  CE1 TYR A  45      16.931 -40.318 -25.223  1.00  0.00      RA0  C
ATOM    473  CD2 TYR A  45      18.480 -38.020 -24.951  1.00  0.00      RA0  C
ATOM    474  CE2 TYR A  45      18.942 -39.087 -25.710  1.00  0.00      RA0  C
ATOM    475  CZ  TYR A  45      18.171 -40.236 -25.841  1.00  0.00      RA0  C
ATOM    476  OH  TYR A  45      18.639 -41.301 -26.595  1.00  0.00      RA0  O
ATOM    477  HH  TYR A  45      18.119 -42.060 -26.328  1.00  0.00      RA0  H
ATOM    478  C   TYR A  45      15.953 -35.516 -25.304  1.00  0.00      RA0  C
ATOM    479  O   TYR A  45      16.394 -35.600 -26.455  1.00  0.00      RA0  O
ATOM    480  N   ALA A  46      14.668 -35.222 -25.064  1.00  0.00      RA0  N
ATOM    481  H   ALA A  46      14.377 -35.206 -24.104  1.00  0.00      RA0  H
ATOM    482  CA  ALA A  46      13.691 -34.963 -26.128  1.00  0.00      RA0  C
ATOM    483  CB  ALA A  46      12.311 -34.674 -25.535  1.00  0.00      RA0  C
ATOM    484  C   ALA A  46      14.115 -33.794 -27.034  1.00  0.00      RA0  C
ATOM    485  O   ALA A  46      14.062 -33.902 -28.255  1.00  0.00      RA0  O
ATOM    486  N   ALA A  47      14.642 -32.710 -26.463  1.00  0.00      RA0  N
ATOM    487  H   ALA A  47      14.696 -32.687 -25.463  1.00  0.00      RA0  H
ATOM    488  CA  ALA A  47      15.159 -31.566 -27.211  1.00  0.00      RA0  C
ATOM    489  CB  ALA A  47      15.543 -30.465 -26.228  1.00  0.00      RA0  C
ATOM    490  C   ALA A  47      16.404 -31.883 -28.068  1.00  0.00      RA0  C
ATOM    491  O   ALA A  47      16.761 -31.077 -28.933  1.00  0.00      RA0  O
ATOM    492  N   SER A  48      17.053 -33.035 -27.849  1.00  0.00      RA0  N
ATOM    493  H   SER A  48      16.749 -33.691 -27.154  1.00  0.00      RA0  H
ATOM    494  CA  SER A  48      18.252 -33.481 -28.576  1.00  0.00      RA0  C
ATOM    495  CB  SER A  48      19.315 -33.902 -27.569  1.00  0.00      RA0  C
ATOM    496  OG  SER A  48      18.675 -34.223 -26.338  1.00  0.00      RA0  O
ATOM    497  HG  SER A  48      18.461 -33.411 -25.887  1.00  0.00      RA0  H
ATOM    498  C   SER A  48      17.982 -34.500 -29.692  1.00  0.00      RA0  C
ATOM    499  O   SER A  48      18.819 -34.655 -30.581  1.00  0.00      RA0  O
ATOM    500  N   LYS A  49      16.828 -35.188 -29.683  1.00  0.00      RA0  N
ATOM    501  H   LYS A  49      16.141 -35.005 -28.973  1.00  0.00      RA0  H
ATOM    502  CA  LYS A  49      16.481 -36.231 -30.666  1.00  0.00      RA0  C
ATOM    503  CB  LYS A  49      16.740 -37.631 -30.106  1.00  0.00      RA0  C
ATOM    504  CG  LYS A  49      18.237 -37.901 -29.954  1.00  0.00      RA0  C
ATOM    505  CD  LYS A  49      18.564 -39.277 -29.383  1.00  0.00      RA0  C
ATOM    506  CE  LYS A  49      20.072 -39.462 -29.197  1.00  0.00      RA0  C
ATOM    507  NZ  LYS A  49      20.324 -40.728 -28.497  1.00  0.00      RA0  N
ATOM    508  HZ1 LYS A  49      21.338 -40.844 -28.309  1.00  0.00      RA0  H
ATOM    509  HZ2 LYS A  49      19.810 -40.724 -27.589  1.00  0.00      RA0  H
ATOM    510  HZ3 LYS A  49      19.969 -41.526 -29.057  1.00  0.00      RA0  H
ATOM    511  C   LYS A  49      15.044 -36.097 -31.152  1.00  0.00      RA0  C
ATOM    512  O   LYS A  49      14.105 -36.298 -30.389  1.00  0.00      RA0  O
ATOM    513  N   GLU A  50      14.875 -35.869 -32.450  1.00  0.00      RA0  N
ATOM    514  H   GLU A  50      15.687 -35.732 -33.013  1.00  0.00      RA0  H
ATOM    515  CA  GLU A  50      13.572 -35.640 -33.086  1.00  0.00      RA0  C
ATOM    516  CB  GLU A  50      13.713 -35.204 -34.544  1.00  0.00      RA0  C
ATOM    517  CG  GLU A  50      12.486 -34.424 -35.036  1.00  0.00      RA0  C
ATOM    518  CD  GLU A  50      12.269 -33.167 -34.204  1.00  0.00      RA0  C
ATOM    519  OE1 GLU A  50      11.610 -33.235 -33.173  1.00  0.00      RA0  O
ATOM    520  OE2 GLU A  50      12.736 -32.102 -34.603  1.00  0.00      RA0  O
ATOM    521  C   GLU A  50      12.569 -36.786 -32.887  1.00  0.00      RA0  C
ATOM    522  O   GLU A  50      11.405 -36.542 -32.571  1.00  0.00      RA0  O
ATOM    523  N   SER A  51      13.013 -38.044 -32.983  1.00  0.00      RA0  N
ATOM    524  H   SER A  51      13.974 -38.204 -33.200  1.00  0.00      RA0  H
ATOM    525  CA  SER A  51      12.143 -39.206 -32.752  1.00  0.00      RA0  C
ATOM    526  CB  SER A  51      13.014 -40.370 -33.172  1.00  0.00      RA0  C
ATOM    527  OG  SER A  51      13.959 -39.813 -34.097  1.00  0.00      RA0  O
ATOM    528  HG  SER A  51      13.478 -39.674 -34.906  1.00  0.00      RA0  H
ATOM    529  C   SER A  51      11.610 -39.259 -31.318  1.00  0.00      RA0  C
ATOM    530  O   SER A  51      10.447 -39.596 -31.098  1.00  0.00      RA0  O
ATOM    531  N   HIS A  52      12.436 -38.874 -30.341  1.00  0.00      RA0  N
ATOM    532  H   HIS A  52      13.286 -38.413 -30.594  1.00  0.00      RA0  H
ATOM    533  CA  HIS A  52      12.025 -38.812 -28.944  1.00  0.00      RA0  C
ATOM    534  CB  HIS A  52      13.236 -38.823 -28.014  1.00  0.00      RA0  C
ATOM    535  CG  HIS A  52      12.784 -39.177 -26.618  1.00  0.00      RA0  C
ATOM    536  ND1 HIS A  52      11.979 -40.219 -26.333  1.00  0.00      RA0  N
ATOM    537  HD1 HIS A  52      11.576 -40.847 -26.969  1.00  0.00      RA0  H
ATOM    538  CD2 HIS A  52      13.124 -38.533 -25.425  1.00  0.00      RA0  C
ATOM    539  NE2 HIS A  52      12.515 -39.202 -24.418  1.00  0.00      RA0  N
ATOM    540  CE1 HIS A  52      11.810 -40.238 -24.972  1.00  0.00      RA0  C
ATOM    541  C   HIS A  52      11.131 -37.596 -28.680  1.00  0.00      RA0  C
ATOM    542  O   HIS A  52      10.115 -37.737 -28.008  1.00  0.00      RA0  O
ATOM    543  N   ALA A  53      11.441 -36.437 -29.274  1.00  0.00      RA0  N
ATOM    544  H   ALA A  53      12.296 -36.350 -29.788  1.00  0.00      RA0  H
ATOM    545  CA  ALA A  53      10.574 -35.259 -29.227  1.00  0.00      RA0  C
ATOM    546  CB  ALA A  53      11.180 -34.117 -30.033  1.00  0.00      RA0  C
ATOM    547  C   ALA A  53       9.167 -35.572 -29.751  1.00  0.00      RA0  C
ATOM    548  O   ALA A  53       8.179 -35.230 -29.110  1.00  0.00      RA0  O
ATOM    549  N   THR A  54       9.084 -36.264 -30.889  1.00  0.00      RA0  N
ATOM    550  H   THR A  54       9.935 -36.500 -31.357  1.00  0.00      RA0  H
ATOM    551  CA  THR A  54       7.818 -36.664 -31.519  1.00  0.00      RA0  C
ATOM    552  CB  THR A  54       8.165 -37.293 -32.866  1.00  0.00      RA0  C
ATOM    553  OG1 THR A  54       8.931 -36.378 -33.659  1.00  0.00      RA0  O
ATOM    554  HG1 THR A  54       9.705 -36.105 -33.174  1.00  0.00      RA0  H
ATOM    555  CG2 THR A  54       6.915 -37.739 -33.623  1.00  0.00      RA0  C
ATOM    556  C   THR A  54       7.029 -37.610 -30.613  1.00  0.00      RA0  C
ATOM    557  O   THR A  54       5.841 -37.393 -30.379  1.00  0.00      RA0  O
ATOM    558  N   LEU A  55       7.692 -38.620 -30.033  1.00  0.00      RA0  N
ATOM    559  H   LEU A  55       8.662 -38.744 -30.253  1.00  0.00      RA0  H
ATOM    560  CA  LEU A  55       7.069 -39.553 -29.089  1.00  0.00      RA0  C
ATOM    561  CB  LEU A  55       8.087 -40.612 -28.669  1.00  0.00      RA0  C
ATOM    562  CG  LEU A  55       7.541 -41.604 -27.640  1.00  0.00      RA0  C
ATOM    563  CD1 LEU A  55       6.364 -42.415 -28.186  1.00  0.00      RA0  C
ATOM    564  CD2 LEU A  55       8.649 -42.495 -27.077  1.00  0.00      RA0  C
ATOM    565  C   LEU A  55       6.519 -38.832 -27.848  1.00  0.00      RA0  C
ATOM    566  O   LEU A  55       5.354 -39.009 -27.499  1.00  0.00      RA0  O
ATOM    567  N   VAL A  56       7.340 -38.000 -27.199  1.00  0.00      RA0  N
ATOM    568  H   VAL A  56       8.252 -37.840 -27.580  1.00  0.00      RA0  H
ATOM    569  CA  VAL A  56       6.942 -37.252 -25.995  1.00  0.00      RA0  C
ATOM    570  CB  VAL A  56       8.145 -36.549 -25.359  1.00  0.00      RA0  C
ATOM    571  CG1 VAL A  56       7.735 -35.695 -24.159  1.00  0.00      RA0  C
ATOM    572  CG2 VAL A  56       9.197 -37.577 -24.948  1.00  0.00      RA0  C
ATOM    573  C   VAL A  56       5.820 -36.264 -26.317  1.00  0.00      RA0  C
ATOM    574  O   VAL A  56       4.891 -36.128 -25.526  1.00  0.00      RA0  O
ATOM    575  N   PHE A  57       5.839 -35.628 -27.492  1.00  0.00      RA0  N
ATOM    576  H   PHE A  57       6.617 -35.768 -28.107  1.00  0.00      RA0  H
ATOM    577  CA  PHE A  57       4.766 -34.735 -27.927  1.00  0.00      RA0  C
ATOM    578  CB  PHE A  57       5.151 -33.983 -29.200  1.00  0.00      RA0  C
ATOM    579  CG  PHE A  57       4.114 -32.924 -29.494  1.00  0.00      RA0  C
ATOM    580  CD1 PHE A  57       3.558 -32.827 -30.764  1.00  0.00      RA0  C
ATOM    581  CD2 PHE A  57       3.717 -32.044 -28.494  1.00  0.00      RA0  C
ATOM    582  CE1 PHE A  57       2.600 -31.856 -31.030  1.00  0.00      RA0  C
ATOM    583  CE2 PHE A  57       2.758 -31.074 -28.760  1.00  0.00      RA0  C
ATOM    584  CZ  PHE A  57       2.198 -30.982 -30.028  1.00  0.00      RA0  C
ATOM    585  C   PHE A  57       3.431 -35.470 -28.114  1.00  0.00      RA0  C
ATOM    586  O   PHE A  57       2.408 -35.014 -27.606  1.00  0.00      RA0  O
ATOM    587  N   HIS A  58       3.419 -36.635 -28.769  1.00  0.00      RA0  N
ATOM    588  H   HIS A  58       4.278 -36.989 -29.150  1.00  0.00      RA0  H
ATOM    589  CA  HIS A  58       2.197 -37.438 -28.882  1.00  0.00      RA0  C
ATOM    590  CB  HIS A  58       2.410 -38.626 -29.819  1.00  0.00      RA0  C
ATOM    591  CG  HIS A  58       2.766 -38.172 -31.217  1.00  0.00      RA0  C
ATOM    592  ND1 HIS A  58       2.672 -36.904 -31.667  1.00  0.00      RA0  N
ATOM    593  HD1 HIS A  58       2.382 -36.116 -31.163  1.00  0.00      RA0  H
ATOM    594  CD2 HIS A  58       3.238 -38.980 -32.255  1.00  0.00      RA0  C
ATOM    595  NE2 HIS A  58       3.428 -38.186 -33.336  1.00  0.00      RA0  N
ATOM    596  CE1 HIS A  58       3.082 -36.909 -32.976  1.00  0.00      RA0  C
ATOM    597  C   HIS A  58       1.699 -37.937 -27.521  1.00  0.00      RA0  C
ATOM    598  O   HIS A  58       0.492 -37.904 -27.273  1.00  0.00      RA0  O
ATOM    599  N   ASN A  59       2.605 -38.320 -26.618  1.00  0.00      RA0  N
ATOM    600  H   ASN A  59       3.567 -38.360 -26.896  1.00  0.00      RA0  H
ATOM    601  CA  ASN A  59       2.234 -38.694 -25.254  1.00  0.00      RA0  C
ATOM    602  CB  ASN A  59       3.440 -39.192 -24.455  1.00  0.00      RA0  C
ATOM    603  CG  ASN A  59       3.833 -40.595 -24.853  1.00  0.00      RA0  C
ATOM    604  OD1 ASN A  59       3.051 -41.361 -25.404  1.00  0.00      RA0  O
ATOM    605  ND2 ASN A  59       5.107 -40.894 -24.539  1.00  0.00      RA0  N
ATOM    606 HD21 ASN A  59       5.688 -40.224 -24.075  1.00  0.00      RA0  H
ATOM    607 HD22 ASN A  59       5.497 -41.787 -24.762  1.00  0.00      RA0  H
ATOM    608  C   ASN A  59       1.634 -37.507 -24.485  1.00  0.00      RA0  C
ATOM    609  O   ASN A  59       0.613 -37.680 -23.828  1.00  0.00      RA0  O
ATOM    610  N   LEU A  60       2.187 -36.296 -24.632  1.00  0.00      RA0  N
ATOM    611  H   LEU A  60       3.020 -36.216 -25.181  1.00  0.00      RA0  H
ATOM    612  CA  LEU A  60       1.626 -35.075 -24.043  1.00  0.00      RA0  C
ATOM    613  CB  LEU A  60       2.513 -33.884 -24.413  1.00  0.00      RA0  C
ATOM    614  CG  LEU A  60       2.002 -32.526 -23.927  1.00  0.00      RA0  C
ATOM    615  CD1 LEU A  60       1.946 -32.432 -22.402  1.00  0.00      RA0  C
ATOM    616  CD2 LEU A  60       2.814 -31.382 -24.532  1.00  0.00      RA0  C
ATOM    617  C   LEU A  60       0.187 -34.838 -24.521  1.00  0.00      RA0  C
ATOM    618  O   LEU A  60      -0.688 -34.545 -23.710  1.00  0.00      RA0  O
ATOM    619  N   LEU A  61      -0.087 -34.997 -25.821  1.00  0.00      RA0  N
ATOM    620  H   LEU A  61       0.673 -35.238 -26.430  1.00  0.00      RA0  H
ATOM    621  CA  LEU A  61      -1.453 -34.889 -26.349  1.00  0.00      RA0  C
ATOM    622  CB  LEU A  61      -1.408 -34.976 -27.872  1.00  0.00      RA0  C
ATOM    623  CG  LEU A  61      -0.508 -33.905 -28.493  1.00  0.00      RA0  C
ATOM    624  CD1 LEU A  61      -0.301 -34.142 -29.989  1.00  0.00      RA0  C
ATOM    625  CD2 LEU A  61      -0.994 -32.488 -28.181  1.00  0.00      RA0  C
ATOM    626  C   LEU A  61      -2.385 -35.962 -25.760  1.00  0.00      RA0  C
ATOM    627  O   LEU A  61      -3.541 -35.659 -25.467  1.00  0.00      RA0  O
ATOM    628  N   GLY A  62      -1.883 -37.183 -25.553  1.00  0.00      RA0  N
ATOM    629  H   GLY A  62      -0.933 -37.364 -25.818  1.00  0.00      RA0  H
ATOM    630  CA  GLY A  62      -2.620 -38.266 -24.895  1.00  0.00      RA0  C
ATOM    631  C   GLY A  62      -2.929 -37.981 -23.421  1.00  0.00      RA0  C
ATOM    632  O   GLY A  62      -4.036 -38.253 -22.959  1.00  0.00      RA0  O
ATOM    633  N   GLU A  63      -1.998 -37.375 -22.685  1.00  0.00      RA0  N
ATOM    634  H   GLU A  63      -1.109 -37.183 -23.103  1.00  0.00      RA0  H
ATOM    635  CA  GLU A  63      -2.223 -36.939 -21.301  1.00  0.00      RA0  C
ATOM    636  CB  GLU A  63      -0.979 -36.623 -20.470  1.00  0.00      RA0  C
ATOM    637  CG  GLU A  63      -0.716 -37.642 -19.342  1.00  0.00      RA0  C
ATOM    638  CD  GLU A  63      -1.891 -37.893 -18.388  1.00  0.00      RA0  C
ATOM    639  OE1 GLU A  63      -2.115 -39.047 -18.042  1.00  0.00      RA0  O
ATOM    640  OE2 GLU A  63      -2.569 -36.971 -17.937  1.00  0.00      RA0  O
ATOM    641  C   GLU A  63      -3.241 -35.798 -21.211  1.00  0.00      RA0  C
ATOM    642  O   GLU A  63      -4.076 -35.783 -20.304  1.00  0.00      RA0  O
ATOM    643  N   ILE A  64      -3.247 -34.880 -22.185  1.00  0.00      RA0  N
ATOM    644  H   ILE A  64      -2.507 -34.911 -22.859  1.00  0.00      RA0  H
ATOM    645  CA  ILE A  64      -4.295 -33.856 -22.285  1.00  0.00      RA0  C
ATOM    646  CB  ILE A  64      -4.034 -32.888 -23.444  1.00  0.00      RA0  C
ATOM    647  CG2 ILE A  64      -5.175 -31.879 -23.587  1.00  0.00      RA0  C
ATOM    648  CG1 ILE A  64      -2.697 -32.173 -23.288  1.00  0.00      RA0  C
ATOM    649  CD1 ILE A  64      -2.378 -31.304 -24.503  1.00  0.00      RA0  C
ATOM    650  C   ILE A  64      -5.674 -34.508 -22.466  1.00  0.00      RA0  C
ATOM    651  O   ILE A  64      -6.630 -34.075 -21.825  1.00  0.00      RA0  O
ATOM    652  N   ASP A  65      -5.793 -35.564 -23.276  1.00  0.00      RA0  N
ATOM    653  H   ASP A  65      -4.994 -35.892 -23.782  1.00  0.00      RA0  H
ATOM    654  CA  ASP A  65      -7.063 -36.283 -23.473  1.00  0.00      RA0  C
ATOM    655  CB  ASP A  65      -6.972 -37.342 -24.569  1.00  0.00      RA0  C
ATOM    656  CG  ASP A  65      -6.888 -36.692 -25.922  1.00  0.00      RA0  C
ATOM    657  OD1 ASP A  65      -7.292 -35.541 -26.056  1.00  0.00      RA0  O
ATOM    658  OD2 ASP A  65      -6.360 -37.300 -26.851  1.00  0.00      RA0  O
ATOM    659  C   ASP A  65      -7.530 -37.028 -22.215  1.00  0.00      RA0  C
ATOM    660  O   ASP A  65      -8.723 -37.024 -21.881  1.00  0.00      RA0  O
ATOM    661  N   GLN A  66      -6.599 -37.629 -21.471  1.00  0.00      RA0  N
ATOM    662  H   GLN A  66      -5.655 -37.625 -21.811  1.00  0.00      RA0  H
ATOM    663  CA  GLN A  66      -6.904 -38.247 -20.180  1.00  0.00      RA0  C
ATOM    664  CB  GLN A  66      -5.691 -38.952 -19.623  1.00  0.00      RA0  C
ATOM    665  CG  GLN A  66      -5.402 -40.333 -20.189  1.00  0.00      RA0  C
ATOM    666  CD  GLN A  66      -4.451 -40.951 -19.198  1.00  0.00      RA0  C
ATOM    667  OE1 GLN A  66      -4.810 -41.177 -18.041  1.00  0.00      RA0  O
ATOM    668  NE2 GLN A  66      -3.206 -41.089 -19.671  1.00  0.00      RA0  N
ATOM    669 HE21 GLN A  66      -2.990 -41.007 -20.643  1.00  0.00      RA0  H
ATOM    670 HE22 GLN A  66      -2.430 -41.160 -19.039  1.00  0.00      RA0  H
ATOM    671  C   GLN A  66      -7.387 -37.202 -19.168  1.00  0.00      RA0  C
ATOM    672  O   GLN A  66      -8.411 -37.402 -18.510  1.00  0.00      RA0  O
ATOM    673  N   GLN A  67      -6.696 -36.063 -19.072  1.00  0.00      RA0  N
ATOM    674  H   GLN A  67      -5.876 -35.946 -19.639  1.00  0.00      RA0  H
ATOM    675  CA  GLN A  67      -7.077 -34.989 -18.158  1.00  0.00      RA0  C
ATOM    676  CB  GLN A  67      -5.949 -33.972 -17.987  1.00  0.00      RA0  C
ATOM    677  CG  GLN A  67      -6.259 -32.934 -16.905  1.00  0.00      RA0  C
ATOM    678  CD  GLN A  67      -6.615 -33.631 -15.607  1.00  0.00      RA0  C
ATOM    679  OE1 GLN A  67      -5.834 -34.410 -15.071  1.00  0.00      RA0  O
ATOM    680  NE2 GLN A  67      -7.834 -33.316 -15.133  1.00  0.00      RA0  N
ATOM    681 HE21 GLN A  67      -8.469 -32.752 -15.666  1.00  0.00      RA0  H
ATOM    682 HE22 GLN A  67      -8.193 -33.612 -14.244  1.00  0.00      RA0  H
ATOM    683  C   GLN A  67      -8.401 -34.329 -18.568  1.00  0.00      RA0  C
ATOM    684  O   GLN A  67      -9.227 -34.022 -17.709  1.00  0.00      RA0  O
ATOM    685  N   TYR A  68      -8.658 -34.191 -19.871  1.00  0.00      RA0  N
ATOM    686  H   TYR A  68      -7.940 -34.429 -20.526  1.00  0.00      RA0  H
ATOM    687  CA  TYR A  68      -9.951 -33.754 -20.394  1.00  0.00      RA0  C
ATOM    688  CB  TYR A  68      -9.910 -33.649 -21.928  1.00  0.00      RA0  C
ATOM    689  CG  TYR A  68     -11.158 -32.995 -22.493  1.00  0.00      RA0  C
ATOM    690  CD1 TYR A  68     -12.369 -33.680 -22.543  1.00  0.00      RA0  C
ATOM    691  CE1 TYR A  68     -13.513 -33.063 -23.034  1.00  0.00      RA0  C
ATOM    692  CD2 TYR A  68     -11.092 -31.695 -22.982  1.00  0.00      RA0  C
ATOM    693  CE2 TYR A  68     -12.231 -31.086 -23.499  1.00  0.00      RA0  C
ATOM    694  CZ  TYR A  68     -13.448 -31.758 -23.506  1.00  0.00      RA0  C
ATOM    695  OH  TYR A  68     -14.589 -31.130 -23.970  1.00  0.00      RA0  O
ATOM    696  HH  TYR A  68     -15.250 -31.212 -23.277  1.00  0.00      RA0  H
ATOM    697  C   TYR A  68     -11.079 -34.696 -19.955  1.00  0.00      RA0  C
ATOM    698  O   TYR A  68     -12.125 -34.233 -19.503  1.00  0.00      RA0  O
ATOM    699  N   SER A  69     -10.854 -36.012 -20.008  1.00  0.00      RA0  N
ATOM    700  H   SER A  69      -9.988 -36.345 -20.383  1.00  0.00      RA0  H
ATOM    701  CA  SER A  69     -11.833 -37.015 -19.566  1.00  0.00      RA0  C
ATOM    702  CB  SER A  69     -11.337 -38.368 -20.058  1.00  0.00      RA0  C
ATOM    703  OG  SER A  69     -11.152 -38.277 -21.475  1.00  0.00      RA0  O
ATOM    704  HG  SER A  69     -10.310 -37.863 -21.639  1.00  0.00      RA0  H
ATOM    705  C   SER A  69     -12.121 -36.931 -18.061  1.00  0.00      RA0  C
ATOM    706  O   SER A  69     -13.270 -37.094 -17.652  1.00  0.00      RA0  O
ATOM    707  N   ARG A  70     -11.115 -36.610 -17.232  1.00  0.00      RA0  N
ATOM    708  H   ARG A  70     -10.209 -36.463 -17.634  1.00  0.00      RA0  H
ATOM    709  CA  ARG A  70     -11.316 -36.339 -15.794  1.00  0.00      RA0  C
ATOM    710  CB  ARG A  70      -9.920 -36.225 -15.131  1.00  0.00      RA0  C
ATOM    711  CG  ARG A  70      -8.932 -37.368 -15.477  1.00  0.00      RA0  C
ATOM    712  CD  ARG A  70      -7.438 -37.134 -15.126  1.00  0.00      RA0  C
ATOM    713  NE  ARG A  70      -6.543 -38.164 -15.690  1.00  0.00      RA0  N
ATOM    714  HE  ARG A  70      -6.918 -39.094 -15.719  1.00  0.00      RA0  H
ATOM    715  CZ  ARG A  70      -5.265 -37.888 -16.151  1.00  0.00      RA0  C
ATOM    716  NH1 ARG A  70      -4.746 -36.647 -16.104  1.00  0.00      RA0  N
ATOM    717 HH11 ARG A  70      -3.861 -36.459 -16.565  1.00  0.00      RA0  H
ATOM    718 HH12 ARG A  70      -5.191 -35.872 -15.636  1.00  0.00      RA0  H
ATOM    719  NH2 ARG A  70      -4.501 -38.863 -16.685  1.00  0.00      RA0  N
ATOM    720 HH21 ARG A  70      -3.578 -38.650 -17.063  1.00  0.00      RA0  H
ATOM    721 HH22 ARG A  70      -4.767 -39.830 -16.796  1.00  0.00      RA0  H
ATOM    722  C   ARG A  70     -12.175 -35.092 -15.575  1.00  0.00      RA0  C
ATOM    723  O   ARG A  70     -13.173 -35.156 -14.865  1.00  0.00      RA0  O
ATOM    724  N   PHE A  71     -11.872 -33.988 -16.261  1.00  0.00      RA0  N
ATOM    725  H   PHE A  71     -11.049 -33.982 -16.831  1.00  0.00      RA0  H
ATOM    726  CA  PHE A  71     -12.684 -32.767 -16.165  1.00  0.00      RA0  C
ATOM    727  CB  PHE A  71     -12.044 -31.618 -16.953  1.00  0.00      RA0  C
ATOM    728  CG  PHE A  71     -10.756 -31.106 -16.357  1.00  0.00      RA0  C
ATOM    729  CD1 PHE A  71     -10.631 -30.929 -14.987  1.00  0.00      RA0  C
ATOM    730  CD2 PHE A  71      -9.699 -30.769 -17.192  1.00  0.00      RA0  C
ATOM    731  CE1 PHE A  71      -9.465 -30.397 -14.449  1.00  0.00      RA0  C
ATOM    732  CE2 PHE A  71      -8.534 -30.230 -16.657  1.00  0.00      RA0  C
ATOM    733  CZ  PHE A  71      -8.418 -30.036 -15.287  1.00  0.00      RA0  C
ATOM    734  C   PHE A  71     -14.099 -32.922 -16.735  1.00  0.00      RA0  C
ATOM    735  O   PHE A  71     -15.008 -32.201 -16.316  1.00  0.00      RA0  O
ATOM    736  N   LEU A  72     -14.308 -33.861 -17.665  1.00  0.00      RA0  N
ATOM    737  H   LEU A  72     -13.508 -34.347 -18.021  1.00  0.00      RA0  H
ATOM    738  CA  LEU A  72     -15.636 -34.250 -18.133  1.00  0.00      RA0  C
ATOM    739  CB  LEU A  72     -15.493 -35.178 -19.339  1.00  0.00      RA0  C
ATOM    740  CG  LEU A  72     -16.821 -35.609 -19.961  1.00  0.00      RA0  C
ATOM    741  CD1 LEU A  72     -17.626 -34.420 -20.486  1.00  0.00      RA0  C
ATOM    742  CD2 LEU A  72     -16.610 -36.675 -21.036  1.00  0.00      RA0  C
ATOM    743  C   LEU A  72     -16.451 -34.909 -17.011  1.00  0.00      RA0  C
ATOM    744  O   LEU A  72     -17.610 -34.550 -16.819  1.00  0.00      RA0  O
ATOM    745  N   GLN A  73     -15.840 -35.807 -16.232  1.00  0.00      RA0  N
ATOM    746  H   GLN A  73     -14.865 -35.978 -16.388  1.00  0.00      RA0  H
ATOM    747  CA  GLN A  73     -16.484 -36.448 -15.076  1.00  0.00      RA0  C
ATOM    748  CB  GLN A  73     -15.611 -37.599 -14.591  1.00  0.00      RA0  C
ATOM    749  CG  GLN A  73     -15.508 -38.639 -15.703  1.00  0.00      RA0  C
ATOM    750  CD  GLN A  73     -14.441 -39.655 -15.374  1.00  0.00      RA0  C
ATOM    751  OE1 GLN A  73     -14.505 -40.381 -14.386  1.00  0.00      RA0  O
ATOM    752  NE2 GLN A  73     -13.462 -39.689 -16.292  1.00  0.00      RA0  N
ATOM    753 HE21 GLN A  73     -13.476 -38.995 -17.017  1.00  0.00      RA0  H
ATOM    754 HE22 GLN A  73     -12.734 -40.373 -16.266  1.00  0.00      RA0  H
ATOM    755  C   GLN A  73     -16.798 -35.442 -13.959  1.00  0.00      RA0  C
ATOM    756  O   GLN A  73     -17.865 -35.505 -13.354  1.00  0.00      RA0  O
ATOM    757  N   GLU A  74     -15.915 -34.468 -13.731  1.00  0.00      RA0  N
ATOM    758  H   GLU A  74     -15.044 -34.488 -14.229  1.00  0.00      RA0  H
ATOM    759  CA  GLU A  74     -16.106 -33.392 -12.746  1.00  0.00      RA0  C
ATOM    760  CB  GLU A  74     -14.804 -32.623 -12.534  1.00  0.00      RA0  C
ATOM    761  CG  GLU A  74     -13.542 -33.418 -12.218  1.00  0.00      RA0  C
ATOM    762  CD  GLU A  74     -12.363 -32.526 -12.562  1.00  0.00      RA0  C
ATOM    763  OE1 GLU A  74     -11.282 -33.051 -12.832  1.00  0.00      RA0  O
ATOM    764  OE2 GLU A  74     -12.545 -31.306 -12.604  1.00  0.00      RA0  O
ATOM    765  C   GLU A  74     -17.095 -32.301 -13.204  1.00  0.00      RA0  C
ATOM    766  O   GLU A  74     -17.373 -31.367 -12.456  1.00  0.00      RA0  O
ATOM    767  N   SER A  75     -17.626 -32.382 -14.433  1.00  0.00      RA0  N
ATOM    768  H   SER A  75     -17.428 -33.182 -14.999  1.00  0.00      RA0  H
ATOM    769  CA  SER A  75     -18.489 -31.351 -15.038  1.00  0.00      RA0  C
ATOM    770  CB  SER A  75     -19.834 -31.472 -14.331  1.00  0.00      RA0  C
ATOM    771  OG  SER A  75     -20.160 -32.869 -14.263  1.00  0.00      RA0  O
ATOM    772  HG  SER A  75     -19.481 -33.296 -13.753  1.00  0.00      RA0  H
ATOM    773  C   SER A  75     -17.868 -29.942 -15.062  1.00  0.00      RA0  C
ATOM    774  O   SER A  75     -18.577 -28.936 -15.119  1.00  0.00      RA0  O
ATOM    775  N   ASN A  76     -16.533 -29.842 -15.063  1.00  0.00      RA0  N
ATOM    776  H   ASN A  76     -15.991 -30.684 -15.135  1.00  0.00      RA0  H
ATOM    777  CA  ASN A  76     -15.827 -28.563 -15.090  1.00  0.00      RA0  C
ATOM    778  CB  ASN A  76     -14.439 -28.767 -14.512  1.00  0.00      RA0  C
ATOM    779  CG  ASN A  76     -13.731 -27.445 -14.346  1.00  0.00      RA0  C
ATOM    780  OD1 ASN A  76     -13.955 -26.450 -15.039  1.00  0.00      RA0  O
ATOM    781  ND2 ASN A  76     -12.850 -27.502 -13.334  1.00  0.00      RA0  N
ATOM    782 HD21 ASN A  76     -12.717 -28.394 -12.882  1.00  0.00      RA0  H
ATOM    783 HD22 ASN A  76     -12.316 -26.730 -12.995  1.00  0.00      RA0  H
ATOM    784  C   ASN A  76     -15.694 -28.029 -16.526  1.00  0.00      RA0  C
ATOM    785  O   ASN A  76     -14.672 -28.202 -17.194  1.00  0.00      RA0  O
ATOM    786  N   VAL A  77     -16.752 -27.371 -17.006  1.00  0.00      RA0  N
ATOM    787  H   VAL A  77     -17.533 -27.324 -16.379  1.00  0.00      RA0  H
ATOM    788  CA  VAL A  77     -16.861 -26.871 -18.389  1.00  0.00      RA0  C
ATOM    789  CB  VAL A  77     -18.226 -26.207 -18.595  1.00  0.00      RA0  C
ATOM    790  CG1 VAL A  77     -18.392 -25.671 -20.019  1.00  0.00      RA0  C
ATOM    791  CG2 VAL A  77     -19.349 -27.178 -18.223  1.00  0.00      RA0  C
ATOM    792  C   VAL A  77     -15.717 -25.917 -18.761  1.00  0.00      RA0  C
ATOM    793  O   VAL A  77     -15.227 -25.953 -19.891  1.00  0.00      RA0  O
ATOM    794  N   LEU A  78     -15.252 -25.092 -17.816  1.00  0.00      RA0  N
ATOM    795  H   LEU A  78     -15.585 -25.215 -16.882  1.00  0.00      RA0  H
ATOM    796  CA  LEU A  78     -14.168 -24.138 -18.057  1.00  0.00      RA0  C
ATOM    797  CB  LEU A  78     -14.004 -23.226 -16.842  1.00  0.00      RA0  C
ATOM    798  CG  LEU A  78     -12.897 -22.185 -17.021  1.00  0.00      RA0  C
ATOM    799  CD1 LEU A  78     -13.215 -21.203 -18.149  1.00  0.00      RA0  C
ATOM    800  CD2 LEU A  78     -12.575 -21.470 -15.709  1.00  0.00      RA0  C
ATOM    801  C   LEU A  78     -12.848 -24.858 -18.353  1.00  0.00      RA0  C
ATOM    802  O   LEU A  78     -12.199 -24.575 -19.361  1.00  0.00      RA0  O
ATOM    803  N   TYR A  79     -12.461 -25.817 -17.510  1.00  0.00      RA0  N
ATOM    804  H   TYR A  79     -13.067 -26.076 -16.754  1.00  0.00      RA0  H
ATOM    805  CA  TYR A  79     -11.218 -26.562 -17.711  1.00  0.00      RA0  C
ATOM    806  CB  TYR A  79     -10.810 -27.324 -16.454  1.00  0.00      RA0  C
ATOM    807  CG  TYR A  79     -10.190 -26.381 -15.450  1.00  0.00      RA0  C
ATOM    808  CD1 TYR A  79      -9.945 -25.053 -15.783  1.00  0.00      RA0  C
ATOM    809  CE1 TYR A  79      -9.368 -24.198 -14.852  1.00  0.00      RA0  C
ATOM    810  CD2 TYR A  79      -9.855 -26.849 -14.187  1.00  0.00      RA0  C
ATOM    811  CE2 TYR A  79      -9.281 -25.995 -13.255  1.00  0.00      RA0  C
ATOM    812  CZ  TYR A  79      -9.035 -24.670 -13.588  1.00  0.00      RA0  C
ATOM    813  OH  TYR A  79      -8.457 -23.824 -12.663  1.00  0.00      RA0  O
ATOM    814  HH  TYR A  79      -8.382 -24.273 -11.831  1.00  0.00      RA0  H
ATOM    815  C   TYR A  79     -11.285 -27.487 -18.929  1.00  0.00      RA0  C
ATOM    816  O   TYR A  79     -10.292 -27.608 -19.648  1.00  0.00      RA0  O
ATOM    817  N   GLN A  80     -12.460 -28.049 -19.237  1.00  0.00      RA0  N
ATOM    818  H   GLN A  80     -13.217 -27.947 -18.587  1.00  0.00      RA0  H
ATOM    819  CA  GLN A  80     -12.691 -28.778 -20.489  1.00  0.00      RA0  C
ATOM    820  CB  GLN A  80     -14.111 -29.306 -20.594  1.00  0.00      RA0  C
ATOM    821  CG  GLN A  80     -14.369 -30.530 -19.730  1.00  0.00      RA0  C
ATOM    822  CD  GLN A  80     -15.710 -31.078 -20.144  1.00  0.00      RA0  C
ATOM    823  OE1 GLN A  80     -15.983 -31.258 -21.329  1.00  0.00      RA0  O
ATOM    824  NE2 GLN A  80     -16.532 -31.300 -19.103  1.00  0.00      RA0  N
ATOM    825 HE21 GLN A  80     -16.190 -31.187 -18.165  1.00  0.00      RA0  H
ATOM    826 HE22 GLN A  80     -17.477 -31.607 -19.219  1.00  0.00      RA0  H
ATOM    827  C   GLN A  80     -12.426 -27.889 -21.714  1.00  0.00      RA0  C
ATOM    828  O   GLN A  80     -11.685 -28.276 -22.621  1.00  0.00      RA0  O
ATOM    829  N   HIS A  81     -13.005 -26.685 -21.746  1.00  0.00      RA0  N
ATOM    830  H   HIS A  81     -13.605 -26.423 -20.986  1.00  0.00      RA0  H
ATOM    831  CA  HIS A  81     -12.812 -25.737 -22.842  1.00  0.00      RA0  C
ATOM    832  CB  HIS A  81     -13.776 -24.548 -22.705  1.00  0.00      RA0  C
ATOM    833  CG  HIS A  81     -13.031 -23.236 -22.612  1.00  0.00      RA0  C
ATOM    834  ND1 HIS A  81     -12.596 -22.712 -21.452  1.00  0.00      RA0  N
ATOM    835  HD1 HIS A  81     -12.695 -23.114 -20.559  1.00  0.00      RA0  H
ATOM    836  CD2 HIS A  81     -12.667 -22.379 -23.655  1.00  0.00      RA0  C
ATOM    837  NE2 HIS A  81     -11.999 -21.333 -23.106  1.00  0.00      RA0  N
ATOM    838  CE1 HIS A  81     -11.961 -21.537 -21.748  1.00  0.00      RA0  C
ATOM    839  C   HIS A  81     -11.341 -25.312 -22.980  1.00  0.00      RA0  C
ATOM    840  O   HIS A  81     -10.798 -25.317 -24.089  1.00  0.00      RA0  O
ATOM    841  N   ASN A  82     -10.679 -24.998 -21.864  1.00  0.00      RA0  N
ATOM    842  H   ASN A  82     -11.169 -25.082 -20.994  1.00  0.00      RA0  H
ATOM    843  CA  ASN A  82      -9.281 -24.569 -21.863  1.00  0.00      RA0  C
ATOM    844  CB  ASN A  82      -8.815 -24.021 -20.529  1.00  0.00      RA0  C
ATOM    845  CG  ASN A  82      -7.651 -23.128 -20.878  1.00  0.00      RA0  C
ATOM    846  OD1 ASN A  82      -7.802 -22.163 -21.632  1.00  0.00      RA0  O
ATOM    847  ND2 ASN A  82      -6.506 -23.492 -20.295  1.00  0.00      RA0  N
ATOM    848 HD21 ASN A  82      -6.426 -24.278 -19.683  1.00  0.00      RA0  H
ATOM    849 HD22 ASN A  82      -5.646 -22.982 -20.430  1.00  0.00      RA0  H
ATOM    850  C   ASN A  82      -8.348 -25.673 -22.366  1.00  0.00      RA0  C
ATOM    851  O   ASN A  82      -7.569 -25.422 -23.283  1.00  0.00      RA0  O
ATOM    852  N   LEU A  83      -8.473 -26.907 -21.860  1.00  0.00      RA0  N
ATOM    853  H   LEU A  83      -9.161 -27.091 -21.155  1.00  0.00      RA0  H
ATOM    854  CA  LEU A  83      -7.669 -28.030 -22.354  1.00  0.00      RA0  C
ATOM    855  CB  LEU A  83      -7.933 -29.314 -21.584  1.00  0.00      RA0  C
ATOM    856  CG  LEU A  83      -7.031 -29.437 -20.365  1.00  0.00      RA0  C
ATOM    857  CD1 LEU A  83      -7.069 -30.863 -19.835  1.00  0.00      RA0  C
ATOM    858  CD2 LEU A  83      -5.595 -28.998 -20.659  1.00  0.00      RA0  C
ATOM    859  C   LEU A  83      -7.892 -28.291 -23.844  1.00  0.00      RA0  C
ATOM    860  O   LEU A  83      -6.929 -28.548 -24.565  1.00  0.00      RA0  O
ATOM    861  N   ARG A  84      -9.133 -28.173 -24.334  1.00  0.00      RA0  N
ATOM    862  H   ARG A  84      -9.889 -27.978 -23.704  1.00  0.00      RA0  H
ATOM    863  CA  ARG A  84      -9.432 -28.333 -25.763  1.00  0.00      RA0  C
ATOM    864  CB  ARG A  84     -10.936 -28.223 -25.938  1.00  0.00      RA0  C
ATOM    865  CG  ARG A  84     -11.398 -28.615 -27.329  1.00  0.00      RA0  C
ATOM    866  CD  ARG A  84     -12.894 -28.376 -27.471  1.00  0.00      RA0  C
ATOM    867  NE  ARG A  84     -13.375 -28.983 -28.702  1.00  0.00      RA0  N
ATOM    868  HE  ARG A  84     -12.998 -28.575 -29.545  1.00  0.00      RA0  H
ATOM    869  CZ  ARG A  84     -14.200 -30.065 -28.590  1.00  0.00      RA0  C
ATOM    870  NH1 ARG A  84     -14.557 -30.510 -27.358  1.00  0.00      RA0  N
ATOM    871 HH11 ARG A  84     -15.163 -31.297 -27.210  1.00  0.00      RA0  H
ATOM    872 HH12 ARG A  84     -14.229 -30.077 -26.510  1.00  0.00      RA0  H
ATOM    873  NH2 ARG A  84     -14.640 -30.670 -29.717  1.00  0.00      RA0  N
ATOM    874 HH21 ARG A  84     -15.250 -31.467 -29.704  1.00  0.00      RA0  H
ATOM    875 HH22 ARG A  84     -14.363 -30.335 -30.623  1.00  0.00      RA0  H
ATOM    876  C   ARG A  84      -8.717 -27.280 -26.614  1.00  0.00      RA0  C
ATOM    877  O   ARG A  84      -8.116 -27.639 -27.626  1.00  0.00      RA0  O
ATOM    878  N   ARG A  85      -8.739 -26.005 -26.201  1.00  0.00      RA0  N
ATOM    879  H   ARG A  85      -9.232 -25.801 -25.352  1.00  0.00      RA0  H
ATOM    880  CA  ARG A  85      -8.010 -24.923 -26.888  1.00  0.00      RA0  C
ATOM    881  CB  ARG A  85      -8.377 -23.575 -26.276  1.00  0.00      RA0  C
ATOM    882  CG  ARG A  85      -9.602 -22.895 -26.895  1.00  0.00      RA0  C
ATOM    883  CD  ARG A  85      -9.987 -21.596 -26.171  1.00  0.00      RA0  C
ATOM    884  NE  ARG A  85      -8.816 -20.753 -25.919  1.00  0.00      RA0  N
ATOM    885  HE  ARG A  85      -8.346 -20.388 -26.730  1.00  0.00      RA0  H
ATOM    886  CZ  ARG A  85      -8.386 -20.653 -24.622  1.00  0.00      RA0  C
ATOM    887  NH1 ARG A  85      -9.175 -21.123 -23.636  1.00  0.00      RA0  N
ATOM    888 HH11 ARG A  85      -8.824 -21.239 -22.695  1.00  0.00      RA0  H
ATOM    889 HH12 ARG A  85     -10.136 -21.390 -23.784  1.00  0.00      RA0  H
ATOM    890  NH2 ARG A  85      -7.179 -20.112 -24.340  1.00  0.00      RA0  N
ATOM    891 HH21 ARG A  85      -6.829 -20.080 -23.396  1.00  0.00      RA0  H
ATOM    892 HH22 ARG A  85      -6.580 -19.735 -25.051  1.00  0.00      RA0  H
ATOM    893  C   ARG A  85      -6.500 -25.123 -26.829  1.00  0.00      RA0  C
ATOM    894  O   ARG A  85      -5.841 -24.969 -27.852  1.00  0.00      RA0  O
ATOM    895  N   ILE A  86      -5.967 -25.498 -25.666  1.00  0.00      RA0  N
ATOM    896  H   ILE A  86      -6.579 -25.636 -24.887  1.00  0.00      RA0  H
ATOM    897  CA  ILE A  86      -4.539 -25.780 -25.486  1.00  0.00      RA0  C
ATOM    898  CB  ILE A  86      -4.219 -26.179 -24.041  1.00  0.00      RA0  C
ATOM    899  CG2 ILE A  86      -2.794 -26.719 -23.923  1.00  0.00      RA0  C
ATOM    900  CG1 ILE A  86      -4.431 -25.029 -23.063  1.00  0.00      RA0  C
ATOM    901  CD1 ILE A  86      -4.090 -25.480 -21.642  1.00  0.00      RA0  C
ATOM    902  C   ILE A  86      -4.118 -26.914 -26.421  1.00  0.00      RA0  C
ATOM    903  O   ILE A  86      -3.167 -26.746 -27.177  1.00  0.00      RA0  O
ATOM    904  N   LYS A  87      -4.859 -28.029 -26.456  1.00  0.00      RA0  N
ATOM    905  H   LYS A  87      -5.646 -28.096 -25.844  1.00  0.00      RA0  H
ATOM    906  CA  LYS A  87      -4.571 -29.154 -27.356  1.00  0.00      RA0  C
ATOM    907  CB  LYS A  87      -5.539 -30.311 -27.153  1.00  0.00      RA0  C
ATOM    908  CG  LYS A  87      -5.047 -31.497 -27.973  1.00  0.00      RA0  C
ATOM    909  CD  LYS A  87      -5.579 -32.836 -27.485  1.00  0.00      RA0  C
ATOM    910  CE  LYS A  87      -4.978 -33.981 -28.294  1.00  0.00      RA0  C
ATOM    911  NZ  LYS A  87      -5.218 -35.230 -27.577  1.00  0.00      RA0  N
ATOM    912  HZ1 LYS A  87      -4.933 -36.103 -28.055  1.00  0.00      RA0  H
ATOM    913  HZ2 LYS A  87      -4.829 -35.253 -26.612  1.00  0.00      RA0  H
ATOM    914  HZ3 LYS A  87      -6.239 -35.378 -27.411  1.00  0.00      RA0  H
ATOM    915  C   LYS A  87      -4.513 -28.709 -28.818  1.00  0.00      RA0  C
ATOM    916  O   LYS A  87      -3.537 -29.002 -29.503  1.00  0.00      RA0  O
ATOM    917  N   GLN A  88      -5.525 -27.971 -29.278  1.00  0.00      RA0  N
ATOM    918  H   GLN A  88      -6.269 -27.755 -28.641  1.00  0.00      RA0  H
ATOM    919  CA  GLN A  88      -5.582 -27.449 -30.648  1.00  0.00      RA0  C
ATOM    920  CB  GLN A  88      -6.941 -26.787 -30.892  1.00  0.00      RA0  C
ATOM    921  CG  GLN A  88      -8.076 -27.822 -30.872  1.00  0.00      RA0  C
ATOM    922  CD  GLN A  88      -9.439 -27.172 -31.060  1.00  0.00      RA0  C
ATOM    923  OE1 GLN A  88     -10.434 -27.561 -30.452  1.00  0.00      RA0  O
ATOM    924  NE2 GLN A  88      -9.448 -26.161 -31.951  1.00  0.00      RA0  N
ATOM    925 HE21 GLN A  88      -8.640 -25.884 -32.472  1.00  0.00      RA0  H
ATOM    926 HE22 GLN A  88     -10.289 -25.650 -32.130  1.00  0.00      RA0  H
ATOM    927  C   GLN A  88      -4.402 -26.522 -30.957  1.00  0.00      RA0  C
ATOM    928  O   GLN A  88      -3.780 -26.654 -32.010  1.00  0.00      RA0  O
ATOM    929  N   PHE A  89      -4.060 -25.624 -30.030  1.00  0.00      RA0  N
ATOM    930  H   PHE A  89      -4.575 -25.600 -29.171  1.00  0.00      RA0  H
ATOM    931  CA  PHE A  89      -2.918 -24.728 -30.168  1.00  0.00      RA0  C
ATOM    932  CB  PHE A  89      -2.851 -23.776 -28.972  1.00  0.00      RA0  C
ATOM    933  CG  PHE A  89      -1.599 -22.937 -29.055  1.00  0.00      RA0  C
ATOM    934  CD1 PHE A  89      -0.472 -23.294 -28.321  1.00  0.00      RA0  C
ATOM    935  CD2 PHE A  89      -1.570 -21.813 -29.871  1.00  0.00      RA0  C
ATOM    936  CE1 PHE A  89       0.686 -22.534 -28.413  1.00  0.00      RA0  C
ATOM    937  CE2 PHE A  89      -0.415 -21.045 -29.954  1.00  0.00      RA0  C
ATOM    938  CZ  PHE A  89       0.709 -21.405 -29.222  1.00  0.00      RA0  C
ATOM    939  C   PHE A  89      -1.604 -25.509 -30.295  1.00  0.00      RA0  C
ATOM    940  O   PHE A  89      -0.874 -25.313 -31.268  1.00  0.00      RA0  O
ATOM    941  N   LEU A  90      -1.338 -26.442 -29.374  1.00  0.00      RA0  N
ATOM    942  H   LEU A  90      -2.008 -26.587 -28.646  1.00  0.00      RA0  H
ATOM    943  CA  LEU A  90      -0.118 -27.248 -29.392  1.00  0.00      RA0  C
ATOM    944  CB  LEU A  90      -0.057 -28.214 -28.215  1.00  0.00      RA0  C
ATOM    945  CG  LEU A  90      -0.046 -27.545 -26.845  1.00  0.00      RA0  C
ATOM    946  CD1 LEU A  90       0.027 -28.603 -25.751  1.00  0.00      RA0  C
ATOM    947  CD2 LEU A  90       1.054 -26.492 -26.701  1.00  0.00      RA0  C
ATOM    948  C   LEU A  90      -0.001 -28.057 -30.685  1.00  0.00      RA0  C
ATOM    949  O   LEU A  90       1.066 -28.069 -31.293  1.00  0.00      RA0  O
ATOM    950  N   GLN A  91      -1.093 -28.690 -31.130  1.00  0.00      RA0  N
ATOM    951  H   GLN A  91      -1.932 -28.616 -30.586  1.00  0.00      RA0  H
ATOM    952  CA  GLN A  91      -1.132 -29.416 -32.401  1.00  0.00      RA0  C
ATOM    953  CB  GLN A  91      -2.449 -30.159 -32.593  1.00  0.00      RA0  C
ATOM    954  CG  GLN A  91      -2.499 -31.374 -31.669  1.00  0.00      RA0  C
ATOM    955  CD  GLN A  91      -3.702 -32.233 -31.992  1.00  0.00      RA0  C
ATOM    956  OE1 GLN A  91      -4.484 -32.601 -31.122  1.00  0.00      RA0  O
ATOM    957  NE2 GLN A  91      -3.803 -32.552 -33.296  1.00  0.00      RA0  N
ATOM    958 HE21 GLN A  91      -3.122 -32.259 -33.969  1.00  0.00      RA0  H
ATOM    959 HE22 GLN A  91      -4.567 -33.102 -33.633  1.00  0.00      RA0  H
ATOM    960  C   GLN A  91      -0.821 -28.488 -33.579  1.00  0.00      RA0  C
ATOM    961  O   GLN A  91       0.046 -28.801 -34.383  1.00  0.00      RA0  O
ATOM    962  N   SER A  92      -1.464 -27.321 -33.667  1.00  0.00      RA0  N
ATOM    963  H   SER A  92      -2.054 -26.997 -32.927  1.00  0.00      RA0  H
ATOM    964  CA  SER A  92      -1.234 -26.395 -34.784  1.00  0.00      RA0  C
ATOM    965  CB  SER A  92      -2.314 -25.313 -34.840  1.00  0.00      RA0  C
ATOM    966  OG  SER A  92      -2.622 -24.844 -33.529  1.00  0.00      RA0  O
ATOM    967  HG  SER A  92      -3.265 -25.445 -33.179  1.00  0.00      RA0  H
ATOM    968  C   SER A  92       0.197 -25.849 -34.841  1.00  0.00      RA0  C
ATOM    969  O   SER A  92       0.718 -25.604 -35.926  1.00  0.00      RA0  O
ATOM    970  N   ARG A  93       0.839 -25.660 -33.679  1.00  0.00      RA0  N
ATOM    971  H   ARG A  93       0.353 -25.903 -32.837  1.00  0.00      RA0  H
ATOM    972  CA  ARG A  93       2.141 -24.995 -33.579  1.00  0.00      RA0  C
ATOM    973  CB  ARG A  93       2.172 -24.050 -32.383  1.00  0.00      RA0  C
ATOM    974  CG  ARG A  93       3.480 -23.265 -32.316  1.00  0.00      RA0  C
ATOM    975  CD  ARG A  93       3.433 -22.189 -31.244  1.00  0.00      RA0  C
ATOM    976  NE  ARG A  93       4.770 -21.722 -30.901  1.00  0.00      RA0  N
ATOM    977  HE  ARG A  93       5.565 -22.314 -31.094  1.00  0.00      RA0  H
ATOM    978  CZ  ARG A  93       4.855 -20.643 -30.076  1.00  0.00      RA0  C
ATOM    979  NH1 ARG A  93       3.733 -19.955 -29.741  1.00  0.00      RA0  N
ATOM    980 HH11 ARG A  93       3.732 -19.189 -29.076  1.00  0.00      RA0  H
ATOM    981 HH12 ARG A  93       2.821 -20.163 -30.102  1.00  0.00      RA0  H
ATOM    982  NH2 ARG A  93       6.063 -20.294 -29.593  1.00  0.00      RA0  N
ATOM    983 HH21 ARG A  93       6.134 -19.540 -28.925  1.00  0.00      RA0  H
ATOM    984 HH22 ARG A  93       6.903 -20.787 -29.847  1.00  0.00      RA0  H
ATOM    985  C   ARG A  93       3.328 -25.954 -33.604  1.00  0.00      RA0  C
ATOM    986  O   ARG A  93       4.357 -25.614 -34.181  1.00  0.00      RA0  O
ATOM    987  N   TYR A  94       3.204 -27.118 -32.970  1.00  0.00      RA0  N
ATOM    988  H   TYR A  94       2.306 -27.397 -32.624  1.00  0.00      RA0  H
ATOM    989  CA  TYR A  94       4.347 -27.985 -32.666  1.00  0.00      RA0  C
ATOM    990  CB  TYR A  94       4.493 -28.205 -31.164  1.00  0.00      RA0  C
ATOM    991  CG  TYR A  94       4.679 -26.900 -30.442  1.00  0.00      RA0  C
ATOM    992  CD1 TYR A  94       5.830 -26.154 -30.651  1.00  0.00      RA0  C
ATOM    993  CE1 TYR A  94       6.013 -24.969 -29.952  1.00  0.00      RA0  C
ATOM    994  CD2 TYR A  94       3.705 -26.460 -29.555  1.00  0.00      RA0  C
ATOM    995  CE2 TYR A  94       3.890 -25.273 -28.858  1.00  0.00      RA0  C
ATOM    996  CZ  TYR A  94       5.044 -24.528 -29.062  1.00  0.00      RA0  C
ATOM    997  OH  TYR A  94       5.218 -23.341 -28.386  1.00  0.00      RA0  O
ATOM    998  HH  TYR A  94       4.704 -23.410 -27.585  1.00  0.00      RA0  H
ATOM    999  C   TYR A  94       4.285 -29.370 -33.304  1.00  0.00      RA0  C
ATOM   1000  O   TYR A  94       5.279 -30.086 -33.217  1.00  0.00      RA0  O
ATOM   1001  N   LEU A  95       3.188 -29.745 -33.976  1.00  0.00      RA0  N
ATOM   1002  H   LEU A  95       2.411 -29.122 -34.081  1.00  0.00      RA0  H
ATOM   1003  CA  LEU A  95       3.076 -31.062 -34.620  1.00  0.00      RA0  C
ATOM   1004  CB  LEU A  95       1.692 -31.269 -35.227  1.00  0.00      RA0  C
ATOM   1005  CG  LEU A  95       1.379 -32.733 -35.531  1.00  0.00      RA0  C
ATOM   1006  CD1 LEU A  95       1.467 -33.600 -34.275  1.00  0.00      RA0  C
ATOM   1007  CD2 LEU A  95       0.031 -32.884 -36.236  1.00  0.00      RA0  C
ATOM   1008  C   LEU A  95       4.199 -31.311 -35.637  1.00  0.00      RA0  C
ATOM   1009  O   LEU A  95       4.812 -32.369 -35.611  1.00  0.00      RA0  O
ATOM   1010  N   GLU A  96       4.526 -30.307 -36.453  1.00  0.00      RA0  N
ATOM   1011  H   GLU A  96       3.887 -29.541 -36.483  1.00  0.00      RA0  H
ATOM   1012  CA  GLU A  96       5.617 -30.369 -37.441  1.00  0.00      RA0  C
ATOM   1013  CB  GLU A  96       5.373 -29.431 -38.632  1.00  0.00      RA0  C
ATOM   1014  CG  GLU A  96       3.922 -29.039 -38.927  1.00  0.00      RA0  C
ATOM   1015  CD  GLU A  96       3.069 -30.266 -39.158  1.00  0.00      RA0  C
ATOM   1016  OE1 GLU A  96       2.157 -30.492 -38.367  1.00  0.00      RA0  O
ATOM   1017  OE2 GLU A  96       3.317 -30.985 -40.122  1.00  0.00      RA0  O
ATOM   1018  C   GLU A  96       6.997 -30.017 -36.848  1.00  0.00      RA0  C
ATOM   1019  O   GLU A  96       8.013 -30.087 -37.535  1.00  0.00      RA0  O
ATOM   1020  N   LYS A  97       7.057 -29.568 -35.585  1.00  0.00      RA0  N
ATOM   1021  H   LYS A  97       6.248 -29.665 -35.004  1.00  0.00      RA0  H
ATOM   1022  CA  LYS A  97       8.290 -29.096 -34.923  1.00  0.00      RA0  C
ATOM   1023  CB  LYS A  97       8.562 -27.606 -35.130  1.00  0.00      RA0  C
ATOM   1024  CG  LYS A  97       7.369 -26.664 -35.061  1.00  0.00      RA0  C
ATOM   1025  CD  LYS A  97       7.929 -25.253 -34.964  1.00  0.00      RA0  C
ATOM   1026  CE  LYS A  97       6.878 -24.155 -34.999  1.00  0.00      RA0  C
ATOM   1027  NZ  LYS A  97       7.402 -23.036 -34.219  1.00  0.00      RA0  N
ATOM   1028  HZ1 LYS A  97       6.960 -22.125 -34.415  1.00  0.00      RA0  H
ATOM   1029  HZ2 LYS A  97       7.305 -23.261 -33.205  1.00  0.00      RA0  H
ATOM   1030  HZ3 LYS A  97       8.441 -22.971 -34.296  1.00  0.00      RA0  H
ATOM   1031  C   LYS A  97       8.353 -29.513 -33.444  1.00  0.00      RA0  C
ATOM   1032  O   LYS A  97       8.523 -28.658 -32.568  1.00  0.00      RA0  O
ATOM   1033  N   PRO A  98       8.271 -30.815 -33.120  1.00  0.00      RA0  N
ATOM   1034  CD  PRO A  98       8.254 -31.933 -34.065  1.00  0.00      RA0  C
ATOM   1035  CA  PRO A  98       8.154 -31.278 -31.734  1.00  0.00      RA0  C
ATOM   1036  CB  PRO A  98       7.775 -32.754 -31.869  1.00  0.00      RA0  C
ATOM   1037  CG  PRO A  98       8.322 -33.192 -33.218  1.00  0.00      RA0  C
ATOM   1038  C   PRO A  98       9.394 -30.966 -30.880  1.00  0.00      RA0  C
ATOM   1039  O   PRO A  98       9.310 -30.831 -29.660  1.00  0.00      RA0  O
ATOM   1040  N   MET A  99      10.564 -30.787 -31.499  1.00  0.00      RA0  N
ATOM   1041  H   MET A  99      10.676 -31.120 -32.442  1.00  0.00      RA0  H
ATOM   1042  CA  MET A  99      11.769 -30.368 -30.776  1.00  0.00      RA0  C
ATOM   1043  CB  MET A  99      12.991 -30.366 -31.685  1.00  0.00      RA0  C
ATOM   1044  CG  MET A  99      13.992 -31.505 -31.503  1.00  0.00      RA0  C
ATOM   1045  SD  MET A  99      15.307 -31.322 -32.724  1.00  0.00      RA0  S
ATOM   1046  CE  MET A  99      16.333 -32.706 -32.224  1.00  0.00      RA0  C
ATOM   1047  C   MET A  99      11.664 -28.944 -30.209  1.00  0.00      RA0  C
ATOM   1048  O   MET A  99      12.326 -28.638 -29.219  1.00  0.00      RA0  O
ATOM   1049  N   GLU A 100      10.859 -28.061 -30.811  1.00  0.00      RA0  N
ATOM   1050  H   GLU A 100      10.266 -28.384 -31.552  1.00  0.00      RA0  H
ATOM   1051  CA  GLU A 100      10.694 -26.680 -30.341  1.00  0.00      RA0  C
ATOM   1052  CB  GLU A 100       9.919 -25.787 -31.332  1.00  0.00      RA0  C
ATOM   1053  CG  GLU A 100       9.591 -24.390 -30.759  1.00  0.00      RA0  C
ATOM   1054  CD  GLU A 100       8.889 -23.495 -31.775  1.00  0.00      RA0  C
ATOM   1055  OE1 GLU A 100       7.753 -23.064 -31.552  1.00  0.00      RA0  O
ATOM   1056  OE2 GLU A 100       9.472 -23.214 -32.817  1.00  0.00      RA0  O
ATOM   1057  C   GLU A 100       9.986 -26.649 -28.984  1.00  0.00      RA0  C
ATOM   1058  O   GLU A 100      10.509 -26.060 -28.038  1.00  0.00      RA0  O
ATOM   1059  N   ILE A 101       8.864 -27.364 -28.848  1.00  0.00      RA0  N
ATOM   1060  H   ILE A 101       8.535 -27.872 -29.644  1.00  0.00      RA0  H
ATOM   1061  CA  ILE A 101       8.172 -27.488 -27.560  1.00  0.00      RA0  C
ATOM   1062  CB  ILE A 101       6.771 -28.107 -27.696  1.00  0.00      RA0  C
ATOM   1063  CG2 ILE A 101       6.785 -29.553 -28.190  1.00  0.00      RA0  C
ATOM   1064  CG1 ILE A 101       5.994 -27.946 -26.389  1.00  0.00      RA0  C
ATOM   1065  CD1 ILE A 101       4.563 -28.472 -26.489  1.00  0.00      RA0  C
ATOM   1066  C   ILE A 101       9.039 -28.206 -26.526  1.00  0.00      RA0  C
ATOM   1067  O   ILE A 101       9.091 -27.764 -25.383  1.00  0.00      RA0  O
ATOM   1068  N   ALA A 102       9.799 -29.236 -26.918  1.00  0.00      RA0  N
ATOM   1069  H   ALA A 102       9.716 -29.586 -27.854  1.00  0.00      RA0  H
ATOM   1070  CA  ALA A 102      10.701 -29.911 -25.989  1.00  0.00      RA0  C
ATOM   1071  CB  ALA A 102      11.399 -31.074 -26.689  1.00  0.00      RA0  C
ATOM   1072  C   ALA A 102      11.758 -28.957 -25.401  1.00  0.00      RA0  C
ATOM   1073  O   ALA A 102      12.005 -28.980 -24.196  1.00  0.00      RA0  O
ATOM   1074  N   ARG A 103      12.327 -28.060 -26.222  1.00  0.00      RA0  N
ATOM   1075  H   ARG A 103      12.066 -28.076 -27.190  1.00  0.00      RA0  H
ATOM   1076  CA  ARG A 103      13.252 -27.011 -25.753  1.00  0.00      RA0  C
ATOM   1077  CB  ARG A 103      13.904 -26.313 -26.947  1.00  0.00      RA0  C
ATOM   1078  CG  ARG A 103      14.782 -27.334 -27.658  1.00  0.00      RA0  C
ATOM   1079  CD  ARG A 103      15.493 -26.912 -28.939  1.00  0.00      RA0  C
ATOM   1080  NE  ARG A 103      16.288 -28.048 -29.403  1.00  0.00      RA0  N
ATOM   1081  HE  ARG A 103      16.772 -28.571 -28.691  1.00  0.00      RA0  H
ATOM   1082  CZ  ARG A 103      16.303 -28.409 -30.717  1.00  0.00      RA0  C
ATOM   1083  NH1 ARG A 103      15.619 -27.675 -31.625  1.00  0.00      RA0  N
ATOM   1084 HH11 ARG A 103      15.582 -27.918 -32.599  1.00  0.00      RA0  H
ATOM   1085 HH12 ARG A 103      15.104 -26.858 -31.349  1.00  0.00      RA0  H
ATOM   1086  NH2 ARG A 103      16.997 -29.508 -31.076  1.00  0.00      RA0  N
ATOM   1087 HH21 ARG A 103      17.127 -29.805 -32.026  1.00  0.00      RA0  H
ATOM   1088 HH22 ARG A 103      17.380 -30.115 -30.362  1.00  0.00      RA0  H
ATOM   1089  C   ARG A 103      12.570 -26.003 -24.837  1.00  0.00      RA0  C
ATOM   1090  O   ARG A 103      13.167 -25.613 -23.838  1.00  0.00      RA0  O
ATOM   1091  N   ILE A 104      11.347 -25.585 -25.170  1.00  0.00      RA0  N
ATOM   1092  H   ILE A 104      10.929 -25.956 -26.003  1.00  0.00      RA0  H
ATOM   1093  CA  ILE A 104      10.579 -24.637 -24.352  1.00  0.00      RA0  C
ATOM   1094  CB  ILE A 104       9.269 -24.241 -25.035  1.00  0.00      RA0  C
ATOM   1095  CG2 ILE A 104       8.420 -23.365 -24.114  1.00  0.00      RA0  C
ATOM   1096  CG1 ILE A 104       9.548 -23.531 -26.359  1.00  0.00      RA0  C
ATOM   1097  CD1 ILE A 104       8.262 -23.165 -27.100  1.00  0.00      RA0  C
ATOM   1098  C   ILE A 104      10.320 -25.238 -22.970  1.00  0.00      RA0  C
ATOM   1099  O   ILE A 104      10.670 -24.617 -21.971  1.00  0.00      RA0  O
ATOM   1100  N   VAL A 105       9.795 -26.465 -22.901  1.00  0.00      RA0  N
ATOM   1101  H   VAL A 105       9.618 -26.951 -23.758  1.00  0.00      RA0  H
ATOM   1102  CA  VAL A 105       9.483 -27.119 -21.623  1.00  0.00      RA0  C
ATOM   1103  CB  VAL A 105       8.647 -28.383 -21.811  1.00  0.00      RA0  C
ATOM   1104  CG1 VAL A 105       8.258 -28.957 -20.451  1.00  0.00      RA0  C
ATOM   1105  CG2 VAL A 105       7.402 -28.095 -22.650  1.00  0.00      RA0  C
ATOM   1106  C   VAL A 105      10.750 -27.387 -20.809  1.00  0.00      RA0  C
ATOM   1107  O   VAL A 105      10.777 -27.075 -19.619  1.00  0.00      RA0  O
ATOM   1108  N   ALA A 106      11.829 -27.873 -21.439  1.00  0.00      RA0  N
ATOM   1109  H   ALA A 106      11.760 -28.111 -22.410  1.00  0.00      RA0  H
ATOM   1110  CA  ALA A 106      13.116 -28.066 -20.766  1.00  0.00      RA0  C
ATOM   1111  CB  ALA A 106      14.168 -28.598 -21.741  1.00  0.00      RA0  C
ATOM   1112  C   ALA A 106      13.647 -26.757 -20.159  1.00  0.00      RA0  C
ATOM   1113  O   ALA A 106      14.098 -26.736 -19.013  1.00  0.00      RA0  O
ATOM   1114  N   ARG A 107      13.560 -25.653 -20.912  1.00  0.00      RA0  N
ATOM   1115  H   ARG A 107      13.156 -25.724 -21.826  1.00  0.00      RA0  H
ATOM   1116  CA  ARG A 107      13.968 -24.328 -20.443  1.00  0.00      RA0  C
ATOM   1117  CB  ARG A 107      14.014 -23.250 -21.530  1.00  0.00      RA0  C
ATOM   1118  CG  ARG A 107      14.636 -22.021 -20.861  1.00  0.00      RA0  C
ATOM   1119  CD  ARG A 107      14.570 -20.670 -21.567  1.00  0.00      RA0  C
ATOM   1120  NE  ARG A 107      14.934 -19.643 -20.589  1.00  0.00      RA0  N
ATOM   1121  HE  ARG A 107      15.452 -19.947 -19.774  1.00  0.00      RA0  H
ATOM   1122  CZ  ARG A 107      14.511 -18.353 -20.699  1.00  0.00      RA0  C
ATOM   1123  NH1 ARG A 107      13.861 -17.960 -21.816  1.00  0.00      RA0  N
ATOM   1124 HH11 ARG A 107      13.520 -17.025 -21.942  1.00  0.00      RA0  H
ATOM   1125 HH12 ARG A 107      13.692 -18.607 -22.565  1.00  0.00      RA0  H
ATOM   1126  NH2 ARG A 107      14.745 -17.499 -19.679  1.00  0.00      RA0  N
ATOM   1127 HH21 ARG A 107      14.520 -16.524 -19.685  1.00  0.00      RA0  H
ATOM   1128 HH22 ARG A 107      15.152 -17.854 -18.816  1.00  0.00      RA0  H
ATOM   1129  C   ARG A 107      13.096 -23.846 -19.286  1.00  0.00      RA0  C
ATOM   1130  O   ARG A 107      13.651 -23.385 -18.294  1.00  0.00      RA0  O
ATOM   1131  N   CYS A 108      11.772 -23.978 -19.380  1.00  0.00      RA0  N
ATOM   1132  H   CYS A 108      11.370 -24.364 -20.212  1.00  0.00      RA0  H
ATOM   1133  CA  CYS A 108      10.856 -23.595 -18.304  1.00  0.00      RA0  C
ATOM   1134  CB  CYS A 108       9.407 -23.820 -18.736  1.00  0.00      RA0  C
ATOM   1135  SG  CYS A 108       8.994 -22.901 -20.241  1.00  0.00      RA0  S
ATOM   1136  C   CYS A 108      11.179 -24.344 -17.003  1.00  0.00      RA0  C
ATOM   1137  O   CYS A 108      11.404 -23.698 -15.985  1.00  0.00      RA0  O
ATOM   1138  N   LEU A 109      11.315 -25.676 -17.039  1.00  0.00      RA0  N
ATOM   1139  H   LEU A 109      11.158 -26.148 -17.909  1.00  0.00      RA0  H
ATOM   1140  CA  LEU A 109      11.643 -26.482 -15.850  1.00  0.00      RA0  C
ATOM   1141  CB  LEU A 109      11.617 -27.975 -16.179  1.00  0.00      RA0  C
ATOM   1142  CG  LEU A 109      10.283 -28.479 -16.726  1.00  0.00      RA0  C
ATOM   1143  CD1 LEU A 109      10.353 -29.958 -17.100  1.00  0.00      RA0  C
ATOM   1144  CD2 LEU A 109       9.129 -28.195 -15.772  1.00  0.00      RA0  C
ATOM   1145  C   LEU A 109      13.022 -26.141 -15.258  1.00  0.00      RA0  C
ATOM   1146  O   LEU A 109      13.215 -26.162 -14.035  1.00  0.00      RA0  O
ATOM   1147  N   TRP A 110      13.991 -25.798 -16.111  1.00  0.00      RA0  N
ATOM   1148  H   TRP A 110      13.795 -25.813 -17.095  1.00  0.00      RA0  H
ATOM   1149  CA  TRP A 110      15.304 -25.341 -15.665  1.00  0.00      RA0  C
ATOM   1150  CB  TRP A 110      16.299 -25.304 -16.824  1.00  0.00      RA0  C
ATOM   1151  CG  TRP A 110      17.636 -24.854 -16.291  1.00  0.00      RA0  C
ATOM   1152  CD2 TRP A 110      18.235 -23.545 -16.388  1.00  0.00      RA0  C
ATOM   1153  CE2 TRP A 110      19.474 -23.592 -15.710  1.00  0.00      RA0  C
ATOM   1154  CE3 TRP A 110      17.818 -22.361 -16.984  1.00  0.00      RA0  C
ATOM   1155  CD1 TRP A 110      18.553 -25.623 -15.559  1.00  0.00      RA0  C
ATOM   1156  NE1 TRP A 110      19.639 -24.881 -15.214  1.00  0.00      RA0  N
ATOM   1157  HE1 TRP A 110      20.410 -25.201 -14.700  1.00  0.00      RA0  H
ATOM   1158  CZ2 TRP A 110      20.264 -22.451 -15.644  1.00  0.00      RA0  C
ATOM   1159  CZ3 TRP A 110      18.619 -21.228 -16.911  1.00  0.00      RA0  C
ATOM   1160  CH2 TRP A 110      19.837 -21.272 -16.243  1.00  0.00      RA0  C
ATOM   1161  C   TRP A 110      15.230 -23.967 -14.982  1.00  0.00      RA0  C
ATOM   1162  O   TRP A 110      15.781 -23.792 -13.894  1.00  0.00      RA0  O
ATOM   1163  N   GLU A 111      14.512 -23.004 -15.570  1.00  0.00      RA0  N
ATOM   1164  H   GLU A 111      14.034 -23.220 -16.424  1.00  0.00      RA0  H
ATOM   1165  CA  GLU A 111      14.324 -21.672 -14.982  1.00  0.00      RA0  C
ATOM   1166  CB  GLU A 111      13.524 -20.769 -15.923  1.00  0.00      RA0  C
ATOM   1167  CG  GLU A 111      14.097 -20.517 -17.315  1.00  0.00      RA0  C
ATOM   1168  CD  GLU A 111      14.988 -19.296 -17.345  1.00  0.00      RA0  C
ATOM   1169  OE1 GLU A 111      16.092 -19.359 -17.866  1.00  0.00      RA0  O
ATOM   1170  OE2 GLU A 111      14.584 -18.232 -16.899  1.00  0.00      RA0  O
ATOM   1171  C   GLU A 111      13.514 -21.731 -13.676  1.00  0.00      RA0  C
ATOM   1172  O   GLU A 111      13.880 -21.065 -12.707  1.00  0.00      RA0  O
ATOM   1173  N   GLU A 112      12.497 -22.595 -13.602  1.00  0.00      RA0  N
ATOM   1174  H   GLU A 112      12.216 -23.063 -14.440  1.00  0.00      RA0  H
ATOM   1175  CA  GLU A 112      11.768 -22.932 -12.375  1.00  0.00      RA0  C
ATOM   1176  CB  GLU A 112      10.672 -23.955 -12.685  1.00  0.00      RA0  C
ATOM   1177  CG  GLU A 112       9.553 -23.429 -13.592  1.00  0.00      RA0  C
ATOM   1178  CD  GLU A 112       8.705 -24.595 -14.065  1.00  0.00      RA0  C
ATOM   1179  OE1 GLU A 112       8.143 -24.538 -15.159  1.00  0.00      RA0  O
ATOM   1180  OE2 GLU A 112       8.609 -25.577 -13.341  1.00  0.00      RA0  O
ATOM   1181  C   GLU A 112      12.714 -23.469 -11.280  1.00  0.00      RA0  C
ATOM   1182  O   GLU A 112      12.646 -23.053 -10.122  1.00  0.00      RA0  O
ATOM   1183  N   SER A 113      13.633 -24.376 -11.632  1.00  0.00      RA0  N
ATOM   1184  H   SER A 113      13.650 -24.715 -12.573  1.00  0.00      RA0  H
ATOM   1185  CA  SER A 113      14.605 -24.946 -10.683  1.00  0.00      RA0  C
ATOM   1186  CB  SER A 113      15.274 -26.144 -11.337  1.00  0.00      RA0  C
ATOM   1187  OG  SER A 113      14.237 -27.048 -11.721  1.00  0.00      RA0  O
ATOM   1188  HG  SER A 113      14.079 -26.907 -12.649  1.00  0.00      RA0  H
ATOM   1189  C   SER A 113      15.579 -23.883 -10.169  1.00  0.00      RA0  C
ATOM   1190  O   SER A 113      15.866 -23.813  -8.972  1.00  0.00      RA0  O
ATOM   1191  N   ARG A 114      16.054 -23.007 -11.065  1.00  0.00      RA0  N
ATOM   1192  H   ARG A 114      15.796 -23.136 -12.025  1.00  0.00      RA0  H
ATOM   1193  CA  ARG A 114      16.906 -21.859 -10.723  1.00  0.00      RA0  C
ATOM   1194  CB  ARG A 114      17.341 -21.132 -11.992  1.00  0.00      RA0  C
ATOM   1195  CG  ARG A 114      18.337 -20.009 -11.709  1.00  0.00      RA0  C
ATOM   1196  CD  ARG A 114      18.342 -18.971 -12.828  1.00  0.00      RA0  C
ATOM   1197  NE  ARG A 114      17.017 -18.364 -12.937  1.00  0.00      RA0  N
ATOM   1198  HE  ARG A 114      16.630 -17.990 -12.088  1.00  0.00      RA0  H
ATOM   1199  CZ  ARG A 114      16.388 -18.365 -14.149  1.00  0.00      RA0  C
ATOM   1200  NH1 ARG A 114      17.035 -18.851 -15.229  1.00  0.00      RA0  N
ATOM   1201 HH11 ARG A 114      16.588 -18.873 -16.141  1.00  0.00      RA0  H
ATOM   1202 HH12 ARG A 114      17.965 -19.218 -15.196  1.00  0.00      RA0  H
ATOM   1203  NH2 ARG A 114      15.132 -17.886 -14.254  1.00  0.00      RA0  N
ATOM   1204 HH21 ARG A 114      14.667 -17.892 -15.155  1.00  0.00      RA0  H
ATOM   1205 HH22 ARG A 114      14.612 -17.522 -13.479  1.00  0.00      RA0  H
ATOM   1206  C   ARG A 114      16.184 -20.884  -9.789  1.00  0.00      RA0  C
ATOM   1207  O   ARG A 114      16.796 -20.360  -8.856  1.00  0.00      RA0  O
ATOM   1208  N   LEU A 115      14.892 -20.649 -10.016  1.00  0.00      RA0  N
ATOM   1209  H   LEU A 115      14.454 -21.116 -10.788  1.00  0.00      RA0  H
ATOM   1210  CA  LEU A 115      14.062 -19.788  -9.176  1.00  0.00      RA0  C
ATOM   1211  CB  LEU A 115      12.682 -19.648  -9.815  1.00  0.00      RA0  C
ATOM   1212  CG  LEU A 115      11.837 -18.537  -9.200  1.00  0.00      RA0  C
ATOM   1213  CD1 LEU A 115      12.511 -17.176  -9.368  1.00  0.00      RA0  C
ATOM   1214  CD2 LEU A 115      10.412 -18.545  -9.752  1.00  0.00      RA0  C
ATOM   1215  C   LEU A 115      13.952 -20.340  -7.746  1.00  0.00      RA0  C
ATOM   1216  O   LEU A 115      14.197 -19.603  -6.792  1.00  0.00      RA0  O
ATOM   1217  N   LEU A 116      13.689 -21.644  -7.596  1.00  0.00      RA0  N
ATOM   1218  H   LEU A 116      13.487 -22.181  -8.420  1.00  0.00      RA0  H
ATOM   1219  CA  LEU A 116      13.662 -22.321  -6.291  1.00  0.00      RA0  C
ATOM   1220  CB  LEU A 116      13.314 -23.798  -6.469  1.00  0.00      RA0  C
ATOM   1221  CG  LEU A 116      11.857 -24.056  -6.842  1.00  0.00      RA0  C
ATOM   1222  CD1 LEU A 116      11.642 -25.491  -7.322  1.00  0.00      RA0  C
ATOM   1223  CD2 LEU A 116      10.917 -23.701  -5.692  1.00  0.00      RA0  C
ATOM   1224  C   LEU A 116      15.010 -22.228  -5.563  1.00  0.00      RA0  C
ATOM   1225  O   LEU A 116      15.044 -21.921  -4.373  1.00  0.00      RA0  O
ATOM   1226  N   GLN A 117      16.127 -22.433  -6.270  1.00  0.00      RA0  N
ATOM   1227  H   GLN A 117      16.035 -22.694  -7.235  1.00  0.00      RA0  H
ATOM   1228  CA  GLN A 117      17.468 -22.285  -5.687  1.00  0.00      RA0  C
ATOM   1229  CB  GLN A 117      18.520 -22.693  -6.712  1.00  0.00      RA0  C
ATOM   1230  CG  GLN A 117      18.401 -24.163  -7.108  1.00  0.00      RA0  C
ATOM   1231  CD  GLN A 117      19.227 -24.400  -8.352  1.00  0.00      RA0  C
ATOM   1232  OE1 GLN A 117      19.351 -23.542  -9.218  1.00  0.00      RA0  O
ATOM   1233  NE2 GLN A 117      19.795 -25.618  -8.390  1.00  0.00      RA0  N
ATOM   1234 HE21 GLN A 117      19.643 -26.273  -7.649  1.00  0.00      RA0  H
ATOM   1235 HE22 GLN A 117      20.380 -25.893  -9.153  1.00  0.00      RA0  H
ATOM   1236  C   GLN A 117      17.733 -20.847  -5.213  1.00  0.00      RA0  C
ATOM   1237  O   GLN A 117      18.267 -20.632  -4.122  1.00  0.00      RA0  O
ATOM   1238  N   THR A 118      17.318 -19.854  -6.005  1.00  0.00      RA0  N
ATOM   1239  H   THR A 118      16.841 -20.084  -6.854  1.00  0.00      RA0  H
ATOM   1240  CA  THR A 118      17.467 -18.429  -5.671  1.00  0.00      RA0  C
ATOM   1241  CB  THR A 118      17.076 -17.625  -6.908  1.00  0.00      RA0  C
ATOM   1242  OG1 THR A 118      17.881 -18.031  -8.022  1.00  0.00      RA0  O
ATOM   1243  HG1 THR A 118      17.718 -18.956  -8.171  1.00  0.00      RA0  H
ATOM   1244  CG2 THR A 118      17.191 -16.117  -6.677  1.00  0.00      RA0  C
ATOM   1245  C   THR A 118      16.646 -18.065  -4.433  1.00  0.00      RA0  C
ATOM   1246  O   THR A 118      17.142 -17.375  -3.541  1.00  0.00      RA0  O
ATOM   1247  N   ALA A 119      15.413 -18.570  -4.340  1.00  0.00      RA0  N
ATOM   1248  H   ALA A 119      15.065 -19.138  -5.090  1.00  0.00      RA0  H
ATOM   1249  CA  ALA A 119      14.558 -18.384  -3.173  1.00  0.00      RA0  C
ATOM   1250  CB  ALA A 119      13.186 -19.005  -3.427  1.00  0.00      RA0  C
ATOM   1251  C   ALA A 119      15.129 -19.048  -1.912  1.00  0.00      RA0  C
ATOM   1252  O   ALA A 119      15.200 -18.409  -0.862  1.00  0.00      RA0  O
ATOM   1253  N   ALA A 120      15.621 -20.286  -2.020  1.00  0.00      RA0  N
ATOM   1254  H   ALA A 120      15.530 -20.761  -2.898  1.00  0.00      RA0  H
ATOM   1255  CA  ALA A 120      16.249 -20.991  -0.904  1.00  0.00      RA0  C
ATOM   1256  CB  ALA A 120      16.642 -22.410  -1.318  1.00  0.00      RA0  C
ATOM   1257  C   ALA A 120      17.504 -20.264  -0.388  1.00  0.00      RA0  C
ATOM   1258  O   ALA A 120      17.710 -20.157   0.821  1.00  0.00      RA0  O
ATOM   1259  N   THR A 121      18.317 -19.711  -1.293  1.00  0.00      RA0  N
ATOM   1260  H   THR A 121      18.099 -19.796  -2.266  1.00  0.00      RA0  H
ATOM   1261  CA  THR A 121      19.537 -18.970  -0.933  1.00  0.00      RA0  C
ATOM   1262  CB  THR A 121      20.375 -18.807  -2.194  1.00  0.00      RA0  C
ATOM   1263  OG1 THR A 121      20.588 -20.100  -2.774  1.00  0.00      RA0  O
ATOM   1264  HG1 THR A 121      19.782 -20.352  -3.206  1.00  0.00      RA0  H
ATOM   1265  CG2 THR A 121      21.710 -18.116  -1.916  1.00  0.00      RA0  C
ATOM   1266  C   THR A 121      19.201 -17.657  -0.226  1.00  0.00      RA0  C
ATOM   1267  O   THR A 121      19.819 -17.315   0.782  1.00  0.00      RA0  O
ATOM   1268  N   ALA A 122      18.177 -16.944  -0.705  1.00  0.00      RA0  N
ATOM   1269  H   ALA A 122      17.702 -17.266  -1.527  1.00  0.00      RA0  H
ATOM   1270  CA  ALA A 122      17.716 -15.708  -0.081  1.00  0.00      RA0  C
ATOM   1271  CB  ALA A 122      16.632 -15.051  -0.937  1.00  0.00      RA0  C
ATOM   1272  C   ALA A 122      17.158 -15.944   1.333  1.00  0.00      RA0  C
ATOM   1273  O   ALA A 122      17.427 -15.150   2.233  1.00  0.00      RA0  O
ATOM   1274  N   ALA A 123      16.443 -17.053   1.548  1.00  0.00      RA0  N
ATOM   1275  H   ALA A 123      16.244 -17.656   0.772  1.00  0.00      RA0  H
ATOM   1276  CA  ALA A 123      15.949 -17.434   2.870  1.00  0.00      RA0  C
ATOM   1277  CB  ALA A 123      15.026 -18.648   2.761  1.00  0.00      RA0  C
ATOM   1278  C   ALA A 123      17.088 -17.762   3.856  1.00  0.00      RA0  C
ATOM   1279  O   ALA A 123      16.978 -17.456   5.040  1.00  0.00      RA0  O
ATOM   1280  N   GLN A 124      18.198 -18.342   3.382  1.00  0.00      RA0  N
ATOM   1281  H   GLN A 124      18.255 -18.531   2.401  1.00  0.00      RA0  H
ATOM   1282  CA  GLN A 124      19.358 -18.665   4.227  1.00  0.00      RA0  C
ATOM   1283  CB  GLN A 124      20.203 -19.737   3.549  1.00  0.00      RA0  C
ATOM   1284  CG  GLN A 124      19.423 -21.039   3.408  1.00  0.00      RA0  C
ATOM   1285  CD  GLN A 124      20.197 -21.996   2.533  1.00  0.00      RA0  C
ATOM   1286  OE1 GLN A 124      21.381 -22.251   2.731  1.00  0.00      RA0  O
ATOM   1287  NE2 GLN A 124      19.450 -22.523   1.550  1.00  0.00      RA0  N
ATOM   1288 HE21 GLN A 124      18.509 -22.192   1.443  1.00  0.00      RA0  H
ATOM   1289 HE22 GLN A 124      19.810 -23.217   0.927  1.00  0.00      RA0  H
ATOM   1290  C   GLN A 124      20.228 -17.447   4.574  1.00  0.00      RA0  C
ATOM   1291  O   GLN A 124      20.851 -17.431   5.632  1.00  0.00      RA0  O
ATOM   1292  N   GLN A 125      20.286 -16.433   3.706  1.00  0.00      RA0  N
ATOM   1293  H   GLN A 125      19.738 -16.485   2.869  1.00  0.00      RA0  H
ATOM   1294  CA  GLN A 125      21.120 -15.239   3.916  1.00  0.00      RA0  C
ATOM   1295  CB  GLN A 125      21.677 -14.775   2.574  1.00  0.00      RA0  C
ATOM   1296  CG  GLN A 125      22.491 -15.882   1.907  1.00  0.00      RA0  C
ATOM   1297  CD  GLN A 125      22.845 -15.464   0.498  1.00  0.00      RA0  C
ATOM   1298  OE1 GLN A 125      22.136 -14.708  -0.157  1.00  0.00      RA0  O
ATOM   1299  NE2 GLN A 125      23.997 -16.004   0.063  1.00  0.00      RA0  N
ATOM   1300 HE21 GLN A 125      24.516 -16.623   0.654  1.00  0.00      RA0  H
ATOM   1301 HE22 GLN A 125      24.351 -15.804  -0.851  1.00  0.00      RA0  H
ATOM   1302  C   GLN A 125      20.379 -14.087   4.623  1.00  0.00      RA0  C
ATOM   1303  O   GLN A 125      21.018 -13.174   5.139  1.00  0.00      RA0  O
ATOM   1304  N   GLY A 126      19.045 -14.123   4.680  1.00  0.00      RA0  N
ATOM   1305  H   GLY A 126      18.566 -14.930   4.332  1.00  0.00      RA0  H
ATOM   1306  CA  GLY A 126      18.200 -13.033   5.175  1.00  0.00      RA0  C
ATOM   1307  C   GLY A 126      17.723 -13.175   6.621  1.00  0.00      RA0  C
ATOM   1308  O   GLY A 126      16.521 -13.179   6.866  1.00  0.00      RA0  O
ATOM   1309  N   GLY A 127      18.636 -13.229   7.592  1.00  0.00      RA0  N
ATOM   1310  H   GLY A 127      19.595 -13.205   7.305  1.00  0.00      RA0  H
ATOM   1311  CA  GLY A 127      18.302 -12.833   8.962  1.00  0.00      RA0  C
ATOM   1312  C   GLY A 127      18.272 -11.301   9.050  1.00  0.00      RA0  C
ATOM   1313  O   GLY A 127      19.291 -10.679   8.790  1.00  0.00      RA0  O
ATOM   1314  N   GLN A 128      17.137 -10.704   9.438  1.00  0.00      RA0  N
ATOM   1315  H   GLN A 128      16.329 -11.293   9.439  1.00  0.00      RA0  H
ATOM   1316  CA  GLN A 128      16.941  -9.281   9.823  1.00  0.00      RA0  C
ATOM   1317  CB  GLN A 128      18.088  -8.696  10.660  1.00  0.00      RA0  C
ATOM   1318  CG  GLN A 128      18.263  -9.413  12.000  1.00  0.00      RA0  C
ATOM   1319  CD  GLN A 128      19.374  -8.748  12.783  1.00  0.00      RA0  C
ATOM   1320  OE1 GLN A 128      19.467  -7.529  12.868  1.00  0.00      RA0  O
ATOM   1321  NE2 GLN A 128      20.213  -9.623  13.366  1.00  0.00      RA0  N
ATOM   1322 HE21 GLN A 128      20.086 -10.608  13.252  1.00  0.00      RA0  H
ATOM   1323 HE22 GLN A 128      20.981  -9.298  13.918  1.00  0.00      RA0  H
ATOM   1324  C   GLN A 128      16.447  -8.241   8.790  1.00  0.00      RA0  C
ATOM   1325  O   GLN A 128      16.216  -7.100   9.190  1.00  0.00      RA0  O
ATOM   1326  N   ALA A 129      16.152  -8.566   7.528  1.00  0.00      RA0  N
ATOM   1327  H   ALA A 129      16.255  -9.509   7.214  1.00  0.00      RA0  H
ATOM   1328  CA  ALA A 129      15.513  -7.587   6.630  1.00  0.00      RA0  C
ATOM   1329  CB  ALA A 129      16.025  -7.755   5.199  1.00  0.00      RA0  C
ATOM   1330  C   ALA A 129      13.978  -7.732   6.630  1.00  0.00      RA0  C
ATOM   1331  O   ALA A 129      13.418  -8.531   5.881  1.00  0.00      RA0  O
ATOM   1332  N   ASN A 130      13.300  -6.944   7.472  1.00  0.00      RA0  N
ATOM   1333  H   ASN A 130      13.864  -6.360   8.057  1.00  0.00      RA0  H
ATOM   1334  CA  ASN A 130      11.845  -6.755   7.462  1.00  0.00      RA0  C
ATOM   1335  CB  ASN A 130      11.309  -5.869   8.573  1.00  0.00      RA0  C
ATOM   1336  CG  ASN A 130       9.813  -5.732   8.331  1.00  0.00      RA0  C
ATOM   1337  OD1 ASN A 130       9.168  -6.593   7.744  1.00  0.00      RA0  O
ATOM   1338  ND2 ASN A 130       9.285  -4.602   8.835  1.00  0.00      RA0  N
ATOM   1339 HD21 ASN A 130       9.862  -3.925   9.290  1.00  0.00      RA0  H
ATOM   1340 HD22 ASN A 130       8.304  -4.414   8.769  1.00  0.00      RA0  H
ATOM   1341  C   ASN A 130      11.384  -6.148   6.121  1.00  0.00      RA0  C
ATOM   1342  O   ASN A 130      11.218  -4.937   6.005  1.00  0.00      RA0  O
ATOM   1343  N   HIS A 131      11.145  -6.984   5.112  1.00  0.00      RA0  N
ATOM   1344  H   HIS A 131      11.373  -7.952   5.239  1.00  0.00      RA0  H
ATOM   1345  CA  HIS A 131      10.350  -6.616   3.941  1.00  0.00      RA0  C
ATOM   1346  CB  HIS A 131      11.085  -6.998   2.659  1.00  0.00      RA0  C
ATOM   1347  CG  HIS A 131      12.419  -6.288   2.631  1.00  0.00      RA0  C
ATOM   1348  ND1 HIS A 131      12.690  -5.153   3.309  1.00  0.00      RA0  N
ATOM   1349  HD1 HIS A 131      12.084  -4.662   3.911  1.00  0.00      RA0  H
ATOM   1350  CD2 HIS A 131      13.564  -6.672   1.926  1.00  0.00      RA0  C
ATOM   1351  NE2 HIS A 131      14.528  -5.755   2.186  1.00  0.00      RA0  N
ATOM   1352  CE1 HIS A 131      13.991  -4.821   3.035  1.00  0.00      RA0  C
ATOM   1353  C   HIS A 131       8.970  -7.280   4.055  1.00  0.00      RA0  C
ATOM   1354  O   HIS A 131       8.856  -8.489   3.857  1.00  0.00      RA0  O
ATOM   1355  N   PRO A 132       7.907  -6.531   4.401  1.00  0.00      RA0  N
ATOM   1356  CD  PRO A 132       7.975  -5.110   4.724  1.00  0.00      RA0  C
ATOM   1357  CA  PRO A 132       6.567  -7.087   4.529  1.00  0.00      RA0  C
ATOM   1358  CB  PRO A 132       5.901  -6.061   5.451  1.00  0.00      RA0  C
ATOM   1359  CG  PRO A 132       6.546  -4.722   5.086  1.00  0.00      RA0  C
ATOM   1360  C   PRO A 132       5.917  -7.188   3.142  1.00  0.00      RA0  C
ATOM   1361  O   PRO A 132       5.127  -6.330   2.755  1.00  0.00      RA0  O
ATOM   1362  N   THR A 133       6.257  -8.214   2.359  1.00  0.00      RA0  N
ATOM   1363  H   THR A 133       7.051  -8.767   2.616  1.00  0.00      RA0  H
ATOM   1364  CA  THR A 133       5.667  -8.429   1.021  1.00  0.00      RA0  C
ATOM   1365  CB  THR A 133       6.673  -7.769   0.095  1.00  0.00      RA0  C
ATOM   1366  OG1 THR A 133       7.589  -7.010   0.903  1.00  0.00      RA0  O
ATOM   1367  HG1 THR A 133       8.066  -6.451   0.303  1.00  0.00      RA0  H
ATOM   1368  CG2 THR A 133       6.000  -6.890  -0.961  1.00  0.00      RA0  C
ATOM   1369  C   THR A 133       5.403  -9.904   0.700  1.00  0.00      RA0  C
ATOM   1370  O   THR A 133       5.847 -10.438  -0.308  1.00  0.00      RA0  O
ATOM   1371  N   ALA A 134       4.593 -10.546   1.538  1.00  0.00      RA0  N
ATOM   1372  H   ALA A 134       4.398 -10.173   2.448  1.00  0.00      RA0  H
ATOM   1373  CA  ALA A 134       3.682 -11.639   1.182  1.00  0.00      RA0  C
ATOM   1374  CB  ALA A 134       4.416 -12.982   1.130  1.00  0.00      RA0  C
ATOM   1375  C   ALA A 134       2.603 -11.706   2.274  1.00  0.00      RA0  C
ATOM   1376  O   ALA A 134       2.823 -11.207   3.377  1.00  0.00      RA0  O
ATOM   1377  N   ALA A 135       1.430 -12.268   1.984  1.00  0.00      RA0  N
ATOM   1378  H   ALA A 135       1.355 -12.731   1.102  1.00  0.00      RA0  H
ATOM   1379  CA  ALA A 135       0.282 -12.355   2.893  1.00  0.00      RA0  C
ATOM   1380  CB  ALA A 135      -0.972 -12.787   2.132  1.00  0.00      RA0  C
ATOM   1381  C   ALA A 135       0.501 -13.318   4.084  1.00  0.00      RA0  C
ATOM   1382  O   ALA A 135      -0.346 -14.153   4.388  1.00  0.00      RA0  O
ATOM   1383  N   VAL A 136       1.636 -13.206   4.773  1.00  0.00      RA0  N
ATOM   1384  H   VAL A 136       2.235 -12.432   4.585  1.00  0.00      RA0  H
ATOM   1385  CA  VAL A 136       1.867 -13.841   6.063  1.00  0.00      RA0  C
ATOM   1386  CB  VAL A 136       3.361 -13.880   6.377  1.00  0.00      RA0  C
ATOM   1387  CG1 VAL A 136       3.621 -14.518   7.743  1.00  0.00      RA0  C
ATOM   1388  CG2 VAL A 136       4.128 -14.571   5.248  1.00  0.00      RA0  C
ATOM   1389  C   VAL A 136       1.122 -13.006   7.093  1.00  0.00      RA0  C
ATOM   1390  O   VAL A 136       1.421 -11.832   7.311  1.00  0.00      RA0  O
ATOM   1391  N   VAL A 137       0.095 -13.608   7.686  1.00  0.00      RA0  N
ATOM   1392  H   VAL A 137      -0.085 -14.544   7.389  1.00  0.00      RA0  H
ATOM   1393  CA  VAL A 137      -0.587 -13.080   8.868  1.00  0.00      RA0  C
ATOM   1394  CB  VAL A 137      -1.636 -14.057   9.395  1.00  0.00      RA0  C
ATOM   1395  CG1 VAL A 137      -2.413 -13.427  10.550  1.00  0.00      RA0  C
ATOM   1396  CG2 VAL A 137      -2.577 -14.498   8.272  1.00  0.00      RA0  C
ATOM   1397  C   VAL A 137       0.487 -12.767   9.910  1.00  0.00      RA0  C
ATOM   1398  O   VAL A 137       1.145 -13.684  10.399  1.00  0.00      RA0  O
ATOM   1399  N   THR A 138       0.694 -11.487  10.220  1.00  0.00      RA0  N
ATOM   1400  H   THR A 138       0.081 -10.788   9.854  1.00  0.00      RA0  H
ATOM   1401  CA  THR A 138       1.711 -11.089  11.201  1.00  0.00      RA0  C
ATOM   1402  CB  THR A 138       1.760  -9.584  11.038  1.00  0.00      RA0  C
ATOM   1403  OG1 THR A 138       1.139  -9.288   9.774  1.00  0.00      RA0  O
ATOM   1404  HG1 THR A 138       1.682  -9.701   9.107  1.00  0.00      RA0  H
ATOM   1405  CG2 THR A 138       3.181  -9.020  11.100  1.00  0.00      RA0  C
ATOM   1406  C   THR A 138       1.310 -11.581  12.592  1.00  0.00      RA0  C
ATOM   1407  O   THR A 138       0.123 -11.761  12.869  1.00  0.00      RA0  O
ATOM   1408  N   GLU A 139       2.276 -11.774  13.490  1.00  0.00      RA0  N
ATOM   1409  H   GLU A 139       3.224 -11.525  13.267  1.00  0.00      RA0  H
ATOM   1410  CA  GLU A 139       2.010 -12.172  14.882  1.00  0.00      RA0  C
ATOM   1411  CB  GLU A 139       3.329 -12.322  15.673  1.00  0.00      RA0  C
ATOM   1412  CG  GLU A 139       4.144 -11.053  15.970  1.00  0.00      RA0  C
ATOM   1413  CD  GLU A 139       4.378 -10.281  14.692  1.00  0.00      RA0  C
ATOM   1414  OE1 GLU A 139       3.848  -9.188  14.553  1.00  0.00      RA0  O
ATOM   1415  OE2 GLU A 139       5.010 -10.808  13.788  1.00  0.00      RA0  O
ATOM   1416  C   GLU A 139       1.005 -11.224  15.558  1.00  0.00      RA0  C
ATOM   1417  O   GLU A 139       0.025 -11.662  16.157  1.00  0.00      RA0  O
ATOM   1418  N   LYS A 140       1.168  -9.914  15.339  1.00  0.00      RA0  N
ATOM   1419  H   LYS A 140       2.009  -9.634  14.865  1.00  0.00      RA0  H
ATOM   1420  CA  LYS A 140       0.221  -8.875  15.764  1.00  0.00      RA0  C
ATOM   1421  CB  LYS A 140       0.644  -7.442  15.344  1.00  0.00      RA0  C
ATOM   1422  CG  LYS A 140       0.705  -7.079  13.842  1.00  0.00      RA0  C
ATOM   1423  CD  LYS A 140       0.539  -5.569  13.558  1.00  0.00      RA0  C
ATOM   1424  CE  LYS A 140       0.676  -5.141  12.079  1.00  0.00      RA0  C
ATOM   1425  NZ  LYS A 140       0.157  -3.777  11.850  1.00  0.00      RA0  N
ATOM   1426  HZ1 LYS A 140      -0.862  -3.721  12.060  1.00  0.00      RA0  H
ATOM   1427  HZ2 LYS A 140       0.571  -3.080  12.503  1.00  0.00      RA0  H
ATOM   1428  HZ3 LYS A 140       0.287  -3.430  10.873  1.00  0.00      RA0  H
ATOM   1429  C   LYS A 140      -1.209  -9.159  15.299  1.00  0.00      RA0  C
ATOM   1430  O   LYS A 140      -2.153  -9.044  16.077  1.00  0.00      RA0  O
ATOM   1431  N   GLN A 141      -1.379  -9.548  14.041  1.00  0.00      RA0  N
ATOM   1432  H   GLN A 141      -0.568  -9.804  13.516  1.00  0.00      RA0  H
ATOM   1433  CA  GLN A 141      -2.699  -9.833  13.503  1.00  0.00      RA0  C
ATOM   1434  CB  GLN A 141      -2.683  -9.815  11.981  1.00  0.00      RA0  C
ATOM   1435  CG  GLN A 141      -2.249  -8.472  11.402  1.00  0.00      RA0  C
ATOM   1436  CD  GLN A 141      -2.256  -8.607   9.900  1.00  0.00      RA0  C
ATOM   1437  OE1 GLN A 141      -2.319  -9.719   9.369  1.00  0.00      RA0  O
ATOM   1438  NE2 GLN A 141      -2.228  -7.431   9.252  1.00  0.00      RA0  N
ATOM   1439 HE21 GLN A 141      -2.227  -6.556   9.757  1.00  0.00      RA0  H
ATOM   1440 HE22 GLN A 141      -2.213  -7.317   8.261  1.00  0.00      RA0  H
ATOM   1441  C   GLN A 141      -3.282 -11.161  14.002  1.00  0.00      RA0  C
ATOM   1442  O   GLN A 141      -4.502 -11.273  14.097  1.00  0.00      RA0  O
ATOM   1443  N   GLN A 142      -2.447 -12.157  14.320  1.00  0.00      RA0  N
ATOM   1444  H   GLN A 142      -1.462 -11.995  14.226  1.00  0.00      RA0  H
ATOM   1445  CA  GLN A 142      -2.900 -13.383  14.991  1.00  0.00      RA0  C
ATOM   1446  CB  GLN A 142      -1.741 -14.374  15.077  1.00  0.00      RA0  C
ATOM   1447  CG  GLN A 142      -1.122 -14.671  13.712  1.00  0.00      RA0  C
ATOM   1448  CD  GLN A 142       0.166 -15.442  13.894  1.00  0.00      RA0  C
ATOM   1449  OE1 GLN A 142       0.333 -16.192  14.848  1.00  0.00      RA0  O
ATOM   1450  NE2 GLN A 142       1.077 -15.204  12.933  1.00  0.00      RA0  N
ATOM   1451 HE21 GLN A 142       0.902 -14.592  12.155  1.00  0.00      RA0  H
ATOM   1452 HE22 GLN A 142       1.981 -15.629  12.955  1.00  0.00      RA0  H
ATOM   1453  C   GLN A 142      -3.418 -13.067  16.396  1.00  0.00      RA0  C
ATOM   1454  O   GLN A 142      -4.502 -13.512  16.766  1.00  0.00      RA0  O
ATOM   1455  N   MET A 143      -2.690 -12.234  17.146  1.00  0.00      RA0  N
ATOM   1456  H   MET A 143      -1.814 -11.914  16.780  1.00  0.00      RA0  H
ATOM   1457  CA  MET A 143      -3.114 -11.767  18.468  1.00  0.00      RA0  C
ATOM   1458  CB  MET A 143      -2.021 -10.936  19.141  1.00  0.00      RA0  C
ATOM   1459  CG  MET A 143      -0.751 -11.742  19.413  1.00  0.00      RA0  C
ATOM   1460  SD  MET A 143      -1.046 -13.174  20.465  1.00  0.00      RA0  S
ATOM   1461  CE  MET A 143      -1.583 -12.303  21.947  1.00  0.00      RA0  C
ATOM   1462  C   MET A 143      -4.424 -10.976  18.403  1.00  0.00      RA0  C
ATOM   1463  O   MET A 143      -5.303 -11.177  19.237  1.00  0.00      RA0  O
ATOM   1464  N   LEU A 144      -4.591 -10.108  17.399  1.00  0.00      RA0  N
ATOM   1465  H   LEU A 144      -3.822  -9.945  16.778  1.00  0.00      RA0  H
ATOM   1466  CA  LEU A 144      -5.839  -9.367  17.198  1.00  0.00      RA0  C
ATOM   1467  CB  LEU A 144      -5.662  -8.348  16.070  1.00  0.00      RA0  C
ATOM   1468  CG  LEU A 144      -6.819  -7.353  15.960  1.00  0.00      RA0  C
ATOM   1469  CD1 LEU A 144      -7.016  -6.565  17.256  1.00  0.00      RA0  C
ATOM   1470  CD2 LEU A 144      -6.659  -6.427  14.754  1.00  0.00      RA0  C
ATOM   1471  C   LEU A 144      -7.028 -10.300  16.922  1.00  0.00      RA0  C
ATOM   1472  O   LEU A 144      -8.088 -10.129  17.522  1.00  0.00      RA0  O
ATOM   1473  N   GLU A 145      -6.848 -11.295  16.051  1.00  0.00      RA0  N
ATOM   1474  H   GLU A 145      -5.979 -11.363  15.558  1.00  0.00      RA0  H
ATOM   1475  CA  GLU A 145      -7.871 -12.305  15.760  1.00  0.00      RA0  C
ATOM   1476  CB  GLU A 145      -7.287 -13.270  14.724  1.00  0.00      RA0  C
ATOM   1477  CG  GLU A 145      -8.283 -13.986  13.813  1.00  0.00      RA0  C
ATOM   1478  CD  GLU A 145      -8.621 -13.088  12.646  1.00  0.00      RA0  C
ATOM   1479  OE1 GLU A 145      -9.781 -12.735  12.484  1.00  0.00      RA0  O
ATOM   1480  OE2 GLU A 145      -7.723 -12.728  11.890  1.00  0.00      RA0  O
ATOM   1481  C   GLU A 145      -8.251 -13.090  17.024  1.00  0.00      RA0  C
ATOM   1482  O   GLU A 145      -9.436 -13.232  17.325  1.00  0.00      RA0  O
ATOM   1483  N   GLN A 146      -7.261 -13.520  17.813  1.00  0.00      RA0  N
ATOM   1484  H   GLN A 146      -6.316 -13.366  17.517  1.00  0.00      RA0  H
ATOM   1485  CA  GLN A 146      -7.503 -14.210  19.079  1.00  0.00      RA0  C
ATOM   1486  CB  GLN A 146      -6.179 -14.643  19.718  1.00  0.00      RA0  C
ATOM   1487  CG  GLN A 146      -6.276 -14.980  21.214  1.00  0.00      RA0  C
ATOM   1488  CD  GLN A 146      -7.294 -16.079  21.457  1.00  0.00      RA0  C
ATOM   1489  OE1 GLN A 146      -7.339 -17.078  20.750  1.00  0.00      RA0  O
ATOM   1490  NE2 GLN A 146      -8.107 -15.835  22.502  1.00  0.00      RA0  N
ATOM   1491 HE21 GLN A 146      -8.054 -14.995  23.048  1.00  0.00      RA0  H
ATOM   1492 HE22 GLN A 146      -8.826 -16.471  22.781  1.00  0.00      RA0  H
ATOM   1493  C   GLN A 146      -8.299 -13.336  20.054  1.00  0.00      RA0  C
ATOM   1494  O   GLN A 146      -9.308 -13.782  20.598  1.00  0.00      RA0  O
ATOM   1495  N   HIS A 147      -7.911 -12.071  20.237  1.00  0.00      RA0  N
ATOM   1496  H   HIS A 147      -7.104 -11.734  19.747  1.00  0.00      RA0  H
ATOM   1497  CA  HIS A 147      -8.638 -11.167  21.127  1.00  0.00      RA0  C
ATOM   1498  CB  HIS A 147      -7.862  -9.856  21.296  1.00  0.00      RA0  C
ATOM   1499  CG  HIS A 147      -6.549 -10.108  22.003  1.00  0.00      RA0  C
ATOM   1500  ND1 HIS A 147      -5.488  -9.276  21.955  1.00  0.00      RA0  N
ATOM   1501  HD1 HIS A 147      -5.410  -8.409  21.496  1.00  0.00      RA0  H
ATOM   1502  CD2 HIS A 147      -6.216 -11.204  22.806  1.00  0.00      RA0  C
ATOM   1503  NE2 HIS A 147      -4.944 -11.027  23.238  1.00  0.00      RA0  N
ATOM   1504  CE1 HIS A 147      -4.498  -9.841  22.714  1.00  0.00      RA0  C
ATOM   1505  C   HIS A 147     -10.079 -10.905  20.655  1.00  0.00      RA0  C
ATOM   1506  O   HIS A 147     -10.983 -10.783  21.482  1.00  0.00      RA0  O
ATOM   1507  N   LEU A 148     -10.327 -10.835  19.343  1.00  0.00      RA0  N
ATOM   1508  H   LEU A 148      -9.557 -10.913  18.705  1.00  0.00      RA0  H
ATOM   1509  CA  LEU A 148     -11.681 -10.705  18.790  1.00  0.00      RA0  C
ATOM   1510  CB  LEU A 148     -11.601 -10.400  17.300  1.00  0.00      RA0  C
ATOM   1511  CG  LEU A 148     -11.307  -8.923  17.069  1.00  0.00      RA0  C
ATOM   1512  CD1 LEU A 148     -10.597  -8.675  15.744  1.00  0.00      RA0  C
ATOM   1513  CD2 LEU A 148     -12.576  -8.084  17.214  1.00  0.00      RA0  C
ATOM   1514  C   LEU A 148     -12.527 -11.958  19.040  1.00  0.00      RA0  C
ATOM   1515  O   LEU A 148     -13.706 -11.842  19.385  1.00  0.00      RA0  O
ATOM   1516  N   GLN A 149     -11.933 -13.145  18.912  1.00  0.00      RA0  N
ATOM   1517  H   GLN A 149     -10.965 -13.159  18.647  1.00  0.00      RA0  H
ATOM   1518  CA  GLN A 149     -12.588 -14.407  19.257  1.00  0.00      RA0  C
ATOM   1519  CB  GLN A 149     -11.780 -15.589  18.739  1.00  0.00      RA0  C
ATOM   1520  CG  GLN A 149     -11.785 -15.532  17.212  1.00  0.00      RA0  C
ATOM   1521  CD  GLN A 149     -11.001 -16.693  16.651  1.00  0.00      RA0  C
ATOM   1522  OE1 GLN A 149     -11.339 -17.855  16.848  1.00  0.00      RA0  O
ATOM   1523  NE2 GLN A 149      -9.943 -16.305  15.921  1.00  0.00      RA0  N
ATOM   1524 HE21 GLN A 149      -9.749 -15.328  15.811  1.00  0.00      RA0  H
ATOM   1525 HE22 GLN A 149      -9.339 -16.961  15.469  1.00  0.00      RA0  H
ATOM   1526  C   GLN A 149     -12.904 -14.483  20.756  1.00  0.00      RA0  C
ATOM   1527  O   GLN A 149     -14.015 -14.870  21.125  1.00  0.00      RA0  O
ATOM   1528  N   ASP A 150     -11.991 -14.027  21.616  1.00  0.00      RA0  N
ATOM   1529  H   ASP A 150     -11.101 -13.740  21.260  1.00  0.00      RA0  H
ATOM   1530  CA  ASP A 150     -12.205 -13.948  23.063  1.00  0.00      RA0  C
ATOM   1531  CB  ASP A 150     -10.867 -13.479  23.635  1.00  0.00      RA0  C
ATOM   1532  CG  ASP A 150     -10.621 -13.941  25.050  1.00  0.00      RA0  C
ATOM   1533  OD1 ASP A 150     -11.525 -14.447  25.700  1.00  0.00      RA0  O
ATOM   1534  OD2 ASP A 150      -9.508 -13.771  25.533  1.00  0.00      RA0  O
ATOM   1535  C   ASP A 150     -13.343 -12.979  23.417  1.00  0.00      RA0  C
ATOM   1536  O   ASP A 150     -14.201 -13.302  24.243  1.00  0.00      RA0  O
ATOM   1537  N   VAL A 151     -13.395 -11.803  22.777  1.00  0.00      RA0  N
ATOM   1538  H   VAL A 151     -12.638 -11.582  22.160  1.00  0.00      RA0  H
ATOM   1539  CA  VAL A 151     -14.498 -10.837  22.928  1.00  0.00      RA0  C
ATOM   1540  CB  VAL A 151     -14.236  -9.570  22.108  1.00  0.00      RA0  C
ATOM   1541  CG1 VAL A 151     -15.498  -8.719  21.964  1.00  0.00      RA0  C
ATOM   1542  CG2 VAL A 151     -13.095  -8.760  22.726  1.00  0.00      RA0  C
ATOM   1543  C   VAL A 151     -15.824 -11.487  22.540  1.00  0.00      RA0  C
ATOM   1544  O   VAL A 151     -16.767 -11.463  23.333  1.00  0.00      RA0  O
ATOM   1545  N   ARG A 152     -15.889 -12.133  21.370  1.00  0.00      RA0  N
ATOM   1546  H   ARG A 152     -15.074 -12.128  20.787  1.00  0.00      RA0  H
ATOM   1547  CA  ARG A 152     -17.095 -12.829  20.899  1.00  0.00      RA0  C
ATOM   1548  CB  ARG A 152     -16.955 -13.306  19.446  1.00  0.00      RA0  C
ATOM   1549  CG  ARG A 152     -18.309 -13.661  18.816  1.00  0.00      RA0  C
ATOM   1550  CD  ARG A 152     -18.234 -14.078  17.340  1.00  0.00      RA0  C
ATOM   1551  NE  ARG A 152     -18.545 -12.996  16.398  1.00  0.00      RA0  N
ATOM   1552  HE  ARG A 152     -19.399 -12.458  16.489  1.00  0.00      RA0  H
ATOM   1553  CZ  ARG A 152     -17.748 -12.800  15.306  1.00  0.00      RA0  C
ATOM   1554  NH1 ARG A 152     -16.536 -13.399  15.245  1.00  0.00      RA0  N
ATOM   1555 HH11 ARG A 152     -15.934 -13.275  14.450  1.00  0.00      RA0  H
ATOM   1556 HH12 ARG A 152     -16.194 -13.973  15.991  1.00  0.00      RA0  H
ATOM   1557  NH2 ARG A 152     -18.164 -12.008  14.305  1.00  0.00      RA0  N
ATOM   1558 HH21 ARG A 152     -17.589 -11.732  13.525  1.00  0.00      RA0  H
ATOM   1559 HH22 ARG A 152     -19.090 -11.578  14.284  1.00  0.00      RA0  H
ATOM   1560  C   ARG A 152     -17.537 -13.917  21.880  1.00  0.00      RA0  C
ATOM   1561  O   ARG A 152     -18.720 -14.013  22.202  1.00  0.00      RA0  O
ATOM   1562  N   LYS A 153     -16.596 -14.709  22.400  1.00  0.00      RA0  N
ATOM   1563  H   LYS A 153     -15.642 -14.550  22.137  1.00  0.00      RA0  H
ATOM   1564  CA  LYS A 153     -16.881 -15.762  23.382  1.00  0.00      RA0  C
ATOM   1565  CB  LYS A 153     -15.581 -16.516  23.669  1.00  0.00      RA0  C
ATOM   1566  CG  LYS A 153     -15.768 -17.718  24.589  1.00  0.00      RA0  C
ATOM   1567  CD  LYS A 153     -16.525 -18.848  23.897  1.00  0.00      RA0  C
ATOM   1568  CE  LYS A 153     -17.589 -19.454  24.808  1.00  0.00      RA0  C
ATOM   1569  NZ  LYS A 153     -18.578 -18.416  25.117  1.00  0.00      RA0  N
ATOM   1570  HZ1 LYS A 153     -19.302 -18.801  25.760  1.00  0.00      RA0  H
ATOM   1571  HZ2 LYS A 153     -18.162 -17.651  25.698  1.00  0.00      RA0  H
ATOM   1572  HZ3 LYS A 153     -19.013 -18.009  24.266  1.00  0.00      RA0  H
ATOM   1573  C   LYS A 153     -17.449 -15.193  24.683  1.00  0.00      RA0  C
ATOM   1574  O   LYS A 153     -18.446 -15.707  25.184  1.00  0.00      RA0  O
ATOM   1575  N   ARG A 154     -16.868 -14.109  25.206  1.00  0.00      RA0  N
ATOM   1576  H   ARG A 154     -16.066 -13.727  24.740  1.00  0.00      RA0  H
ATOM   1577  CA  ARG A 154     -17.361 -13.438  26.422  1.00  0.00      RA0  C
ATOM   1578  CB  ARG A 154     -16.421 -12.332  26.879  1.00  0.00      RA0  C
ATOM   1579  CG  ARG A 154     -15.051 -12.897  27.211  1.00  0.00      RA0  C
ATOM   1580  CD  ARG A 154     -13.999 -11.818  27.438  1.00  0.00      RA0  C
ATOM   1581  NE  ARG A 154     -12.689 -12.425  27.252  1.00  0.00      RA0  N
ATOM   1582  HE  ARG A 154     -12.592 -13.014  26.435  1.00  0.00      RA0  H
ATOM   1583  CZ  ARG A 154     -11.663 -12.260  28.128  1.00  0.00      RA0  C
ATOM   1584  NH1 ARG A 154     -11.832 -11.451  29.196  1.00  0.00      RA0  N
ATOM   1585 HH11 ARG A 154     -11.103 -11.295  29.865  1.00  0.00      RA0  H
ATOM   1586 HH12 ARG A 154     -12.705 -10.980  29.344  1.00  0.00      RA0  H
ATOM   1587  NH2 ARG A 154     -10.504 -12.908  27.906  1.00  0.00      RA0  N
ATOM   1588 HH21 ARG A 154      -9.677 -12.866  28.466  1.00  0.00      RA0  H
ATOM   1589 HH22 ARG A 154     -10.432 -13.499  27.076  1.00  0.00      RA0  H
ATOM   1590  C   ARG A 154     -18.765 -12.863  26.245  1.00  0.00      RA0  C
ATOM   1591  O   ARG A 154     -19.570 -12.964  27.164  1.00  0.00      RA0  O
ATOM   1592  N   VAL A 155     -19.075 -12.304  25.073  1.00  0.00      RA0  N
ATOM   1593  H   VAL A 155     -18.351 -12.227  24.383  1.00  0.00      RA0  H
ATOM   1594  CA  VAL A 155     -20.430 -11.824  24.744  1.00  0.00      RA0  C
ATOM   1595  CB  VAL A 155     -20.470 -11.108  23.392  1.00  0.00      RA0  C
ATOM   1596  CG1 VAL A 155     -21.876 -10.588  23.111  1.00  0.00      RA0  C
ATOM   1597  CG2 VAL A 155     -19.471  -9.957  23.329  1.00  0.00      RA0  C
ATOM   1598  C   VAL A 155     -21.444 -12.972  24.775  1.00  0.00      RA0  C
ATOM   1599  O   VAL A 155     -22.511 -12.821  25.367  1.00  0.00      RA0  O
ATOM   1600  N   GLN A 156     -21.108 -14.126  24.188  1.00  0.00      RA0  N
ATOM   1601  H   GLN A 156     -20.212 -14.157  23.739  1.00  0.00      RA0  H
ATOM   1602  CA  GLN A 156     -21.965 -15.320  24.200  1.00  0.00      RA0  C
ATOM   1603  CB  GLN A 156     -21.337 -16.460  23.423  1.00  0.00      RA0  C
ATOM   1604  CG  GLN A 156     -20.953 -16.159  21.987  1.00  0.00      RA0  C
ATOM   1605  CD  GLN A 156     -19.828 -17.116  21.691  1.00  0.00      RA0  C
ATOM   1606  OE1 GLN A 156     -19.345 -17.806  22.590  1.00  0.00      RA0  O
ATOM   1607  NE2 GLN A 156     -19.434 -17.123  20.406  1.00  0.00      RA0  N
ATOM   1608 HE21 GLN A 156     -19.885 -16.513  19.752  1.00  0.00      RA0  H
ATOM   1609 HE22 GLN A 156     -18.700 -17.715  20.072  1.00  0.00      RA0  H
ATOM   1610  C   GLN A 156     -22.174 -15.876  25.616  1.00  0.00      RA0  C
ATOM   1611  O   GLN A 156     -23.288 -16.255  25.976  1.00  0.00      RA0  O
ATOM   1612  N   ASP A 157     -21.124 -15.895  26.439  1.00  0.00      RA0  N
ATOM   1613  H   ASP A 157     -20.230 -15.568  26.126  1.00  0.00      RA0  H
ATOM   1614  CA  ASP A 157     -21.218 -16.343  27.832  1.00  0.00      RA0  C
ATOM   1615  CB  ASP A 157     -19.839 -16.480  28.471  1.00  0.00      RA0  C
ATOM   1616  CG  ASP A 157     -19.111 -17.599  27.767  1.00  0.00      RA0  C
ATOM   1617  OD1 ASP A 157     -19.739 -18.602  27.437  1.00  0.00      RA0  O
ATOM   1618  OD2 ASP A 157     -17.930 -17.454  27.466  1.00  0.00      RA0  O
ATOM   1619  C   ASP A 157     -22.116 -15.423  28.667  1.00  0.00      RA0  C
ATOM   1620  O   ASP A 157     -22.936 -15.896  29.459  1.00  0.00      RA0  O
ATOM   1621  N   LEU A 158     -22.000 -14.109  28.458  1.00  0.00      RA0  N
ATOM   1622  H   LEU A 158     -21.290 -13.784  27.829  1.00  0.00      RA0  H
ATOM   1623  CA  LEU A 158     -22.878 -13.117  29.069  1.00  0.00      RA0  C
ATOM   1624  CB  LEU A 158     -22.336 -11.715  28.821  1.00  0.00      RA0  C
ATOM   1625  CG  LEU A 158     -21.244 -11.426  29.848  1.00  0.00      RA0  C
ATOM   1626  CD1 LEU A 158     -20.337 -10.266  29.443  1.00  0.00      RA0  C
ATOM   1627  CD2 LEU A 158     -21.858 -11.242  31.237  1.00  0.00      RA0  C
ATOM   1628  C   LEU A 158     -24.327 -13.273  28.605  1.00  0.00      RA0  C
ATOM   1629  O   LEU A 158     -25.219 -13.216  29.443  1.00  0.00      RA0  O
ATOM   1630  N   GLU A 159     -24.573 -13.552  27.324  1.00  0.00      RA0  N
ATOM   1631  H   GLU A 159     -23.806 -13.537  26.682  1.00  0.00      RA0  H
ATOM   1632  CA  GLU A 159     -25.919 -13.825  26.800  1.00  0.00      RA0  C
ATOM   1633  CB  GLU A 159     -25.858 -14.096  25.299  1.00  0.00      RA0  C
ATOM   1634  CG  GLU A 159     -27.244 -14.001  24.671  1.00  0.00      RA0  C
ATOM   1635  CD  GLU A 159     -27.750 -12.593  24.890  1.00  0.00      RA0  C
ATOM   1636  OE1 GLU A 159     -28.672 -12.411  25.678  1.00  0.00      RA0  O
ATOM   1637  OE2 GLU A 159     -27.206 -11.677  24.280  1.00  0.00      RA0  O
ATOM   1638  C   GLU A 159     -26.570 -15.012  27.523  1.00  0.00      RA0  C
ATOM   1639  O   GLU A 159     -27.714 -14.949  27.978  1.00  0.00      RA0  O
ATOM   1640  N   GLN A 160     -25.807 -16.091  27.709  1.00  0.00      RA0  N
ATOM   1641  H   GLN A 160     -24.874 -16.073  27.340  1.00  0.00      RA0  H
ATOM   1642  CA  GLN A 160     -26.289 -17.256  28.435  1.00  0.00      RA0  C
ATOM   1643  CB  GLN A 160     -25.347 -18.443  28.246  1.00  0.00      RA0  C
ATOM   1644  CG  GLN A 160     -25.896 -19.741  28.841  1.00  0.00      RA0  C
ATOM   1645  CD  GLN A 160     -27.348 -19.956  28.440  1.00  0.00      RA0  C
ATOM   1646  OE1 GLN A 160     -27.722 -20.163  27.283  1.00  0.00      RA0  O
ATOM   1647  NE2 GLN A 160     -28.169 -19.949  29.500  1.00  0.00      RA0  N
ATOM   1648 HE21 GLN A 160     -27.803 -19.605  30.370  1.00  0.00      RA0  H
ATOM   1649 HE22 GLN A 160     -29.128 -20.225  29.512  1.00  0.00      RA0  H
ATOM   1650  C   GLN A 160     -26.585 -16.920  29.904  1.00  0.00      RA0  C
ATOM   1651  O   GLN A 160     -27.612 -17.346  30.435  1.00  0.00      RA0  O
ATOM   1652  N   LYS A 161     -25.731 -16.129  30.567  1.00  0.00      RA0  N
ATOM   1653  H   LYS A 161     -24.925 -15.784  30.078  1.00  0.00      RA0  H
ATOM   1654  CA  LYS A 161     -25.971 -15.667  31.947  1.00  0.00      RA0  C
ATOM   1655  CB  LYS A 161     -24.725 -14.992  32.506  1.00  0.00      RA0  C
ATOM   1656  CG  LYS A 161     -23.586 -15.994  32.677  1.00  0.00      RA0  C
ATOM   1657  CD  LYS A 161     -22.299 -15.324  33.145  1.00  0.00      RA0  C
ATOM   1658  CE  LYS A 161     -21.167 -16.328  33.358  1.00  0.00      RA0  C
ATOM   1659  NZ  LYS A 161     -19.965 -15.599  33.760  1.00  0.00      RA0  N
ATOM   1660  HZ1 LYS A 161     -19.172 -16.189  34.058  1.00  0.00      RA0  H
ATOM   1661  HZ2 LYS A 161     -19.652 -14.960  32.996  1.00  0.00      RA0  H
ATOM   1662  HZ3 LYS A 161     -20.171 -14.903  34.512  1.00  0.00      RA0  H
ATOM   1663  C   LYS A 161     -27.182 -14.743  32.053  1.00  0.00      RA0  C
ATOM   1664  O   LYS A 161     -27.936 -14.872  33.017  1.00  0.00      RA0  O
ATOM   1665  N   MET A 162     -27.398 -13.877  31.062  1.00  0.00      RA0  N
ATOM   1666  H   MET A 162     -26.741 -13.849  30.309  1.00  0.00      RA0  H
ATOM   1667  CA  MET A 162     -28.570 -13.005  30.956  1.00  0.00      RA0  C
ATOM   1668  CB  MET A 162     -28.500 -12.095  29.727  1.00  0.00      RA0  C
ATOM   1669  CG  MET A 162     -27.375 -11.062  29.788  1.00  0.00      RA0  C
ATOM   1670  SD  MET A 162     -27.518  -9.968  31.204  1.00  0.00      RA0  S
ATOM   1671  CE  MET A 162     -29.077  -9.213  30.736  1.00  0.00      RA0  C
ATOM   1672  C   MET A 162     -29.867 -13.820  30.919  1.00  0.00      RA0  C
ATOM   1673  O   MET A 162     -30.797 -13.534  31.670  1.00  0.00      RA0  O
ATOM   1674  N   LYS A 163     -29.898 -14.904  30.138  1.00  0.00      RA0  N
ATOM   1675  H   LYS A 163     -29.122 -15.042  29.516  1.00  0.00      RA0  H
ATOM   1676  CA  LYS A 163     -31.046 -15.819  30.096  1.00  0.00      RA0  C
ATOM   1677  CB  LYS A 163     -30.660 -16.749  28.957  1.00  0.00      RA0  C
ATOM   1678  CG  LYS A 163     -31.489 -17.938  28.501  1.00  0.00      RA0  C
ATOM   1679  CD  LYS A 163     -30.644 -18.474  27.347  1.00  0.00      RA0  C
ATOM   1680  CE  LYS A 163     -31.054 -19.779  26.681  1.00  0.00      RA0  C
ATOM   1681  NZ  LYS A 163     -29.952 -20.141  25.778  1.00  0.00      RA0  N
ATOM   1682  HZ1 LYS A 163     -30.168 -21.016  25.266  1.00  0.00      RA0  H
ATOM   1683  HZ2 LYS A 163     -29.779 -19.366  25.108  1.00  0.00      RA0  H
ATOM   1684  HZ3 LYS A 163     -29.079 -20.276  26.337  1.00  0.00      RA0  H
ATOM   1685  C   LYS A 163     -31.295 -16.528  31.432  1.00  0.00      RA0  C
ATOM   1686  O   LYS A 163     -32.440 -16.692  31.842  1.00  0.00      RA0  O
ATOM   1687  N   VAL A 164     -30.235 -16.952  32.126  1.00  0.00      RA0  N
ATOM   1688  H   VAL A 164     -29.322 -16.739  31.772  1.00  0.00      RA0  H
ATOM   1689  CA  VAL A 164     -30.373 -17.620  33.434  1.00  0.00      RA0  C
ATOM   1690  CB  VAL A 164     -29.055 -18.253  33.888  1.00  0.00      RA0  C
ATOM   1691  CG1 VAL A 164     -29.201 -18.911  35.262  1.00  0.00      RA0  C
ATOM   1692  CG2 VAL A 164     -28.554 -19.261  32.860  1.00  0.00      RA0  C
ATOM   1693  C   VAL A 164     -30.895 -16.654  34.501  1.00  0.00      RA0  C
ATOM   1694  O   VAL A 164     -31.785 -17.032  35.260  1.00  0.00      RA0  O
ATOM   1695  N   VAL A 165     -30.382 -15.416  34.557  1.00  0.00      RA0  N
ATOM   1696  H   VAL A 165     -29.683 -15.145  33.892  1.00  0.00      RA0  H
ATOM   1697  CA  VAL A 165     -30.862 -14.422  35.535  1.00  0.00      RA0  C
ATOM   1698  CB  VAL A 165     -29.910 -13.222  35.679  1.00  0.00      RA0  C
ATOM   1699  CG1 VAL A 165     -29.963 -12.269  34.487  1.00  0.00      RA0  C
ATOM   1700  CG2 VAL A 165     -30.167 -12.479  36.991  1.00  0.00      RA0  C
ATOM   1701  C   VAL A 165     -32.297 -13.980  35.240  1.00  0.00      RA0  C
ATOM   1702  O   VAL A 165     -33.055 -13.769  36.181  1.00  0.00      RA0  O
ATOM   1703  N   GLU A 166     -32.695 -13.892  33.966  1.00  0.00      RA0  N
ATOM   1704  H   GLU A 166     -32.025 -14.031  33.234  1.00  0.00      RA0  H
ATOM   1705  CA  GLU A 166     -34.081 -13.603  33.580  1.00  0.00      RA0  C
ATOM   1706  CB  GLU A 166     -34.238 -13.436  32.065  1.00  0.00      RA0  C
ATOM   1707  CG  GLU A 166     -35.699 -13.458  31.573  1.00  0.00      RA0  C
ATOM   1708  CD  GLU A 166     -36.427 -12.139  31.797  1.00  0.00      RA0  C
ATOM   1709  OE1 GLU A 166     -36.122 -11.399  32.720  1.00  0.00      RA0  O
ATOM   1710  OE2 GLU A 166     -37.264 -11.762  30.984  1.00  0.00      RA0  O
ATOM   1711  C   GLU A 166     -35.034 -14.702  34.061  1.00  0.00      RA0  C
ATOM   1712  O   GLU A 166     -35.985 -14.398  34.777  1.00  0.00      RA0  O
ATOM   1713  N   ASN A 167     -34.732 -15.973  33.773  1.00  0.00      RA0  N
ATOM   1714  H   ASN A 167     -33.946 -16.151  33.176  1.00  0.00      RA0  H
ATOM   1715  CA  ASN A 167     -35.551 -17.100  34.231  1.00  0.00      RA0  C
ATOM   1716  CB  ASN A 167     -34.936 -18.427  33.786  1.00  0.00      RA0  C
ATOM   1717  CG  ASN A 167     -35.762 -19.078  32.697  1.00  0.00      RA0  C
ATOM   1718  OD1 ASN A 167     -35.555 -18.849  31.509  1.00  0.00      RA0  O
ATOM   1719  ND2 ASN A 167     -36.680 -19.949  33.153  1.00  0.00      RA0  N
ATOM   1720 HD21 ASN A 167     -36.817 -20.103  34.134  1.00  0.00      RA0  H
ATOM   1721 HD22 ASN A 167     -37.256 -20.460  32.515  1.00  0.00      RA0  H
ATOM   1722  C   ASN A 167     -35.667 -17.139  35.763  1.00  0.00      RA0  C
ATOM   1723  O   ASN A 167     -36.762 -17.283  36.298  1.00  0.00      RA0  O
ATOM   1724  N   LEU A 168     -34.549 -16.958  36.479  1.00  0.00      RA0  N
ATOM   1725  H   LEU A 168     -33.682 -16.820  35.995  1.00  0.00      RA0  H
ATOM   1726  CA  LEU A 168     -34.547 -16.922  37.945  1.00  0.00      RA0  C
ATOM   1727  CB  LEU A 168     -33.103 -16.830  38.441  1.00  0.00      RA0  C
ATOM   1728  CG  LEU A 168     -32.948 -16.974  39.955  1.00  0.00      RA0  C
ATOM   1729  CD1 LEU A 168     -33.531 -18.289  40.474  1.00  0.00      RA0  C
ATOM   1730  CD2 LEU A 168     -31.492 -16.786  40.380  1.00  0.00      RA0  C
ATOM   1731  C   LEU A 168     -35.408 -15.770  38.487  1.00  0.00      RA0  C
ATOM   1732  O   LEU A 168     -36.042 -15.902  39.536  1.00  0.00      RA0  O
ATOM   1733  N   GLN A 169     -35.423 -14.635  37.788  1.00  0.00      RA0  N
ATOM   1734  H   GLN A 169     -34.930 -14.581  36.917  1.00  0.00      RA0  H
ATOM   1735  CA  GLN A 169     -36.215 -13.478  38.175  1.00  0.00      RA0  C
ATOM   1736  CB  GLN A 169     -35.694 -12.185  37.545  1.00  0.00      RA0  C
ATOM   1737  CG  GLN A 169     -35.986 -11.011  38.481  1.00  0.00      RA0  C
ATOM   1738  CD  GLN A 169     -35.447  -9.707  37.933  1.00  0.00      RA0  C
ATOM   1739  OE1 GLN A 169     -34.309  -9.300  38.176  1.00  0.00      RA0  O
ATOM   1740  NE2 GLN A 169     -36.366  -9.028  37.229  1.00  0.00      RA0  N
ATOM   1741 HE21 GLN A 169     -37.251  -9.459  37.042  1.00  0.00      RA0  H
ATOM   1742 HE22 GLN A 169     -36.225  -8.097  36.884  1.00  0.00      RA0  H
ATOM   1743  C   GLN A 169     -37.705 -13.691  37.916  1.00  0.00      RA0  C
ATOM   1744  O   GLN A 169     -38.517 -13.301  38.754  1.00  0.00      RA0  O
ATOM   1745  N   ASP A 170     -38.063 -14.314  36.796  1.00  0.00      RA0  N
ATOM   1746  H   ASP A 170     -37.376 -14.507  36.096  1.00  0.00      RA0  H
ATOM   1747  CA  ASP A 170     -39.449 -14.660  36.485  1.00  0.00      RA0  C
ATOM   1748  CB  ASP A 170     -39.672 -14.754  34.969  1.00  0.00      RA0  C
ATOM   1749  CG  ASP A 170     -39.607 -13.322  34.404  1.00  0.00      RA0  C
ATOM   1750  OD1 ASP A 170     -39.086 -12.417  35.060  1.00  0.00      RA0  O
ATOM   1751  OD2 ASP A 170     -40.093 -13.071  33.303  1.00  0.00      RA0  O
ATOM   1752  C   ASP A 170     -39.983 -15.723  37.469  1.00  0.00      RA0  C
ATOM   1753  O   ASP A 170     -41.091 -15.571  37.988  1.00  0.00      RA0  O
ATOM   1754  N   ASP A 171     -39.173 -16.727  37.835  1.00  0.00      RA0  N
ATOM   1755  H   ASP A 171     -38.288 -16.805  37.375  1.00  0.00      RA0  H
ATOM   1756  CA  ASP A 171     -39.504 -17.701  38.887  1.00  0.00      RA0  C
ATOM   1757  CB  ASP A 171     -38.497 -18.843  38.996  1.00  0.00      RA0  C
ATOM   1758  CG  ASP A 171     -39.048 -19.889  39.951  1.00  0.00      RA0  C
ATOM   1759  OD1 ASP A 171     -38.274 -20.472  40.702  1.00  0.00      RA0  O
ATOM   1760  OD2 ASP A 171     -40.253 -20.122  39.948  1.00  0.00      RA0  O
ATOM   1761  C   ASP A 171     -39.703 -17.014  40.250  1.00  0.00      RA0  C
ATOM   1762  O   ASP A 171     -40.634 -17.332  40.997  1.00  0.00      RA0  O
ATOM   1763  N   PHE A 172     -38.830 -16.060  40.594  1.00  0.00      RA0  N
ATOM   1764  H   PHE A 172     -38.057 -15.895  39.979  1.00  0.00      RA0  H
ATOM   1765  CA  PHE A 172     -38.944 -15.274  41.825  1.00  0.00      RA0  C
ATOM   1766  CB  PHE A 172     -37.721 -14.364  41.948  1.00  0.00      RA0  C
ATOM   1767  CG  PHE A 172     -37.845 -13.429  43.128  1.00  0.00      RA0  C
ATOM   1768  CD1 PHE A 172     -38.121 -12.083  42.917  1.00  0.00      RA0  C
ATOM   1769  CD2 PHE A 172     -37.675 -13.909  44.420  1.00  0.00      RA0  C
ATOM   1770  CE1 PHE A 172     -38.230 -11.217  43.998  1.00  0.00      RA0  C
ATOM   1771  CE2 PHE A 172     -37.783 -13.042  45.501  1.00  0.00      RA0  C
ATOM   1772  CZ  PHE A 172     -38.061 -11.698  45.291  1.00  0.00      RA0  C
ATOM   1773  C   PHE A 172     -40.239 -14.456  41.842  1.00  0.00      RA0  C
ATOM   1774  O   PHE A 172     -40.976 -14.498  42.829  1.00  0.00      RA0  O
ATOM   1775  N   ASP A 173     -40.540 -13.745  40.754  1.00  0.00      RA0  N
ATOM   1776  H   ASP A 173     -39.929 -13.794  39.962  1.00  0.00      RA0  H
ATOM   1777  CA  ASP A 173     -41.741 -12.919  40.621  1.00  0.00      RA0  C
ATOM   1778  CB  ASP A 173     -41.722 -12.128  39.320  1.00  0.00      RA0  C
ATOM   1779  CG  ASP A 173     -43.065 -11.453  39.179  1.00  0.00      RA0  C
ATOM   1780  OD1 ASP A 173     -43.325 -10.475  39.879  1.00  0.00      RA0  O
ATOM   1781  OD2 ASP A 173     -43.883 -11.906  38.381  1.00  0.00      RA0  O
ATOM   1782  C   ASP A 173     -43.020 -13.771  40.693  1.00  0.00      RA0  C
ATOM   1783  O   ASP A 173     -43.963 -13.426  41.413  1.00  0.00      RA0  O
ATOM   1784  N   PHE A 174     -43.029 -14.939  40.040  1.00  0.00      RA0  N
ATOM   1785  H   PHE A 174     -42.248 -15.139  39.445  1.00  0.00      RA0  H
ATOM   1786  CA  PHE A 174     -44.123 -15.907  40.124  1.00  0.00      RA0  C
ATOM   1787  CB  PHE A 174     -43.864 -17.088  39.190  1.00  0.00      RA0  C
ATOM   1788  CG  PHE A 174     -44.926 -18.137  39.414  1.00  0.00      RA0  C
ATOM   1789  CD1 PHE A 174     -44.580 -19.367  39.963  1.00  0.00      RA0  C
ATOM   1790  CD2 PHE A 174     -46.249 -17.868  39.085  1.00  0.00      RA0  C
ATOM   1791  CE1 PHE A 174     -45.561 -20.322  40.198  1.00  0.00      RA0  C
ATOM   1792  CE2 PHE A 174     -47.230 -18.824  39.319  1.00  0.00      RA0  C
ATOM   1793  CZ  PHE A 174     -46.887 -20.048  39.882  1.00  0.00      RA0  C
ATOM   1794  C   PHE A 174     -44.339 -16.412  41.558  1.00  0.00      RA0  C
ATOM   1795  O   PHE A 174     -45.468 -16.393  42.067  1.00  0.00      RA0  O
ATOM   1796  N   ASN A 175     -43.267 -16.820  42.243  1.00  0.00      RA0  N
ATOM   1797  H   ASN A 175     -42.378 -16.798  41.776  1.00  0.00      RA0  H
ATOM   1798  CA  ASN A 175     -43.332 -17.301  43.624  1.00  0.00      RA0  C
ATOM   1799  CB  ASN A 175     -41.980 -17.884  44.041  1.00  0.00      RA0  C
ATOM   1800  CG  ASN A 175     -41.892 -19.366  43.736  1.00  0.00      RA0  C
ATOM   1801  OD1 ASN A 175     -42.343 -20.200  44.519  1.00  0.00      RA0  O
ATOM   1802  ND2 ASN A 175     -41.248 -19.655  42.592  1.00  0.00      RA0  N
ATOM   1803 HD21 ASN A 175     -40.898 -18.974  41.937  1.00  0.00      RA0  H
ATOM   1804 HD22 ASN A 175     -41.013 -20.549  42.201  1.00  0.00      RA0  H
ATOM   1805  C   ASN A 175     -43.778 -16.195  44.593  1.00  0.00      RA0  C
ATOM   1806  O   ASN A 175     -44.573 -16.451  45.501  1.00  0.00      RA0  O
ATOM   1807  N   TYR A 176     -43.325 -14.958  44.378  1.00  0.00      RA0  N
ATOM   1808  H   TYR A 176     -42.697 -14.818  43.609  1.00  0.00      RA0  H
ATOM   1809  CA  TYR A 176     -43.687 -13.800  45.192  1.00  0.00      RA0  C
ATOM   1810  CB  TYR A 176     -42.841 -12.571  44.848  1.00  0.00      RA0  C
ATOM   1811  CG  TYR A 176     -43.374 -11.382  45.618  1.00  0.00      RA0  C
ATOM   1812  CD1 TYR A 176     -44.059 -10.367  44.956  1.00  0.00      RA0  C
ATOM   1813  CE1 TYR A 176     -44.601  -9.305  45.672  1.00  0.00      RA0  C
ATOM   1814  CD2 TYR A 176     -43.202 -11.311  46.995  1.00  0.00      RA0  C
ATOM   1815  CE2 TYR A 176     -43.737 -10.246  47.710  1.00  0.00      RA0  C
ATOM   1816  CZ  TYR A 176     -44.446  -9.247  47.052  1.00  0.00      RA0  C
ATOM   1817  OH  TYR A 176     -44.993  -8.199  47.780  1.00  0.00      RA0  O
ATOM   1818  HH  TYR A 176     -44.525  -8.198  48.615  1.00  0.00      RA0  H
ATOM   1819  C   TYR A 176     -45.173 -13.447  45.049  1.00  0.00      RA0  C
ATOM   1820  O   TYR A 176     -45.873 -13.279  46.051  1.00  0.00      RA0  O
ATOM   1821  N   LYS A 177     -45.683 -13.402  43.810  1.00  0.00      RA0  N
ATOM   1822  H   LYS A 177     -45.057 -13.559  43.041  1.00  0.00      RA0  H
ATOM   1823  CA  LYS A 177     -47.111 -13.193  43.520  1.00  0.00      RA0  C
ATOM   1824  CB  LYS A 177     -47.388 -13.090  42.020  1.00  0.00      RA0  C
ATOM   1825  CG  LYS A 177     -46.908 -11.789  41.375  1.00  0.00      RA0  C
ATOM   1826  CD  LYS A 177     -47.469 -11.643  39.958  1.00  0.00      RA0  C
ATOM   1827  CE  LYS A 177     -47.100 -10.317  39.290  1.00  0.00      RA0  C
ATOM   1828  NZ  LYS A 177     -45.667 -10.291  39.005  1.00  0.00      RA0  N
ATOM   1829  HZ1 LYS A 177     -45.270  -9.375  38.735  1.00  0.00      RA0  H
ATOM   1830  HZ2 LYS A 177     -45.077 -10.616  39.804  1.00  0.00      RA0  H
ATOM   1831  HZ3 LYS A 177     -45.376 -10.980  38.278  1.00  0.00      RA0  H
ATOM   1832  C   LYS A 177     -47.969 -14.309  44.109  1.00  0.00      RA0  C
ATOM   1833  O   LYS A 177     -48.958 -14.020  44.776  1.00  0.00      RA0  O
ATOM   1834  N   THR A 178     -47.548 -15.565  43.947  1.00  0.00      RA0  N
ATOM   1835  H   THR A 178     -46.721 -15.734  43.412  1.00  0.00      RA0  H
ATOM   1836  CA  THR A 178     -48.237 -16.733  44.518  1.00  0.00      RA0  C
ATOM   1837  CB  THR A 178     -47.539 -17.996  44.023  1.00  0.00      RA0  C
ATOM   1838  OG1 THR A 178     -47.583 -18.027  42.592  1.00  0.00      RA0  O
ATOM   1839  HG1 THR A 178     -46.935 -17.407  42.277  1.00  0.00      RA0  H
ATOM   1840  CG2 THR A 178     -48.163 -19.266  44.603  1.00  0.00      RA0  C
ATOM   1841  C   THR A 178     -48.331 -16.644  46.042  1.00  0.00      RA0  C
ATOM   1842  O   THR A 178     -49.383 -16.938  46.610  1.00  0.00      RA0  O
ATOM   1843  N   LEU A 179     -47.258 -16.219  46.720  1.00  0.00      RA0  N
ATOM   1844  H   LEU A 179     -46.428 -15.967  46.217  1.00  0.00      RA0  H
ATOM   1845  CA  LEU A 179     -47.262 -16.058  48.174  1.00  0.00      RA0  C
ATOM   1846  CB  LEU A 179     -45.842 -15.892  48.722  1.00  0.00      RA0  C
ATOM   1847  CG  LEU A 179     -45.806 -15.928  50.254  1.00  0.00      RA0  C
ATOM   1848  CD1 LEU A 179     -46.469 -17.190  50.812  1.00  0.00      RA0  C
ATOM   1849  CD2 LEU A 179     -44.392 -15.743  50.806  1.00  0.00      RA0  C
ATOM   1850  C   LEU A 179     -48.177 -14.909  48.622  1.00  0.00      RA0  C
ATOM   1851  O   LEU A 179     -48.934 -15.085  49.575  1.00  0.00      RA0  O
ATOM   1852  N   LYS A 180     -48.168 -13.768  47.916  1.00  0.00      RA0  N
ATOM   1853  H   LYS A 180     -47.551 -13.701  47.129  1.00  0.00      RA0  H
ATOM   1854  CA  LYS A 180     -49.078 -12.643  48.195  1.00  0.00      RA0  C
ATOM   1855  CB  LYS A 180     -48.697 -11.478  47.295  1.00  0.00      RA0  C
ATOM   1856  CG  LYS A 180     -49.086 -10.131  47.887  1.00  0.00      RA0  C
ATOM   1857  CD  LYS A 180     -48.308  -9.035  47.172  1.00  0.00      RA0  C
ATOM   1858  CE  LYS A 180     -48.360  -7.698  47.900  1.00  0.00      RA0  C
ATOM   1859  NZ  LYS A 180     -47.289  -6.857  47.351  1.00  0.00      RA0  N
ATOM   1860  HZ1 LYS A 180     -46.386  -7.376  47.430  1.00  0.00      RA0  H
ATOM   1861  HZ2 LYS A 180     -47.475  -6.659  46.349  1.00  0.00      RA0  H
ATOM   1862  HZ3 LYS A 180     -47.223  -5.971  47.887  1.00  0.00      RA0  H
ATOM   1863  C   LYS A 180     -50.548 -13.026  48.046  1.00  0.00      RA0  C
ATOM   1864  O   LYS A 180     -51.322 -12.792  48.966  1.00  0.00      RA0  O
ATOM   1865  N   SER A 181     -50.914 -13.690  46.949  1.00  0.00      RA0  N
ATOM   1866  H   SER A 181     -50.284 -13.845  46.185  1.00  0.00      RA0  H
ATOM   1867  CA  SER A 181     -52.295 -14.139  46.723  1.00  0.00      RA0  C
ATOM   1868  CB  SER A 181     -52.350 -14.564  45.273  1.00  0.00      RA0  C
ATOM   1869  OG  SER A 181     -51.675 -13.521  44.564  1.00  0.00      RA0  O
ATOM   1870  HG  SER A 181     -51.953 -12.719  44.994  1.00  0.00      RA0  H
ATOM   1871  C   SER A 181     -52.780 -15.150  47.769  1.00  0.00      RA0  C
ATOM   1872  O   SER A 181     -53.978 -15.247  48.016  1.00  0.00      RA0  O
ATOM   1873  N   GLN A 182     -51.870 -15.908  48.394  1.00  0.00      RA0  N
ATOM   1874  H   GLN A 182     -50.907 -15.763  48.164  1.00  0.00      RA0  H
ATOM   1875  CA  GLN A 182     -52.204 -16.789  49.519  1.00  0.00      RA0  C
ATOM   1876  CB  GLN A 182     -51.216 -17.955  49.591  1.00  0.00      RA0  C
ATOM   1877  CG  GLN A 182     -51.348 -18.724  48.276  1.00  0.00      RA0  C
ATOM   1878  CD  GLN A 182     -50.464 -19.952  48.203  1.00  0.00      RA0  C
ATOM   1879  OE1 GLN A 182     -49.480 -20.148  48.922  1.00  0.00      RA0  O
ATOM   1880  NE2 GLN A 182     -50.897 -20.808  47.259  1.00  0.00      RA0  N
ATOM   1881 HE21 GLN A 182     -51.693 -20.524  46.718  1.00  0.00      RA0  H
ATOM   1882 HE22 GLN A 182     -50.517 -21.702  47.030  1.00  0.00      RA0  H
ATOM   1883  C   GLN A 182     -52.354 -16.022  50.838  1.00  0.00      RA0  C
ATOM   1884  O   GLN A 182     -53.195 -16.406  51.646  1.00  0.00      RA0  O
ATOM   1885  N   GLY A 183     -51.580 -14.952  51.046  1.00  0.00      RA0  N
ATOM   1886  H   GLY A 183     -50.974 -14.644  50.309  1.00  0.00      RA0  H
ATOM   1887  CA  GLY A 183     -51.687 -14.077  52.217  1.00  0.00      RA0  C
ATOM   1888  C   GLY A 183     -53.043 -13.375  52.310  1.00  0.00      RA0  C
ATOM   1889  O   GLY A 183     -53.633 -13.357  53.384  1.00  0.00      RA0  O
ATOM   1890  N   ASP A 184     -53.585 -12.920  51.177  1.00  0.00      RA0  N
ATOM   1891  H   ASP A 184     -53.022 -12.832  50.349  1.00  0.00      RA0  H
ATOM   1892  CA  ASP A 184     -54.897 -12.254  51.115  1.00  0.00      RA0  C
ATOM   1893  CB  ASP A 184     -55.095 -11.595  49.738  1.00  0.00      RA0  C
ATOM   1894  CG  ASP A 184     -53.848 -10.892  49.211  1.00  0.00      RA0  C
ATOM   1895  OD1 ASP A 184     -53.183 -10.188  49.970  1.00  0.00      RA0  O
ATOM   1896  OD2 ASP A 184     -53.544 -11.050  48.026  1.00  0.00      RA0  O
ATOM   1897  C   ASP A 184     -56.086 -13.213  51.366  1.00  0.00      RA0  C
ATOM   1898  O   ASP A 184     -57.200 -12.766  51.629  1.00  0.00      RA0  O
ATOM   1899  N   MET A 185     -55.872 -14.538  51.311  1.00  0.00      RA0  N
ATOM   1900  H   MET A 185     -54.936 -14.845  51.140  1.00  0.00      RA0  H
ATOM   1901  CA  MET A 185     -56.898 -15.560  51.587  1.00  0.00      RA0  C
ATOM   1902  CB  MET A 185     -56.910 -16.626  50.492  1.00  0.00      RA0  C
ATOM   1903  CG  MET A 185     -57.171 -16.060  49.096  1.00  0.00      RA0  C
ATOM   1904  SD  MET A 185     -57.282 -17.359  47.853  1.00  0.00      RA0  S
ATOM   1905  CE  MET A 185     -55.691 -18.139  48.169  1.00  0.00      RA0  C
ATOM   1906  C   MET A 185     -56.755 -16.241  52.963  1.00  0.00      RA0  C
ATOM   1907  O   MET A 185     -57.557 -17.115  53.296  1.00  0.00      RA0  O
ATOM   1908  N   GLN A 186     -55.738 -15.898  53.763  1.00  0.00      RA0  N
ATOM   1909  H   GLN A 186     -55.235 -15.050  53.575  1.00  0.00      RA0  H
ATOM   1910  CA  GLN A 186     -55.335 -16.684  54.941  1.00  0.00      RA0  C
ATOM   1911  CB  GLN A 186     -53.824 -16.799  55.029  1.00  0.00      RA0  C
ATOM   1912  CG  GLN A 186     -53.323 -18.126  54.474  1.00  0.00      RA0  C
ATOM   1913  CD  GLN A 186     -51.822 -18.134  54.611  1.00  0.00      RA0  C
ATOM   1914  OE1 GLN A 186     -51.244 -18.846  55.426  1.00  0.00      RA0  O
ATOM   1915  NE2 GLN A 186     -51.219 -17.289  53.760  1.00  0.00      RA0  N
ATOM   1916 HE21 GLN A 186     -51.809 -16.766  53.137  1.00  0.00      RA0  H
ATOM   1917 HE22 GLN A 186     -50.231 -17.141  53.733  1.00  0.00      RA0  H
ATOM   1918  C   GLN A 186     -55.873 -16.210  56.302  1.00  0.00      RA0  C
ATOM   1919  O   GLN A 186     -55.466 -16.760  57.326  1.00  0.00      RA0  O
ATOM   1920  N   ASP A 187     -56.880 -15.336  56.338  1.00  0.00      RA0  N
ATOM   1921  H   ASP A 187     -57.110 -14.803  55.525  1.00  0.00      RA0  H
ATOM   1922  CA  ASP A 187     -57.551 -14.908  57.582  1.00  0.00      RA0  C
ATOM   1923  CB  ASP A 187     -58.502 -13.739  57.319  1.00  0.00      RA0  C
ATOM   1924  CG  ASP A 187     -57.736 -12.474  56.998  1.00  0.00      RA0  C
ATOM   1925  OD1 ASP A 187     -56.509 -12.521  56.946  1.00  0.00      RA0  O
ATOM   1926  OD2 ASP A 187     -58.373 -11.441  56.804  1.00  0.00      RA0  O
ATOM   1927  C   ASP A 187     -58.349 -16.019  58.316  1.00  0.00      RA0  C
ATOM   1928  O   ASP A 187     -59.033 -15.745  59.301  1.00  0.00      RA0  O
ATOM   1929  N   LEU A 188     -58.277 -17.294  57.895  1.00  0.00      RA0  N
ATOM   1930  H   LEU A 188     -57.622 -17.502  57.172  1.00  0.00      RA0  H
ATOM   1931  CA  LEU A 188     -59.163 -18.359  58.399  1.00  0.00      RA0  C
ATOM   1932  CB  LEU A 188     -60.247 -18.670  57.363  1.00  0.00      RA0  C
ATOM   1933  CG  LEU A 188     -61.179 -17.499  57.043  1.00  0.00      RA0  C
ATOM   1934  CD1 LEU A 188     -62.052 -17.788  55.821  1.00  0.00      RA0  C
ATOM   1935  CD2 LEU A 188     -62.014 -17.086  58.256  1.00  0.00      RA0  C
ATOM   1936  C   LEU A 188     -58.506 -19.689  58.830  1.00  0.00      RA0  C
ATOM   1937  O   LEU A 188     -59.244 -20.604  59.185  1.00  0.00      RA0  O
ATOM   1938  N   ASN A 189     -57.171 -19.860  58.867  1.00  0.00      RA0  N
ATOM   1939  H   ASN A 189     -56.540 -19.137  58.574  1.00  0.00      RA0  H
ATOM   1940  CA  ASN A 189     -56.598 -21.113  59.411  1.00  0.00      RA0  C
ATOM   1941  CB  ASN A 189     -56.684 -22.253  58.405  1.00  0.00      RA0  C
ATOM   1942  CG  ASN A 189     -56.354 -23.530  59.143  1.00  0.00      RA0  C
ATOM   1943  OD1 ASN A 189     -55.209 -23.839  59.455  1.00  0.00      RA0  O
ATOM   1944  ND2 ASN A 189     -57.445 -24.267  59.416  1.00  0.00      RA0  N
ATOM   1945 HD21 ASN A 189     -58.351 -23.930  59.146  1.00  0.00      RA0  H
ATOM   1946 HD22 ASN A 189     -57.399 -25.152  59.881  1.00  0.00      RA0  H
ATOM   1947  C   ASN A 189     -55.132 -21.019  59.895  1.00  0.00      RA0  C
ATOM   1948  O   ASN A 189     -54.200 -20.892  59.103  1.00  0.00      RA0  O
ATOM   1949  N   GLY A 190     -54.912 -21.180  61.207  1.00  0.00      RA0  N
ATOM   1950  H   GLY A 190     -55.704 -21.409  61.770  1.00  0.00      RA0  H
ATOM   1951  CA  GLY A 190     -53.613 -21.018  61.890  1.00  0.00      RA0  C
ATOM   1952  C   GLY A 190     -52.543 -22.096  61.638  1.00  0.00      RA0  C
ATOM   1953  O   GLY A 190     -51.419 -21.947  62.110  1.00  0.00      RA0  O
ATOM   1954  N   ASN A 191     -52.835 -23.153  60.871  1.00  0.00      RA0  N
ATOM   1955  H   ASN A 191     -53.704 -23.165  60.374  1.00  0.00      RA0  H
ATOM   1956  CA  ASN A 191     -51.905 -24.274  60.643  1.00  0.00      RA0  C
ATOM   1957  CB  ASN A 191     -52.657 -25.590  60.442  1.00  0.00      RA0  C
ATOM   1958  CG  ASN A 191     -51.681 -26.750  60.512  1.00  0.00      RA0  C
ATOM   1959  OD1 ASN A 191     -51.062 -27.005  61.540  1.00  0.00      RA0  O
ATOM   1960  ND2 ASN A 191     -51.602 -27.462  59.371  1.00  0.00      RA0  N
ATOM   1961 HD21 ASN A 191     -52.127 -27.201  58.560  1.00  0.00      RA0  H
ATOM   1962 HD22 ASN A 191     -50.988 -28.248  59.304  1.00  0.00      RA0  H
ATOM   1963  C   ASN A 191     -50.892 -24.071  59.492  1.00  0.00      RA0  C
ATOM   1964  O   ASN A 191     -50.066 -24.949  59.258  1.00  0.00      RA0  O
ATOM   1965  N   ASN A 192     -50.901 -22.926  58.797  1.00  0.00      RA0  N
ATOM   1966  H   ASN A 192     -51.555 -22.217  59.065  1.00  0.00      RA0  H
ATOM   1967  CA  ASN A 192     -50.039 -22.677  57.626  1.00  0.00      RA0  C
ATOM   1968  CB  ASN A 192     -50.834 -22.103  56.457  1.00  0.00      RA0  C
ATOM   1969  CG  ASN A 192     -50.016 -22.272  55.190  1.00  0.00      RA0  C
ATOM   1970  OD1 ASN A 192     -49.551 -23.356  54.856  1.00  0.00      RA0  O
ATOM   1971  ND2 ASN A 192     -49.866 -21.139  54.493  1.00  0.00      RA0  N
ATOM   1972 HD21 ASN A 192     -50.260 -20.287  54.847  1.00  0.00      RA0  H
ATOM   1973 HD22 ASN A 192     -49.338 -21.057  53.651  1.00  0.00      RA0  H
ATOM   1974  C   ASN A 192     -48.774 -21.837  57.895  1.00  0.00      RA0  C
ATOM   1975  O   ASN A 192     -47.983 -21.624  56.976  1.00  0.00      RA0  O
ATOM   1976  N   GLN A 193     -48.530 -21.377  59.128  1.00  0.00      RA0  N
ATOM   1977  H   GLN A 193     -49.125 -21.693  59.866  1.00  0.00      RA0  H
ATOM   1978  CA  GLN A 193     -47.417 -20.454  59.412  1.00  0.00      RA0  C
ATOM   1979  CB  GLN A 193     -47.492 -20.011  60.869  1.00  0.00      RA0  C
ATOM   1980  CG  GLN A 193     -48.868 -19.453  61.231  1.00  0.00      RA0  C
ATOM   1981  CD  GLN A 193     -48.888 -19.130  62.707  1.00  0.00      RA0  C
ATOM   1982  OE1 GLN A 193     -48.229 -18.207  63.172  1.00  0.00      RA0  O
ATOM   1983  NE2 GLN A 193     -49.668 -19.958  63.423  1.00  0.00      RA0  N
ATOM   1984 HE21 GLN A 193     -50.196 -20.693  62.985  1.00  0.00      RA0  H
ATOM   1985 HE22 GLN A 193     -49.740 -19.868  64.415  1.00  0.00      RA0  H
ATOM   1986  C   GLN A 193     -46.026 -21.036  59.097  1.00  0.00      RA0  C
ATOM   1987  O   GLN A 193     -45.158 -20.312  58.608  1.00  0.00      RA0  O
ATOM   1988  N   SER A 194     -45.800 -22.335  59.335  1.00  0.00      RA0  N
ATOM   1989  H   SER A 194     -46.522 -22.895  59.737  1.00  0.00      RA0  H
ATOM   1990  CA  SER A 194     -44.515 -22.989  59.037  1.00  0.00      RA0  C
ATOM   1991  CB  SER A 194     -44.641 -24.332  59.730  1.00  0.00      RA0  C
ATOM   1992  OG  SER A 194     -45.657 -24.156  60.730  1.00  0.00      RA0  O
ATOM   1993  HG  SER A 194     -45.699 -24.971  61.220  1.00  0.00      RA0  H
ATOM   1994  C   SER A 194     -44.233 -23.049  57.532  1.00  0.00      RA0  C
ATOM   1995  O   SER A 194     -43.128 -22.721  57.099  1.00  0.00      RA0  O
ATOM   1996  N   VAL A 195     -45.248 -23.386  56.731  1.00  0.00      RA0  N
ATOM   1997  H   VAL A 195     -46.146 -23.515  57.150  1.00  0.00      RA0  H
ATOM   1998  CA  VAL A 195     -45.165 -23.452  55.265  1.00  0.00      RA0  C
ATOM   1999  CB  VAL A 195     -46.426 -24.098  54.696  1.00  0.00      RA0  C
ATOM   2000  CG1 VAL A 195     -46.357 -24.214  53.173  1.00  0.00      RA0  C
ATOM   2001  CG2 VAL A 195     -46.688 -25.446  55.369  1.00  0.00      RA0  C
ATOM   2002  C   VAL A 195     -44.945 -22.059  54.673  1.00  0.00      RA0  C
ATOM   2003  O   VAL A 195     -44.089 -21.884  53.806  1.00  0.00      RA0  O
ATOM   2004  N   THR A 196     -45.654 -21.044  55.177  1.00  0.00      RA0  N
ATOM   2005  H   THR A 196     -46.332 -21.236  55.886  1.00  0.00      RA0  H
ATOM   2006  CA  THR A 196     -45.470 -19.645  54.759  1.00  0.00      RA0  C
ATOM   2007  CB  THR A 196     -46.577 -18.837  55.413  1.00  0.00      RA0  C
ATOM   2008  OG1 THR A 196     -47.818 -19.493  55.139  1.00  0.00      RA0  O
ATOM   2009  HG1 THR A 196     -47.926 -20.185  55.786  1.00  0.00      RA0  H
ATOM   2010  CG2 THR A 196     -46.612 -17.390  54.922  1.00  0.00      RA0  C
ATOM   2011  C   THR A 196     -44.056 -19.149  55.077  1.00  0.00      RA0  C
ATOM   2012  O   THR A 196     -43.420 -18.527  54.227  1.00  0.00      RA0  O
ATOM   2013  N   ARG A 197     -43.509 -19.485  56.256  1.00  0.00      RA0  N
ATOM   2014  H   ARG A 197     -44.052 -20.005  56.919  1.00  0.00      RA0  H
ATOM   2015  CA  ARG A 197     -42.129 -19.132  56.629  1.00  0.00      RA0  C
ATOM   2016  CB  ARG A 197     -41.828 -19.427  58.098  1.00  0.00      RA0  C
ATOM   2017  CG  ARG A 197     -40.477 -18.804  58.446  1.00  0.00      RA0  C
ATOM   2018  CD  ARG A 197     -39.970 -19.063  59.859  1.00  0.00      RA0  C
ATOM   2019  NE  ARG A 197     -38.670 -18.415  60.023  1.00  0.00      RA0  N
ATOM   2020  HE  ARG A 197     -38.123 -18.341  59.178  1.00  0.00      RA0  H
ATOM   2021  CZ  ARG A 197     -38.277 -17.978  61.253  1.00  0.00      RA0  C
ATOM   2022  NH1 ARG A 197     -39.091 -18.179  62.317  1.00  0.00      RA0  N
ATOM   2023 HH11 ARG A 197     -38.860 -17.882  63.247  1.00  0.00      RA0  H
ATOM   2024 HH12 ARG A 197     -39.976 -18.644  62.211  1.00  0.00      RA0  H
ATOM   2025  NH2 ARG A 197     -37.084 -17.352  61.383  1.00  0.00      RA0  N
ATOM   2026 HH21 ARG A 197     -36.737 -17.008  62.260  1.00  0.00      RA0  H
ATOM   2027 HH22 ARG A 197     -36.490 -17.204  60.584  1.00  0.00      RA0  H
ATOM   2028  C   ARG A 197     -41.090 -19.803  55.726  1.00  0.00      RA0  C
ATOM   2029  O   ARG A 197     -40.127 -19.149  55.336  1.00  0.00      RA0  O
ATOM   2030  N   GLN A 198     -41.297 -21.068  55.356  1.00  0.00      RA0  N
ATOM   2031  H   GLN A 198     -42.096 -21.554  55.717  1.00  0.00      RA0  H
ATOM   2032  CA  GLN A 198     -40.409 -21.782  54.433  1.00  0.00      RA0  C
ATOM   2033  CB  GLN A 198     -40.843 -23.243  54.369  1.00  0.00      RA0  C
ATOM   2034  CG  GLN A 198     -40.012 -24.087  53.405  1.00  0.00      RA0  C
ATOM   2035  CD  GLN A 198     -40.619 -25.470  53.338  1.00  0.00      RA0  C
ATOM   2036  OE1 GLN A 198     -41.773 -25.685  53.688  1.00  0.00      RA0  O
ATOM   2037  NE2 GLN A 198     -39.769 -26.402  52.871  1.00  0.00      RA0  N
ATOM   2038 HE21 GLN A 198     -38.840 -26.151  52.597  1.00  0.00      RA0  H
ATOM   2039 HE22 GLN A 198     -40.049 -27.359  52.785  1.00  0.00      RA0  H
ATOM   2040  C   GLN A 198     -40.421 -21.159  53.027  1.00  0.00      RA0  C
ATOM   2041  O   GLN A 198     -39.361 -20.970  52.433  1.00  0.00      RA0  O
ATOM   2042  N   LYS A 199     -41.598 -20.773  52.512  1.00  0.00      RA0  N
ATOM   2043  H   LYS A 199     -42.426 -20.961  53.045  1.00  0.00      RA0  H
ATOM   2044  CA  LYS A 199     -41.712 -20.059  51.227  1.00  0.00      RA0  C
ATOM   2045  CB  LYS A 199     -43.164 -19.851  50.809  1.00  0.00      RA0  C
ATOM   2046  CG  LYS A 199     -43.981 -21.123  50.620  1.00  0.00      RA0  C
ATOM   2047  CD  LYS A 199     -45.347 -20.774  50.033  1.00  0.00      RA0  C
ATOM   2048  CE  LYS A 199     -46.275 -21.975  49.894  1.00  0.00      RA0  C
ATOM   2049  NZ  LYS A 199     -47.463 -21.575  49.130  1.00  0.00      RA0  N
ATOM   2050  HZ1 LYS A 199     -48.120 -22.372  49.040  1.00  0.00      RA0  H
ATOM   2051  HZ2 LYS A 199     -47.991 -20.793  49.580  1.00  0.00      RA0  H
ATOM   2052  HZ3 LYS A 199     -47.186 -21.248  48.185  1.00  0.00      RA0  H
ATOM   2053  C   LYS A 199     -41.048 -18.680  51.260  1.00  0.00      RA0  C
ATOM   2054  O   LYS A 199     -40.406 -18.293  50.289  1.00  0.00      RA0  O
ATOM   2055  N   MET A 200     -41.164 -17.955  52.374  1.00  0.00      RA0  N
ATOM   2056  H   MET A 200     -41.717 -18.312  53.129  1.00  0.00      RA0  H
ATOM   2057  CA  MET A 200     -40.483 -16.669  52.550  1.00  0.00      RA0  C
ATOM   2058  CB  MET A 200     -40.927 -15.996  53.847  1.00  0.00      RA0  C
ATOM   2059  CG  MET A 200     -40.218 -14.656  54.045  1.00  0.00      RA0  C
ATOM   2060  SD  MET A 200     -40.553 -13.511  52.698  1.00  0.00      RA0  S
ATOM   2061  CE  MET A 200     -39.334 -12.262  53.135  1.00  0.00      RA0  C
ATOM   2062  C   MET A 200     -38.957 -16.834  52.529  1.00  0.00      RA0  C
ATOM   2063  O   MET A 200     -38.270 -16.104  51.822  1.00  0.00      RA0  O
ATOM   2064  N   GLN A 201     -38.432 -17.851  53.221  1.00  0.00      RA0  N
ATOM   2065  H   GLN A 201     -39.036 -18.391  53.809  1.00  0.00      RA0  H
ATOM   2066  CA  GLN A 201     -37.003 -18.172  53.195  1.00  0.00      RA0  C
ATOM   2067  CB  GLN A 201     -36.738 -19.327  54.163  1.00  0.00      RA0  C
ATOM   2068  CG  GLN A 201     -35.273 -19.511  54.559  1.00  0.00      RA0  C
ATOM   2069  CD  GLN A 201     -35.034 -18.943  55.942  1.00  0.00      RA0  C
ATOM   2070  OE1 GLN A 201     -35.032 -19.661  56.940  1.00  0.00      RA0  O
ATOM   2071  NE2 GLN A 201     -34.788 -17.631  55.951  1.00  0.00      RA0  N
ATOM   2072 HE21 GLN A 201     -34.943 -17.061  55.131  1.00  0.00      RA0  H
ATOM   2073 HE22 GLN A 201     -34.459 -17.067  56.701  1.00  0.00      RA0  H
ATOM   2074  C   GLN A 201     -36.522 -18.548  51.782  1.00  0.00      RA0  C
ATOM   2075  O   GLN A 201     -35.438 -18.139  51.371  1.00  0.00      RA0  O
ATOM   2076  N   GLN A 202     -37.329 -19.288  51.013  1.00  0.00      RA0  N
ATOM   2077  H   GLN A 202     -38.193 -19.610  51.407  1.00  0.00      RA0  H
ATOM   2078  CA  GLN A 202     -37.031 -19.592  49.611  1.00  0.00      RA0  C
ATOM   2079  CB  GLN A 202     -38.149 -20.489  49.084  1.00  0.00      RA0  C
ATOM   2080  CG  GLN A 202     -38.186 -20.656  47.566  1.00  0.00      RA0  C
ATOM   2081  CD  GLN A 202     -39.573 -21.128  47.182  1.00  0.00      RA0  C
ATOM   2082  OE1 GLN A 202     -40.322 -21.648  48.004  1.00  0.00      RA0  O
ATOM   2083  NE2 GLN A 202     -39.886 -20.872  45.900  1.00  0.00      RA0  N
ATOM   2084 HE21 GLN A 202     -39.217 -20.498  45.254  1.00  0.00      RA0  H
ATOM   2085 HE22 GLN A 202     -40.806 -21.025  45.523  1.00  0.00      RA0  H
ATOM   2086  C   GLN A 202     -36.958 -18.314  48.758  1.00  0.00      RA0  C
ATOM   2087  O   GLN A 202     -36.027 -18.162  47.972  1.00  0.00      RA0  O
ATOM   2088  N   LEU A 203     -37.887 -17.368  48.939  1.00  0.00      RA0  N
ATOM   2089  H   LEU A 203     -38.613 -17.536  49.611  1.00  0.00      RA0  H
ATOM   2090  CA  LEU A 203     -37.867 -16.077  48.239  1.00  0.00      RA0  C
ATOM   2091  CB  LEU A 203     -39.132 -15.284  48.550  1.00  0.00      RA0  C
ATOM   2092  CG  LEU A 203     -40.346 -15.873  47.844  1.00  0.00      RA0  C
ATOM   2093  CD1 LEU A 203     -41.638 -15.150  48.215  1.00  0.00      RA0  C
ATOM   2094  CD2 LEU A 203     -40.118 -15.900  46.336  1.00  0.00      RA0  C
ATOM   2095  C   LEU A 203     -36.633 -15.234  48.589  1.00  0.00      RA0  C
ATOM   2096  O   LEU A 203     -36.033 -14.642  47.695  1.00  0.00      RA0  O
ATOM   2097  N   GLU A 204     -36.218 -15.203  49.856  1.00  0.00      RA0  N
ATOM   2098  H   GLU A 204     -36.761 -15.673  50.558  1.00  0.00      RA0  H
ATOM   2099  CA  GLU A 204     -34.991 -14.514  50.285  1.00  0.00      RA0  C
ATOM   2100  CB  GLU A 204     -34.762 -14.677  51.778  1.00  0.00      RA0  C
ATOM   2101  CG  GLU A 204     -35.867 -14.321  52.760  1.00  0.00      RA0  C
ATOM   2102  CD  GLU A 204     -35.487 -15.097  53.997  1.00  0.00      RA0  C
ATOM   2103  OE1 GLU A 204     -36.311 -15.280  54.891  1.00  0.00      RA0  O
ATOM   2104  OE2 GLU A 204     -34.356 -15.575  54.031  1.00  0.00      RA0  O
ATOM   2105  C   GLU A 204     -33.734 -15.137  49.661  1.00  0.00      RA0  C
ATOM   2106  O   GLU A 204     -32.827 -14.420  49.229  1.00  0.00      RA0  O
ATOM   2107  N   GLN A 205     -33.688 -16.468  49.549  1.00  0.00      RA0  N
ATOM   2108  H   GLN A 205     -34.432 -16.989  49.976  1.00  0.00      RA0  H
ATOM   2109  CA  GLN A 205     -32.600 -17.174  48.866  1.00  0.00      RA0  C
ATOM   2110  CB  GLN A 205     -32.701 -18.674  49.106  1.00  0.00      RA0  C
ATOM   2111  CG  GLN A 205     -32.357 -19.026  50.550  1.00  0.00      RA0  C
ATOM   2112  CD  GLN A 205     -32.671 -20.484  50.779  1.00  0.00      RA0  C
ATOM   2113  OE1 GLN A 205     -31.906 -21.383  50.449  1.00  0.00      RA0  O
ATOM   2114  NE2 GLN A 205     -33.863 -20.663  51.366  1.00  0.00      RA0  N
ATOM   2115 HE21 GLN A 205     -34.398 -19.840  51.576  1.00  0.00      RA0  H
ATOM   2116 HE22 GLN A 205     -34.226 -21.565  51.598  1.00  0.00      RA0  H
ATOM   2117  C   GLN A 205     -32.578 -16.863  47.367  1.00  0.00      RA0  C
ATOM   2118  O   GLN A 205     -31.511 -16.583  46.821  1.00  0.00      RA0  O
ATOM   2119  N   MET A 206     -33.741 -16.857  46.710  1.00  0.00      RA0  N
ATOM   2120  H   MET A 206     -34.570 -17.085  47.226  1.00  0.00      RA0  H
ATOM   2121  CA  MET A 206     -33.864 -16.490  45.295  1.00  0.00      RA0  C
ATOM   2122  CB  MET A 206     -35.276 -16.759  44.786  1.00  0.00      RA0  C
ATOM   2123  CG  MET A 206     -35.622 -18.242  44.915  1.00  0.00      RA0  C
ATOM   2124  SD  MET A 206     -37.286 -18.612  44.359  1.00  0.00      RA0  S
ATOM   2125  CE  MET A 206     -36.978 -18.264  42.627  1.00  0.00      RA0  C
ATOM   2126  C   MET A 206     -33.433 -15.040  45.050  1.00  0.00      RA0  C
ATOM   2127  O   MET A 206     -32.674 -14.785  44.120  1.00  0.00      RA0  O
ATOM   2128  N   LEU A 207     -33.838 -14.099  45.910  1.00  0.00      RA0  N
ATOM   2129  H   LEU A 207     -34.453 -14.366  46.654  1.00  0.00      RA0  H
ATOM   2130  CA  LEU A 207     -33.420 -12.697  45.815  1.00  0.00      RA0  C
ATOM   2131  CB  LEU A 207     -34.220 -11.829  46.785  1.00  0.00      RA0  C
ATOM   2132  CG  LEU A 207     -34.023 -10.334  46.525  1.00  0.00      RA0  C
ATOM   2133  CD1 LEU A 207     -34.385  -9.955  45.087  1.00  0.00      RA0  C
ATOM   2134  CD2 LEU A 207     -34.768  -9.477  47.548  1.00  0.00      RA0  C
ATOM   2135  C   LEU A 207     -31.907 -12.530  46.031  1.00  0.00      RA0  C
ATOM   2136  O   LEU A 207     -31.261 -11.762  45.322  1.00  0.00      RA0  O
ATOM   2137  N   THR A 208     -31.327 -13.284  46.968  1.00  0.00      RA0  N
ATOM   2138  H   THR A 208     -31.889 -13.890  47.532  1.00  0.00      RA0  H
ATOM   2139  CA  THR A 208     -29.873 -13.303  47.201  1.00  0.00      RA0  C
ATOM   2140  CB  THR A 208     -29.596 -14.064  48.493  1.00  0.00      RA0  C
ATOM   2141  OG1 THR A 208     -30.305 -13.439  49.570  1.00  0.00      RA0  O
ATOM   2142  HG1 THR A 208     -31.228 -13.639  49.461  1.00  0.00      RA0  H
ATOM   2143  CG2 THR A 208     -28.101 -14.134  48.808  1.00  0.00      RA0  C
ATOM   2144  C   THR A 208     -29.118 -13.852  45.986  1.00  0.00      RA0  C
ATOM   2145  O   THR A 208     -28.107 -13.288  45.569  1.00  0.00      RA0  O
ATOM   2146  N   ALA A 209     -29.622 -14.933  45.383  1.00  0.00      RA0  N
ATOM   2147  H   ALA A 209     -30.449 -15.351  45.762  1.00  0.00      RA0  H
ATOM   2148  CA  ALA A 209     -29.063 -15.504  44.162  1.00  0.00      RA0  C
ATOM   2149  CB  ALA A 209     -29.780 -16.805  43.803  1.00  0.00      RA0  C
ATOM   2150  C   ALA A 209     -29.159 -14.522  42.983  1.00  0.00      RA0  C
ATOM   2151  O   ALA A 209     -28.183 -14.358  42.250  1.00  0.00      RA0  O
ATOM   2152  N   LEU A 210     -30.287 -13.814  42.844  1.00  0.00      RA0  N
ATOM   2153  H   LEU A 210     -31.046 -14.011  43.466  1.00  0.00      RA0  H
ATOM   2154  CA  LEU A 210     -30.455 -12.744  41.859  1.00  0.00      RA0  C
ATOM   2155  CB  LEU A 210     -31.841 -12.118  41.974  1.00  0.00      RA0  C
ATOM   2156  CG  LEU A 210     -32.931 -12.982  41.355  1.00  0.00      RA0  C
ATOM   2157  CD1 LEU A 210     -34.326 -12.478  41.716  1.00  0.00      RA0  C
ATOM   2158  CD2 LEU A 210     -32.727 -13.102  39.847  1.00  0.00      RA0  C
ATOM   2159  C   LEU A 210     -29.412 -11.640  42.040  1.00  0.00      RA0  C
ATOM   2160  O   LEU A 210     -28.765 -11.267  41.063  1.00  0.00      RA0  O
ATOM   2161  N   ASP A 211     -29.200 -11.148  43.265  1.00  0.00      RA0  N
ATOM   2162  H   ASP A 211     -29.752 -11.475  44.034  1.00  0.00      RA0  H
ATOM   2163  CA  ASP A 211     -28.188 -10.117  43.528  1.00  0.00      RA0  C
ATOM   2164  CB  ASP A 211     -28.247  -9.731  45.000  1.00  0.00      RA0  C
ATOM   2165  CG  ASP A 211     -27.436  -8.477  45.190  1.00  0.00      RA0  C
ATOM   2166  OD1 ASP A 211     -27.555  -7.574  44.371  1.00  0.00      RA0  O
ATOM   2167  OD2 ASP A 211     -26.689  -8.384  46.159  1.00  0.00      RA0  O
ATOM   2168  C   ASP A 211     -26.783 -10.580  43.142  1.00  0.00      RA0  C
ATOM   2169  O   ASP A 211     -26.071  -9.873  42.425  1.00  0.00      RA0  O
ATOM   2170  N   GLN A 212     -26.405 -11.800  43.529  1.00  0.00      RA0  N
ATOM   2171  H   GLN A 212     -27.033 -12.316  44.117  1.00  0.00      RA0  H
ATOM   2172  CA  GLN A 212     -25.099 -12.359  43.192  1.00  0.00      RA0  C
ATOM   2173  CB  GLN A 212     -24.893 -13.700  43.894  1.00  0.00      RA0  C
ATOM   2174  CG  GLN A 212     -23.532 -14.330  43.585  1.00  0.00      RA0  C
ATOM   2175  CD  GLN A 212     -22.412 -13.423  44.061  1.00  0.00      RA0  C
ATOM   2176  OE1 GLN A 212     -22.087 -13.368  45.241  1.00  0.00      RA0  O
ATOM   2177  NE2 GLN A 212     -21.809 -12.740  43.071  1.00  0.00      RA0  N
ATOM   2178 HE21 GLN A 212     -22.170 -12.775  42.135  1.00  0.00      RA0  H
ATOM   2179 HE22 GLN A 212     -21.002 -12.175  43.241  1.00  0.00      RA0  H
ATOM   2180  C   GLN A 212     -24.906 -12.505  41.675  1.00  0.00      RA0  C
ATOM   2181  O   GLN A 212     -23.846 -12.151  41.149  1.00  0.00      RA0  O
ATOM   2182  N   MET A 213     -25.927 -12.981  40.953  1.00  0.00      RA0  N
ATOM   2183  H   MET A 213     -26.778 -13.216  41.430  1.00  0.00      RA0  H
ATOM   2184  CA  MET A 213     -25.874 -13.093  39.492  1.00  0.00      RA0  C
ATOM   2185  CB  MET A 213     -27.050 -13.878  38.919  1.00  0.00      RA0  C
ATOM   2186  CG  MET A 213     -27.014 -15.361  39.281  1.00  0.00      RA0  C
ATOM   2187  SD  MET A 213     -28.099 -16.310  38.209  1.00  0.00      RA0  S
ATOM   2188  CE  MET A 213     -27.280 -15.900  36.658  1.00  0.00      RA0  C
ATOM   2189  C   MET A 213     -25.790 -11.720  38.824  1.00  0.00      RA0  C
ATOM   2190  O   MET A 213     -24.962 -11.533  37.933  1.00  0.00      RA0  O
ATOM   2191  N   ARG A 214     -26.569 -10.734  39.286  1.00  0.00      RA0  N
ATOM   2192  H   ARG A 214     -27.183 -10.930  40.053  1.00  0.00      RA0  H
ATOM   2193  CA  ARG A 214     -26.515  -9.359  38.767  1.00  0.00      RA0  C
ATOM   2194  CB  ARG A 214     -27.621  -8.541  39.417  1.00  0.00      RA0  C
ATOM   2195  CG  ARG A 214     -29.018  -8.900  38.914  1.00  0.00      RA0  C
ATOM   2196  CD  ARG A 214     -30.046  -8.588  39.997  1.00  0.00      RA0  C
ATOM   2197  NE  ARG A 214     -31.400  -8.471  39.471  1.00  0.00      RA0  N
ATOM   2198  HE  ARG A 214     -31.808  -9.225  38.944  1.00  0.00      RA0  H
ATOM   2199  CZ  ARG A 214     -32.006  -7.277  39.715  1.00  0.00      RA0  C
ATOM   2200  NH1 ARG A 214     -31.379  -6.377  40.501  1.00  0.00      RA0  N
ATOM   2201 HH11 ARG A 214     -31.652  -5.403  40.577  1.00  0.00      RA0  H
ATOM   2202 HH12 ARG A 214     -30.586  -6.604  41.084  1.00  0.00      RA0  H
ATOM   2203  NH2 ARG A 214     -33.209  -7.030  39.165  1.00  0.00      RA0  N
ATOM   2204 HH21 ARG A 214     -33.711  -6.167  39.322  1.00  0.00      RA0  H
ATOM   2205 HH22 ARG A 214     -33.673  -7.719  38.592  1.00  0.00      RA0  H
ATOM   2206  C   ARG A 214     -25.143  -8.721  38.989  1.00  0.00      RA0  C
ATOM   2207  O   ARG A 214     -24.606  -8.123  38.059  1.00  0.00      RA0  O
ATOM   2208  N   ARG A 215     -24.533  -8.884  40.172  1.00  0.00      RA0  N
ATOM   2209  H   ARG A 215     -25.037  -9.367  40.892  1.00  0.00      RA0  H
ATOM   2210  CA  ARG A 215     -23.159  -8.412  40.449  1.00  0.00      RA0  C
ATOM   2211  CB  ARG A 215     -22.742  -8.548  41.914  1.00  0.00      RA0  C
ATOM   2212  CG  ARG A 215     -23.731  -7.801  42.799  1.00  0.00      RA0  C
ATOM   2213  CD  ARG A 215     -23.244  -7.397  44.188  1.00  0.00      RA0  C
ATOM   2214  NE  ARG A 215     -24.408  -7.069  45.003  1.00  0.00      RA0  N
ATOM   2215  HE  ARG A 215     -24.940  -7.849  45.368  1.00  0.00      RA0  H
ATOM   2216  CZ  ARG A 215     -24.962  -5.824  45.102  1.00  0.00      RA0  C
ATOM   2217  NH1 ARG A 215     -24.360  -4.730  44.579  1.00  0.00      RA0  N
ATOM   2218 HH11 ARG A 215     -24.815  -3.826  44.596  1.00  0.00      RA0  H
ATOM   2219 HH12 ARG A 215     -23.460  -4.781  44.144  1.00  0.00      RA0  H
ATOM   2220  NH2 ARG A 215     -26.143  -5.717  45.722  1.00  0.00      RA0  N
ATOM   2221 HH21 ARG A 215     -26.602  -4.841  45.889  1.00  0.00      RA0  H
ATOM   2222 HH22 ARG A 215     -26.638  -6.567  45.981  1.00  0.00      RA0  H
ATOM   2223  C   ARG A 215     -22.140  -9.059  39.513  1.00  0.00      RA0  C
ATOM   2224  O   ARG A 215     -21.288  -8.355  38.974  1.00  0.00      RA0  O
ATOM   2225  N   SER A 216     -22.246 -10.373  39.298  1.00  0.00      RA0  N
ATOM   2226  H   SER A 216     -22.968 -10.893  39.759  1.00  0.00      RA0  H
ATOM   2227  CA  SER A 216     -21.370 -11.107  38.372  1.00  0.00      RA0  C
ATOM   2228  CB  SER A 216     -21.680 -12.608  38.467  1.00  0.00      RA0  C
ATOM   2229  OG  SER A 216     -20.508 -13.403  38.239  1.00  0.00      RA0  O
ATOM   2230  HG  SER A 216     -20.210 -13.223  37.344  1.00  0.00      RA0  H
ATOM   2231  C   SER A 216     -21.492 -10.572  36.946  1.00  0.00      RA0  C
ATOM   2232  O   SER A 216     -20.482 -10.240  36.333  1.00  0.00      RA0  O
ATOM   2233  N   ILE A 217     -22.723 -10.421  36.445  1.00  0.00      RA0  N
ATOM   2234  H   ILE A 217     -23.505 -10.657  37.024  1.00  0.00      RA0  H
ATOM   2235  CA  ILE A 217     -22.994  -9.935  35.086  1.00  0.00      RA0  C
ATOM   2236  CB  ILE A 217     -24.481 -10.031  34.757  1.00  0.00      RA0  C
ATOM   2237  CG2 ILE A 217     -24.821  -9.321  33.445  1.00  0.00      RA0  C
ATOM   2238  CG1 ILE A 217     -24.878 -11.505  34.709  1.00  0.00      RA0  C
ATOM   2239  CD1 ILE A 217     -26.359 -11.692  34.404  1.00  0.00      RA0  C
ATOM   2240  C   ILE A 217     -22.451  -8.516  34.895  1.00  0.00      RA0  C
ATOM   2241  O   ILE A 217     -21.756  -8.251  33.919  1.00  0.00      RA0  O
ATOM   2242  N   VAL A 218     -22.714  -7.605  35.837  1.00  0.00      RA0  N
ATOM   2243  H   VAL A 218     -23.273  -7.883  36.621  1.00  0.00      RA0  H
ATOM   2244  CA  VAL A 218     -22.220  -6.220  35.772  1.00  0.00      RA0  C
ATOM   2245  CB  VAL A 218     -22.800  -5.434  36.947  1.00  0.00      RA0  C
ATOM   2246  CG1 VAL A 218     -22.007  -4.159  37.206  1.00  0.00      RA0  C
ATOM   2247  CG2 VAL A 218     -24.291  -5.160  36.734  1.00  0.00      RA0  C
ATOM   2248  C   VAL A 218     -20.687  -6.165  35.769  1.00  0.00      RA0  C
ATOM   2249  O   VAL A 218     -20.102  -5.402  35.000  1.00  0.00      RA0  O
ATOM   2250  N   SER A 219     -20.033  -6.989  36.593  1.00  0.00      RA0  N
ATOM   2251  H   SER A 219     -20.552  -7.623  37.167  1.00  0.00      RA0  H
ATOM   2252  CA  SER A 219     -18.568  -7.093  36.641  1.00  0.00      RA0  C
ATOM   2253  CB  SER A 219     -18.190  -7.908  37.871  1.00  0.00      RA0  C
ATOM   2254  OG  SER A 219     -18.778  -7.272  39.012  1.00  0.00      RA0  O
ATOM   2255  HG  SER A 219     -19.688  -7.545  39.036  1.00  0.00      RA0  H
ATOM   2256  C   SER A 219     -17.986  -7.611  35.319  1.00  0.00      RA0  C
ATOM   2257  O   SER A 219     -17.043  -7.038  34.772  1.00  0.00      RA0  O
ATOM   2258  N   GLU A 220     -18.587  -8.661  34.759  1.00  0.00      RA0  N
ATOM   2259  H   GLU A 220     -19.383  -9.071  35.210  1.00  0.00      RA0  H
ATOM   2260  CA  GLU A 220     -18.165  -9.248  33.486  1.00  0.00      RA0  C
ATOM   2261  CB  GLU A 220     -18.826 -10.607  33.304  1.00  0.00      RA0  C
ATOM   2262  CG  GLU A 220     -18.459 -11.568  34.437  1.00  0.00      RA0  C
ATOM   2263  CD  GLU A 220     -19.274 -12.830  34.281  1.00  0.00      RA0  C
ATOM   2264  OE1 GLU A 220     -19.679 -13.434  35.278  1.00  0.00      RA0  O
ATOM   2265  OE2 GLU A 220     -19.504 -13.229  33.145  1.00  0.00      RA0  O
ATOM   2266  C   GLU A 220     -18.398  -8.307  32.301  1.00  0.00      RA0  C
ATOM   2267  O   GLU A 220     -17.519  -8.197  31.447  1.00  0.00      RA0  O
ATOM   2268  N   LEU A 221     -19.511  -7.564  32.279  1.00  0.00      RA0  N
ATOM   2269  H   LEU A 221     -20.200  -7.735  32.984  1.00  0.00      RA0  H
ATOM   2270  CA  LEU A 221     -19.751  -6.499  31.301  1.00  0.00      RA0  C
ATOM   2271  CB  LEU A 221     -21.121  -5.854  31.498  1.00  0.00      RA0  C
ATOM   2272  CG  LEU A 221     -22.278  -6.719  31.005  1.00  0.00      RA0  C
ATOM   2273  CD1 LEU A 221     -23.625  -6.102  31.366  1.00  0.00      RA0  C
ATOM   2274  CD2 LEU A 221     -22.183  -6.998  29.506  1.00  0.00      RA0  C
ATOM   2275  C   LEU A 221     -18.665  -5.422  31.389  1.00  0.00      RA0  C
ATOM   2276  O   LEU A 221     -18.076  -5.061  30.373  1.00  0.00      RA0  O
ATOM   2277  N   ALA A 222     -18.336  -4.940  32.591  1.00  0.00      RA0  N
ATOM   2278  H   ALA A 222     -18.835  -5.270  33.397  1.00  0.00      RA0  H
ATOM   2279  CA  ALA A 222     -17.279  -3.944  32.763  1.00  0.00      RA0  C
ATOM   2280  CB  ALA A 222     -17.153  -3.545  34.234  1.00  0.00      RA0  C
ATOM   2281  C   ALA A 222     -15.912  -4.449  32.258  1.00  0.00      RA0  C
ATOM   2282  O   ALA A 222     -15.189  -3.700  31.592  1.00  0.00      RA0  O
ATOM   2283  N   GLY A 223     -15.577  -5.716  32.531  1.00  0.00      RA0  N
ATOM   2284  H   GLY A 223     -16.213  -6.255  33.091  1.00  0.00      RA0  H
ATOM   2285  CA  GLY A 223     -14.365  -6.368  32.030  1.00  0.00      RA0  C
ATOM   2286  C   GLY A 223     -14.365  -6.577  30.511  1.00  0.00      RA0  C
ATOM   2287  O   GLY A 223     -13.332  -6.391  29.866  1.00  0.00      RA0  O
ATOM   2288  N   LEU A 224     -15.516  -6.918  29.926  1.00  0.00      RA0  N
ATOM   2289  H   LEU A 224     -16.323  -7.048  30.506  1.00  0.00      RA0  H
ATOM   2290  CA  LEU A 224     -15.701  -7.042  28.481  1.00  0.00      RA0  C
ATOM   2291  CB  LEU A 224     -17.084  -7.629  28.207  1.00  0.00      RA0  C
ATOM   2292  CG  LEU A 224     -17.442  -7.750  26.729  1.00  0.00      RA0  C
ATOM   2293  CD1 LEU A 224     -16.470  -8.646  25.960  1.00  0.00      RA0  C
ATOM   2294  CD2 LEU A 224     -18.894  -8.189  26.561  1.00  0.00      RA0  C
ATOM   2295  C   LEU A 224     -15.525  -5.695  27.774  1.00  0.00      RA0  C
ATOM   2296  O   LEU A 224     -14.787  -5.625  26.797  1.00  0.00      RA0  O
ATOM   2297  N   LEU A 225     -16.134  -4.624  28.287  1.00  0.00      RA0  N
ATOM   2298  H   LEU A 225     -16.737  -4.765  29.074  1.00  0.00      RA0  H
ATOM   2299  CA  LEU A 225     -16.002  -3.277  27.725  1.00  0.00      RA0  C
ATOM   2300  CB  LEU A 225     -16.853  -2.278  28.514  1.00  0.00      RA0  C
ATOM   2301  CG  LEU A 225     -18.261  -2.045  27.952  1.00  0.00      RA0  C
ATOM   2302  CD1 LEU A 225     -19.044  -3.333  27.715  1.00  0.00      RA0  C
ATOM   2303  CD2 LEU A 225     -19.057  -1.086  28.833  1.00  0.00      RA0  C
ATOM   2304  C   LEU A 225     -14.539  -2.813  27.704  1.00  0.00      RA0  C
ATOM   2305  O   LEU A 225     -14.091  -2.231  26.720  1.00  0.00      RA0  O
ATOM   2306  N   SER A 226     -13.772  -3.103  28.758  1.00  0.00      RA0  N
ATOM   2307  H   SER A 226     -14.170  -3.565  29.551  1.00  0.00      RA0  H
ATOM   2308  CA  SER A 226     -12.338  -2.788  28.797  1.00  0.00      RA0  C
ATOM   2309  CB  SER A 226     -12.027  -2.789  30.278  1.00  0.00      RA0  C
ATOM   2310  OG  SER A 226     -13.125  -2.047  30.851  1.00  0.00      RA0  O
ATOM   2311  HG  SER A 226     -13.639  -2.685  31.350  1.00  0.00      RA0  H
ATOM   2312  C   SER A 226     -11.525  -3.611  27.789  1.00  0.00      RA0  C
ATOM   2313  O   SER A 226     -10.602  -3.080  27.174  1.00  0.00      RA0  O
ATOM   2314  N   ALA A 227     -11.882  -4.881  27.568  1.00  0.00      RA0  N
ATOM   2315  H   ALA A 227     -12.642  -5.278  28.086  1.00  0.00      RA0  H
ATOM   2316  CA  ALA A 227     -11.269  -5.696  26.518  1.00  0.00      RA0  C
ATOM   2317  CB  ALA A 227     -11.721  -7.154  26.632  1.00  0.00      RA0  C
ATOM   2318  C   ALA A 227     -11.618  -5.173  25.113  1.00  0.00      RA0  C
ATOM   2319  O   ALA A 227     -10.732  -5.045  24.271  1.00  0.00      RA0  O
ATOM   2320  N   MET A 228     -12.882  -4.806  24.875  1.00  0.00      RA0  N
ATOM   2321  H   MET A 228     -13.548  -4.926  25.609  1.00  0.00      RA0  H
ATOM   2322  CA  MET A 228     -13.329  -4.196  23.619  1.00  0.00      RA0  C
ATOM   2323  CB  MET A 228     -14.820  -3.874  23.650  1.00  0.00      RA0  C
ATOM   2324  CG  MET A 228     -15.746  -5.083  23.612  1.00  0.00      RA0  C
ATOM   2325  SD  MET A 228     -17.463  -4.556  23.664  1.00  0.00      RA0  S
ATOM   2326  CE  MET A 228     -18.207  -6.142  23.275  1.00  0.00      RA0  C
ATOM   2327  C   MET A 228     -12.597  -2.886  23.330  1.00  0.00      RA0  C
ATOM   2328  O   MET A 228     -12.184  -2.673  22.198  1.00  0.00      RA0  O
ATOM   2329  N   GLU A 229     -12.403  -2.028  24.334  1.00  0.00      RA0  N
ATOM   2330  H   GLU A 229     -12.795  -2.250  25.228  1.00  0.00      RA0  H
ATOM   2331  CA  GLU A 229     -11.664  -0.771  24.182  1.00  0.00      RA0  C
ATOM   2332  CB  GLU A 229     -11.711  -0.029  25.503  1.00  0.00      RA0  C
ATOM   2333  CG  GLU A 229     -11.744   1.470  25.285  1.00  0.00      RA0  C
ATOM   2334  CD  GLU A 229     -11.058   2.123  26.450  1.00  0.00      RA0  C
ATOM   2335  OE1 GLU A 229     -10.122   1.542  26.980  1.00  0.00      RA0  O
ATOM   2336  OE2 GLU A 229     -11.372   3.256  26.780  1.00  0.00      RA0  O
ATOM   2337  C   GLU A 229     -10.206  -1.005  23.763  1.00  0.00      RA0  C
ATOM   2338  O   GLU A 229      -9.706  -0.328  22.865  1.00  0.00      RA0  O
ATOM   2339  N   TYR A 230      -9.535  -1.981  24.382  1.00  0.00      RA0  N
ATOM   2340  H   TYR A 230     -10.001  -2.495  25.106  1.00  0.00      RA0  H
ATOM   2341  CA  TYR A 230      -8.165  -2.353  24.031  1.00  0.00      RA0  C
ATOM   2342  CB  TYR A 230      -7.609  -3.383  25.027  1.00  0.00      RA0  C
ATOM   2343  CG  TYR A 230      -6.614  -4.287  24.332  1.00  0.00      RA0  C
ATOM   2344  CD1 TYR A 230      -6.960  -5.611  24.091  1.00  0.00      RA0  C
ATOM   2345  CE1 TYR A 230      -6.132  -6.417  23.321  1.00  0.00      RA0  C
ATOM   2346  CD2 TYR A 230      -5.383  -3.802  23.897  1.00  0.00      RA0  C
ATOM   2347  CE2 TYR A 230      -4.556  -4.609  23.123  1.00  0.00      RA0  C
ATOM   2348  CZ  TYR A 230      -4.950  -5.905  22.804  1.00  0.00      RA0  C
ATOM   2349  OH  TYR A 230      -4.175  -6.685  21.968  1.00  0.00      RA0  O
ATOM   2350  HH  TYR A 230      -3.487  -6.139  21.606  1.00  0.00      RA0  H
ATOM   2351  C   TYR A 230      -8.071  -2.863  22.586  1.00  0.00      RA0  C
ATOM   2352  O   TYR A 230      -7.288  -2.342  21.794  1.00  0.00      RA0  O
ATOM   2353  N   VAL A 231      -8.931  -3.820  22.221  1.00  0.00      RA0  N
ATOM   2354  H   VAL A 231      -9.576  -4.157  22.910  1.00  0.00      RA0  H
ATOM   2355  CA  VAL A 231      -8.991  -4.386  20.864  1.00  0.00      RA0  C
ATOM   2356  CB  VAL A 231     -10.038  -5.503  20.809  1.00  0.00      RA0  C
ATOM   2357  CG1 VAL A 231     -10.253  -6.002  19.383  1.00  0.00      RA0  C
ATOM   2358  CG2 VAL A 231      -9.671  -6.646  21.752  1.00  0.00      RA0  C
ATOM   2359  C   VAL A 231      -9.324  -3.315  19.827  1.00  0.00      RA0  C
ATOM   2360  O   VAL A 231      -8.709  -3.276  18.762  1.00  0.00      RA0  O
ATOM   2361  N   GLN A 232     -10.261  -2.417  20.141  1.00  0.00      RA0  N
ATOM   2362  H   GLN A 232     -10.707  -2.484  21.033  1.00  0.00      RA0  H
ATOM   2363  CA  GLN A 232     -10.652  -1.327  19.255  1.00  0.00      RA0  C
ATOM   2364  CB  GLN A 232     -11.844  -0.571  19.834  1.00  0.00      RA0  C
ATOM   2365  CG  GLN A 232     -12.425   0.448  18.860  1.00  0.00      RA0  C
ATOM   2366  CD  GLN A 232     -13.749   0.932  19.401  1.00  0.00      RA0  C
ATOM   2367  OE1 GLN A 232     -14.472   0.216  20.086  1.00  0.00      RA0  O
ATOM   2368  NE2 GLN A 232     -14.045   2.186  19.029  1.00  0.00      RA0  N
ATOM   2369 HE21 GLN A 232     -13.375   2.728  18.520  1.00  0.00      RA0  H
ATOM   2370 HE22 GLN A 232     -14.946   2.568  19.247  1.00  0.00      RA0  H
ATOM   2371  C   GLN A 232      -9.481  -0.386  18.967  1.00  0.00      RA0  C
ATOM   2372  O   GLN A 232      -9.285  -0.052  17.804  1.00  0.00      RA0  O
ATOM   2373  N   LYS A 233      -8.688  -0.002  19.978  1.00  0.00      RA0  N
ATOM   2374  H   LYS A 233      -8.891  -0.340  20.899  1.00  0.00      RA0  H
ATOM   2375  CA  LYS A 233      -7.506   0.858  19.784  1.00  0.00      RA0  C
ATOM   2376  CB  LYS A 233      -6.944   1.243  21.156  1.00  0.00      RA0  C
ATOM   2377  CG  LYS A 233      -7.926   2.178  21.872  1.00  0.00      RA0  C
ATOM   2378  CD  LYS A 233      -7.702   2.350  23.380  1.00  0.00      RA0  C
ATOM   2379  CE  LYS A 233      -8.769   3.274  23.982  1.00  0.00      RA0  C
ATOM   2380  NZ  LYS A 233      -8.783   3.202  25.453  1.00  0.00      RA0  N
ATOM   2381  HZ1 LYS A 233      -9.652   3.641  25.841  1.00  0.00      RA0  H
ATOM   2382  HZ2 LYS A 233      -8.892   2.215  25.781  1.00  0.00      RA0  H
ATOM   2383  HZ3 LYS A 233      -7.947   3.622  25.892  1.00  0.00      RA0  H
ATOM   2384  C   LYS A 233      -6.478   0.203  18.867  1.00  0.00      RA0  C
ATOM   2385  O   LYS A 233      -6.058   0.824  17.897  1.00  0.00      RA0  O
ATOM   2386  N   THR A 234      -6.137  -1.067  19.097  1.00  0.00      RA0  N
ATOM   2387  H   THR A 234      -6.526  -1.575  19.871  1.00  0.00      RA0  H
ATOM   2388  CA  THR A 234      -5.218  -1.806  18.210  1.00  0.00      RA0  C
ATOM   2389  CB  THR A 234      -5.036  -3.163  18.857  1.00  0.00      RA0  C
ATOM   2390  OG1 THR A 234      -4.910  -2.951  20.268  1.00  0.00      RA0  O
ATOM   2391  HG1 THR A 234      -4.451  -2.126  20.367  1.00  0.00      RA0  H
ATOM   2392  CG2 THR A 234      -3.839  -3.932  18.295  1.00  0.00      RA0  C
ATOM   2393  C   THR A 234      -5.744  -1.866  16.773  1.00  0.00      RA0  C
ATOM   2394  O   THR A 234      -4.989  -1.718  15.810  1.00  0.00      RA0  O
ATOM   2395  N   LEU A 235      -7.055  -2.041  16.610  1.00  0.00      RA0  N
ATOM   2396  H   LEU A 235      -7.645  -2.092  17.419  1.00  0.00      RA0  H
ATOM   2397  CA  LEU A 235      -7.689  -2.096  15.301  1.00  0.00      RA0  C
ATOM   2398  CB  LEU A 235      -9.082  -2.681  15.558  1.00  0.00      RA0  C
ATOM   2399  CG  LEU A 235     -10.045  -2.875  14.394  1.00  0.00      RA0  C
ATOM   2400  CD1 LEU A 235     -11.033  -4.001  14.701  1.00  0.00      RA0  C
ATOM   2401  CD2 LEU A 235     -10.794  -1.588  14.066  1.00  0.00      RA0  C
ATOM   2402  C   LEU A 235      -7.672  -0.729  14.590  1.00  0.00      RA0  C
ATOM   2403  O   LEU A 235      -7.320  -0.660  13.411  1.00  0.00      RA0  O
ATOM   2404  N   THR A 236      -8.075   0.354  15.264  1.00  0.00      RA0  N
ATOM   2405  H   THR A 236      -8.272   0.350  16.249  1.00  0.00      RA0  H
ATOM   2406  CA  THR A 236      -8.259   1.676  14.637  1.00  0.00      RA0  C
ATOM   2407  CB  THR A 236      -9.273   2.439  15.491  1.00  0.00      RA0  C
ATOM   2408  OG1 THR A 236      -8.927   2.338  16.876  1.00  0.00      RA0  O
ATOM   2409  HG1 THR A 236      -8.264   3.012  17.067  1.00  0.00      RA0  H
ATOM   2410  CG2 THR A 236     -10.683   1.889  15.290  1.00  0.00      RA0  C
ATOM   2411  C   THR A 236      -6.966   2.466  14.510  1.00  0.00      RA0  C
ATOM   2412  O   THR A 236      -6.736   3.097  13.476  1.00  0.00      RA0  O
ATOM   2413  N   ASP A 237      -6.134   2.437  15.544  1.00  0.00      RA0  N
ATOM   2414  H   ASP A 237      -6.374   1.922  16.369  1.00  0.00      RA0  H
ATOM   2415  CA  ASP A 237      -4.969   3.315  15.659  1.00  0.00      RA0  C
ATOM   2416  CB  ASP A 237      -4.758   3.710  17.128  1.00  0.00      RA0  C
ATOM   2417  CG  ASP A 237      -6.077   4.077  17.809  1.00  0.00      RA0  C
ATOM   2418  OD1 ASP A 237      -7.011   4.524  17.140  1.00  0.00      RA0  O
ATOM   2419  OD2 ASP A 237      -6.179   3.897  19.021  1.00  0.00      RA0  O
ATOM   2420  C   ASP A 237      -3.733   2.671  15.034  1.00  0.00      RA0  C
ATOM   2421  O   ASP A 237      -2.789   3.373  14.676  1.00  0.00      RA0  O
ATOM   2422  N   GLU A 238      -3.760   1.348  14.850  1.00  0.00      RA0  N
ATOM   2423  H   GLU A 238      -4.558   0.833  15.161  1.00  0.00      RA0  H
ATOM   2424  CA  GLU A 238      -2.652   0.603  14.273  1.00  0.00      RA0  C
ATOM   2425  CB  GLU A 238      -2.074  -0.384  15.297  1.00  0.00      RA0  C
ATOM   2426  CG  GLU A 238      -0.580  -0.721  15.159  1.00  0.00      RA0  C
ATOM   2427  CD  GLU A 238      -0.290  -1.767  14.091  1.00  0.00      RA0  C
ATOM   2428  OE1 GLU A 238      -1.168  -2.557  13.744  1.00  0.00      RA0  O
ATOM   2429  OE2 GLU A 238       0.841  -1.821  13.619  1.00  0.00      RA0  O
ATOM   2430  C   GLU A 238      -3.028  -0.083  12.953  1.00  0.00      RA0  C
ATOM   2431  O   GLU A 238      -2.614   0.397  11.906  1.00  0.00      RA0  O
ATOM   2432  N   GLU A 239      -3.843  -1.149  12.934  1.00  0.00      RA0  N
ATOM   2433  H   GLU A 239      -4.144  -1.520  13.815  1.00  0.00      RA0  H
ATOM   2434  CA  GLU A 239      -4.096  -1.904  11.683  1.00  0.00      RA0  C
ATOM   2435  CB  GLU A 239      -4.816  -3.243  11.842  1.00  0.00      RA0  C
ATOM   2436  CG  GLU A 239      -3.890  -4.455  11.623  1.00  0.00      RA0  C
ATOM   2437  CD  GLU A 239      -3.134  -4.438  10.292  1.00  0.00      RA0  C
ATOM   2438  OE1 GLU A 239      -1.915  -4.551  10.324  1.00  0.00      RA0  O
ATOM   2439  OE2 GLU A 239      -3.728  -4.392   9.212  1.00  0.00      RA0  O
ATOM   2440  C   GLU A 239      -4.757  -1.046  10.588  1.00  0.00      RA0  C
ATOM   2441  O   GLU A 239      -4.376  -1.104   9.412  1.00  0.00      RA0  O
ATOM   2442  N   LEU A 240      -5.738  -0.217  10.961  1.00  0.00      RA0  N
ATOM   2443  H   LEU A 240      -6.029  -0.247  11.920  1.00  0.00      RA0  H
ATOM   2444  CA  LEU A 240      -6.385   0.704  10.030  1.00  0.00      RA0  C
ATOM   2445  CB  LEU A 240      -7.684   1.196  10.663  1.00  0.00      RA0  C
ATOM   2446  CG  LEU A 240      -8.643   1.881   9.698  1.00  0.00      RA0  C
ATOM   2447  CD1 LEU A 240      -8.934   1.027   8.464  1.00  0.00      RA0  C
ATOM   2448  CD2 LEU A 240      -9.923   2.298  10.417  1.00  0.00      RA0  C
ATOM   2449  C   LEU A 240      -5.453   1.857   9.618  1.00  0.00      RA0  C
ATOM   2450  O   LEU A 240      -5.498   2.291   8.465  1.00  0.00      RA0  O
ATOM   2451  N   ALA A 241      -4.603   2.350  10.523  1.00  0.00      RA0  N
ATOM   2452  H   ALA A 241      -4.540   1.898  11.413  1.00  0.00      RA0  H
ATOM   2453  CA  ALA A 241      -3.609   3.377  10.210  1.00  0.00      RA0  C
ATOM   2454  CB  ALA A 241      -2.934   3.891  11.479  1.00  0.00      RA0  C
ATOM   2455  C   ALA A 241      -2.532   2.845   9.246  1.00  0.00      RA0  C
ATOM   2456  O   ALA A 241      -2.217   3.499   8.248  1.00  0.00      RA0  O
ATOM   2457  N   ASP A 242      -2.055   1.621   9.474  1.00  0.00      RA0  N
ATOM   2458  H   ASP A 242      -2.353   1.135  10.291  1.00  0.00      RA0  H
ATOM   2459  CA  ASP A 242      -1.119   0.901   8.612  1.00  0.00      RA0  C
ATOM   2460  CB  ASP A 242      -0.757  -0.377   9.399  1.00  0.00      RA0  C
ATOM   2461  CG  ASP A 242       0.310  -1.319   8.835  1.00  0.00      RA0  C
ATOM   2462  OD1 ASP A 242       0.792  -1.148   7.717  1.00  0.00      RA0  O
ATOM   2463  OD2 ASP A 242       0.575  -2.333   9.493  1.00  0.00      RA0  O
ATOM   2464  C   ASP A 242      -1.732   0.646   7.232  1.00  0.00      RA0  C
ATOM   2465  O   ASP A 242      -1.068   0.807   6.207  1.00  0.00      RA0  O
ATOM   2466  N   TRP A 243      -3.020   0.287   7.166  1.00  0.00      RA0  N
ATOM   2467  H   TRP A 243      -3.488   0.072   8.026  1.00  0.00      RA0  H
ATOM   2468  CA  TRP A 243      -3.736   0.185   5.892  1.00  0.00      RA0  C
ATOM   2469  CB  TRP A 243      -5.145  -0.378   6.069  1.00  0.00      RA0  C
ATOM   2470  CG  TRP A 243      -5.883  -0.299   4.749  1.00  0.00      RA0  C
ATOM   2471  CD2 TRP A 243      -6.851   0.689   4.332  1.00  0.00      RA0  C
ATOM   2472  CE2 TRP A 243      -7.232   0.385   3.006  1.00  0.00      RA0  C
ATOM   2473  CE3 TRP A 243      -7.412   1.788   4.968  1.00  0.00      RA0  C
ATOM   2474  CD1 TRP A 243      -5.745  -1.157   3.647  1.00  0.00      RA0  C
ATOM   2475  NE1 TRP A 243      -6.542  -0.756   2.619  1.00  0.00      RA0  N
ATOM   2476  HE1 TRP A 243      -6.648  -1.202   1.749  1.00  0.00      RA0  H
ATOM   2477  CZ2 TRP A 243      -8.158   1.189   2.353  1.00  0.00      RA0  C
ATOM   2478  CZ3 TRP A 243      -8.341   2.583   4.306  1.00  0.00      RA0  C
ATOM   2479  CH2 TRP A 243      -8.710   2.287   3.000  1.00  0.00      RA0  C
ATOM   2480  C   TRP A 243      -3.837   1.533   5.170  1.00  0.00      RA0  C
ATOM   2481  O   TRP A 243      -3.531   1.591   3.980  1.00  0.00      RA0  O
ATOM   2482  N   LYS A 244      -4.183   2.627   5.865  1.00  0.00      RA0  N
ATOM   2483  H   LYS A 244      -4.382   2.517   6.840  1.00  0.00      RA0  H
ATOM   2484  CA  LYS A 244      -4.211   3.978   5.268  1.00  0.00      RA0  C
ATOM   2485  CB  LYS A 244      -4.755   4.989   6.286  1.00  0.00      RA0  C
ATOM   2486  CG  LYS A 244      -6.252   4.744   6.505  1.00  0.00      RA0  C
ATOM   2487  CD  LYS A 244      -6.909   5.456   7.693  1.00  0.00      RA0  C
ATOM   2488  CE  LYS A 244      -8.393   5.071   7.776  1.00  0.00      RA0  C
ATOM   2489  NZ  LYS A 244      -9.029   5.579   9.004  1.00  0.00      RA0  N
ATOM   2490  HZ1 LYS A 244     -10.013   5.236   9.053  1.00  0.00      RA0  H
ATOM   2491  HZ2 LYS A 244      -8.512   5.235   9.838  1.00  0.00      RA0  H
ATOM   2492  HZ3 LYS A 244      -9.034   6.619   9.000  1.00  0.00      RA0  H
ATOM   2493  C   LYS A 244      -2.839   4.362   4.712  1.00  0.00      RA0  C
ATOM   2494  O   LYS A 244      -2.752   4.895   3.605  1.00  0.00      RA0  O
ATOM   2495  N   ARG A 245      -1.758   4.033   5.429  1.00  0.00      RA0  N
ATOM   2496  H   ARG A 245      -1.892   3.585   6.315  1.00  0.00      RA0  H
ATOM   2497  CA  ARG A 245      -0.385   4.262   4.960  1.00  0.00      RA0  C
ATOM   2498  CB  ARG A 245       0.638   4.055   6.080  1.00  0.00      RA0  C
ATOM   2499  CG  ARG A 245       2.073   4.371   5.637  1.00  0.00      RA0  C
ATOM   2500  CD  ARG A 245       2.265   5.819   5.168  1.00  0.00      RA0  C
ATOM   2501  NE  ARG A 245       3.613   6.038   4.638  1.00  0.00      RA0  N
ATOM   2502  HE  ARG A 245       4.301   5.357   4.904  1.00  0.00      RA0  H
ATOM   2503  CZ  ARG A 245       3.850   7.124   3.835  1.00  0.00      RA0  C
ATOM   2504  NH1 ARG A 245       2.846   7.978   3.554  1.00  0.00      RA0  N
ATOM   2505 HH11 ARG A 245       2.969   8.737   2.900  1.00  0.00      RA0  H
ATOM   2506 HH12 ARG A 245       1.926   7.905   3.967  1.00  0.00      RA0  H
ATOM   2507  NH2 ARG A 245       5.090   7.332   3.335  1.00  0.00      RA0  N
ATOM   2508 HH21 ARG A 245       5.314   8.134   2.763  1.00  0.00      RA0  H
ATOM   2509 HH22 ARG A 245       5.856   6.709   3.507  1.00  0.00      RA0  H
ATOM   2510  C   ARG A 245      -0.044   3.415   3.732  1.00  0.00      RA0  C
ATOM   2511  O   ARG A 245       0.514   3.937   2.770  1.00  0.00      RA0  O
ATOM   2512  N   ARG A 246      -0.411   2.131   3.721  1.00  0.00      RA0  N
ATOM   2513  H   ARG A 246      -0.839   1.748   4.543  1.00  0.00      RA0  H
ATOM   2514  CA  ARG A 246      -0.253   1.263   2.541  1.00  0.00      RA0  C
ATOM   2515  CB  ARG A 246      -0.808  -0.153   2.794  1.00  0.00      RA0  C
ATOM   2516  CG  ARG A 246      -0.281  -0.978   3.973  1.00  0.00      RA0  C
ATOM   2517  CD  ARG A 246      -1.252  -2.089   4.430  1.00  0.00      RA0  C
ATOM   2518  NE  ARG A 246      -0.918  -2.506   5.794  1.00  0.00      RA0  N
ATOM   2519  HE  ARG A 246      -0.006  -2.210   6.121  1.00  0.00      RA0  H
ATOM   2520  CZ  ARG A 246      -1.773  -3.108   6.684  1.00  0.00      RA0  C
ATOM   2521  NH1 ARG A 246      -3.065  -3.364   6.385  1.00  0.00      RA0  N
ATOM   2522 HH11 ARG A 246      -3.673  -3.735   7.106  1.00  0.00      RA0  H
ATOM   2523 HH12 ARG A 246      -3.450  -3.178   5.481  1.00  0.00      RA0  H
ATOM   2524  NH2 ARG A 246      -1.318  -3.434   7.898  1.00  0.00      RA0  N
ATOM   2525 HH21 ARG A 246      -1.881  -3.897   8.603  1.00  0.00      RA0  H
ATOM   2526 HH22 ARG A 246      -0.389  -3.171   8.212  1.00  0.00      RA0  H
ATOM   2527  C   ARG A 246      -1.056   1.774   1.348  1.00  0.00      RA0  C
ATOM   2528  O   ARG A 246      -0.542   1.752   0.237  1.00  0.00      RA0  O
ATOM   2529  N   GLN A 247      -2.264   2.296   1.566  1.00  0.00      RA0  N
ATOM   2530  H   GLN A 247      -2.614   2.298   2.502  1.00  0.00      RA0  H
ATOM   2531  CA  GLN A 247      -3.067   2.919   0.514  1.00  0.00      RA0  C
ATOM   2532  CB  GLN A 247      -4.465   3.286   1.006  1.00  0.00      RA0  C
ATOM   2533  CG  GLN A 247      -5.371   3.644  -0.173  1.00  0.00      RA0  C
ATOM   2534  CD  GLN A 247      -6.628   4.306   0.338  1.00  0.00      RA0  C
ATOM   2535  OE1 GLN A 247      -6.581   5.330   1.013  1.00  0.00      RA0  O
ATOM   2536  NE2 GLN A 247      -7.758   3.681  -0.024  1.00  0.00      RA0  N
ATOM   2537 HE21 GLN A 247      -7.798   2.882  -0.630  1.00  0.00      RA0  H
ATOM   2538 HE22 GLN A 247      -8.648   3.993   0.315  1.00  0.00      RA0  H
ATOM   2539  C   GLN A 247      -2.374   4.149  -0.085  1.00  0.00      RA0  C
ATOM   2540  O   GLN A 247      -2.339   4.273  -1.308  1.00  0.00      RA0  O
ATOM   2541  N   GLN A 248      -1.782   5.023   0.739  1.00  0.00      RA0  N
ATOM   2542  H   GLN A 248      -1.901   4.885   1.725  1.00  0.00      RA0  H
ATOM   2543  CA  GLN A 248      -0.972   6.153   0.259  1.00  0.00      RA0  C
ATOM   2544  CB  GLN A 248      -0.320   6.936   1.397  1.00  0.00      RA0  C
ATOM   2545  CG  GLN A 248      -1.235   7.694   2.353  1.00  0.00      RA0  C
ATOM   2546  CD  GLN A 248      -0.342   8.528   3.246  1.00  0.00      RA0  C
ATOM   2547  OE1 GLN A 248       0.215   8.053   4.234  1.00  0.00      RA0  O
ATOM   2548  NE2 GLN A 248      -0.169   9.786   2.814  1.00  0.00      RA0  N
ATOM   2549 HE21 GLN A 248      -0.620  10.084   1.963  1.00  0.00      RA0  H
ATOM   2550 HE22 GLN A 248       0.408  10.455   3.290  1.00  0.00      RA0  H
ATOM   2551  C   GLN A 248       0.186   5.683  -0.630  1.00  0.00      RA0  C
ATOM   2552  O   GLN A 248       0.371   6.208  -1.726  1.00  0.00      RA0  O
ATOM   2553  N   ILE A 249       0.933   4.673  -0.171  1.00  0.00      RA0  N
ATOM   2554  H   ILE A 249       0.670   4.271   0.710  1.00  0.00      RA0  H
ATOM   2555  CA  ILE A 249       2.077   4.098  -0.892  1.00  0.00      RA0  C
ATOM   2556  CB  ILE A 249       2.775   3.087   0.017  1.00  0.00      RA0  C
ATOM   2557  CG2 ILE A 249       3.810   2.251  -0.731  1.00  0.00      RA0  C
ATOM   2558  CG1 ILE A 249       3.383   3.809   1.220  1.00  0.00      RA0  C
ATOM   2559  CD1 ILE A 249       3.980   2.839   2.240  1.00  0.00      RA0  C
ATOM   2560  C   ILE A 249       1.632   3.458  -2.216  1.00  0.00      RA0  C
ATOM   2561  O   ILE A 249       2.228   3.717  -3.259  1.00  0.00      RA0  O
ATOM   2562  N   ALA A 250       0.548   2.681  -2.207  1.00  0.00      RA0  N
ATOM   2563  H   ALA A 250       0.078   2.526  -1.339  1.00  0.00      RA0  H
ATOM   2564  CA  ALA A 250      -0.011   2.077  -3.413  1.00  0.00      RA0  C
ATOM   2565  CB  ALA A 250      -1.172   1.146  -3.073  1.00  0.00      RA0  C
ATOM   2566  C   ALA A 250      -0.496   3.136  -4.418  1.00  0.00      RA0  C
ATOM   2567  O   ALA A 250      -0.290   2.978  -5.619  1.00  0.00      RA0  O
ATOM   2568  N   CYS A 251      -1.078   4.249  -3.946  1.00  0.00      RA0  N
ATOM   2569  H   CYS A 251      -1.268   4.340  -2.966  1.00  0.00      RA0  H
ATOM   2570  CA  CYS A 251      -1.493   5.347  -4.825  1.00  0.00      RA0  C
ATOM   2571  CB  CYS A 251      -2.242   6.409  -4.019  1.00  0.00      RA0  C
ATOM   2572  SG  CYS A 251      -3.833   5.810  -3.389  1.00  0.00      RA0  S
ATOM   2573  C   CYS A 251      -0.318   5.946  -5.602  1.00  0.00      RA0  C
ATOM   2574  O   CYS A 251      -0.529   6.369  -6.729  1.00  0.00      RA0  O
ATOM   2575  N   ILE A 252       0.898   5.960  -5.043  1.00  0.00      RA0  N
ATOM   2576  H   ILE A 252       1.011   5.535  -4.143  1.00  0.00      RA0  H
ATOM   2577  CA  ILE A 252       2.108   6.471  -5.709  1.00  0.00      RA0  C
ATOM   2578  CB  ILE A 252       2.944   7.371  -4.794  1.00  0.00      RA0  C
ATOM   2579  CG2 ILE A 252       2.135   8.625  -4.459  1.00  0.00      RA0  C
ATOM   2580  CG1 ILE A 252       3.444   6.671  -3.535  1.00  0.00      RA0  C
ATOM   2581  CD1 ILE A 252       4.298   7.598  -2.671  1.00  0.00      RA0  C
ATOM   2582  C   ILE A 252       2.923   5.385  -6.431  1.00  0.00      RA0  C
ATOM   2583  O   ILE A 252       4.082   5.614  -6.770  1.00  0.00      RA0  O
ATOM   2584  N   GLY A 253       2.326   4.217  -6.687  1.00  0.00      RA0  N
ATOM   2585  H   GLY A 253       1.409   4.043  -6.322  1.00  0.00      RA0  H
ATOM   2586  CA  GLY A 253       2.928   3.127  -7.464  1.00  0.00      RA0  C
ATOM   2587  C   GLY A 253       3.633   2.048  -6.640  1.00  0.00      RA0  C
ATOM   2588  O   GLY A 253       4.232   1.146  -7.224  1.00  0.00      RA0  O
ATOM   2589  N   GLY A 254       3.578   2.125  -5.308  1.00  0.00      RA0  N
ATOM   2590  H   GLY A 254       3.022   2.842  -4.889  1.00  0.00      RA0  H
ATOM   2591  CA  GLY A 254       4.108   1.086  -4.431  1.00  0.00      RA0  C
ATOM   2592  C   GLY A 254       3.259  -0.198  -4.415  1.00  0.00      RA0  C
ATOM   2593  O   GLY A 254       2.284  -0.323  -5.159  1.00  0.00      RA0  O
ATOM   2594  N   PRO A 255       3.604  -1.175  -3.555  1.00  0.00      RA0  N
ATOM   2595  CD  PRO A 255       4.695  -1.061  -2.597  1.00  0.00      RA0  C
ATOM   2596  CA  PRO A 255       2.978  -2.497  -3.556  1.00  0.00      RA0  C
ATOM   2597  CB  PRO A 255       3.694  -3.207  -2.399  1.00  0.00      RA0  C
ATOM   2598  CG  PRO A 255       5.045  -2.506  -2.269  1.00  0.00      RA0  C
ATOM   2599  C   PRO A 255       1.446  -2.457  -3.364  1.00  0.00      RA0  C
ATOM   2600  O   PRO A 255       0.962  -1.801  -2.439  1.00  0.00      RA0  O
ATOM   2601  N   PRO A 256       0.658  -3.210  -4.158  1.00  0.00      RA0  N
ATOM   2602  CD  PRO A 256       1.170  -4.178  -5.122  1.00  0.00      RA0  C
ATOM   2603  CA  PRO A 256      -0.801  -3.058  -4.241  1.00  0.00      RA0  C
ATOM   2604  CB  PRO A 256      -1.113  -3.705  -5.592  1.00  0.00      RA0  C
ATOM   2605  CG  PRO A 256      -0.077  -4.819  -5.717  1.00  0.00      RA0  C
ATOM   2606  C   PRO A 256      -1.595  -3.692  -3.081  1.00  0.00      RA0  C
ATOM   2607  O   PRO A 256      -2.807  -3.875  -3.192  1.00  0.00      RA0  O
ATOM   2608  N   ASN A 257      -0.965  -4.068  -1.963  1.00  0.00      RA0  N
ATOM   2609  H   ASN A 257      -0.068  -3.659  -1.793  1.00  0.00      RA0  H
ATOM   2610  CA  ASN A 257      -1.640  -4.799  -0.884  1.00  0.00      RA0  C
ATOM   2611  CB  ASN A 257      -0.698  -5.541   0.050  1.00  0.00      RA0  C
ATOM   2612  CG  ASN A 257      -1.577  -6.176   1.113  1.00  0.00      RA0  C
ATOM   2613  OD1 ASN A 257      -2.706  -6.588   0.856  1.00  0.00      RA0  O
ATOM   2614  ND2 ASN A 257      -0.989  -6.248   2.321  1.00  0.00      RA0  N
ATOM   2615 HD21 ASN A 257      -0.078  -5.856   2.460  1.00  0.00      RA0  H
ATOM   2616 HD22 ASN A 257      -1.441  -6.675   3.103  1.00  0.00      RA0  H
ATOM   2617  C   ASN A 257      -2.530  -3.880  -0.019  1.00  0.00      RA0  C
ATOM   2618  O   ASN A 257      -2.148  -3.476   1.084  1.00  0.00      RA0  O
ATOM   2619  N   ILE A 258      -3.720  -3.561  -0.539  1.00  0.00      RA0  N
ATOM   2620  H   ILE A 258      -3.909  -3.921  -1.456  1.00  0.00      RA0  H
ATOM   2621  CA  ILE A 258      -4.696  -2.629   0.053  1.00  0.00      RA0  C
ATOM   2622  CB  ILE A 258      -4.751  -1.313  -0.724  1.00  0.00      RA0  C
ATOM   2623  CG2 ILE A 258      -3.418  -0.578  -0.608  1.00  0.00      RA0  C
ATOM   2624  CG1 ILE A 258      -5.167  -1.526  -2.181  1.00  0.00      RA0  C
ATOM   2625  CD1 ILE A 258      -5.255  -0.206  -2.948  1.00  0.00      RA0  C
ATOM   2626  C   ILE A 258      -6.102  -3.233   0.207  1.00  0.00      RA0  C
ATOM   2627  O   ILE A 258      -7.072  -2.496   0.376  1.00  0.00      RA0  O
ATOM   2628  N   CYS A 259      -6.233  -4.563   0.174  1.00  0.00      RA0  N
ATOM   2629  H   CYS A 259      -5.403  -5.119   0.165  1.00  0.00      RA0  H
ATOM   2630  CA  CYS A 259      -7.516  -5.228   0.416  1.00  0.00      RA0  C
ATOM   2631  CB  CYS A 259      -7.346  -6.727   0.171  1.00  0.00      RA0  C
ATOM   2632  SG  CYS A 259      -8.873  -7.664   0.418  1.00  0.00      RA0  S
ATOM   2633  C   CYS A 259      -8.035  -4.934   1.837  1.00  0.00      RA0  C
ATOM   2634  O   CYS A 259      -7.281  -4.990   2.812  1.00  0.00      RA0  O
ATOM   2635  N   LEU A 260      -9.329  -4.619   1.937  1.00  0.00      RA0  N
ATOM   2636  H   LEU A 260      -9.885  -4.682   1.109  1.00  0.00      RA0  H
ATOM   2637  CA  LEU A 260     -10.009  -4.249   3.179  1.00  0.00      RA0  C
ATOM   2638  CB  LEU A 260     -11.040  -3.160   2.905  1.00  0.00      RA0  C
ATOM   2639  CG  LEU A 260     -10.407  -1.775   2.969  1.00  0.00      RA0  C
ATOM   2640  CD1 LEU A 260     -11.356  -0.677   2.491  1.00  0.00      RA0  C
ATOM   2641  CD2 LEU A 260      -9.871  -1.501   4.374  1.00  0.00      RA0  C
ATOM   2642  C   LEU A 260     -10.678  -5.431   3.891  1.00  0.00      RA0  C
ATOM   2643  O   LEU A 260     -11.112  -5.264   5.023  1.00  0.00      RA0  O
ATOM   2644  N   ASP A 261     -10.746  -6.617   3.284  1.00  0.00      RA0  N
ATOM   2645  H   ASP A 261     -10.440  -6.709   2.337  1.00  0.00      RA0  H
ATOM   2646  CA  ASP A 261     -11.618  -7.704   3.754  1.00  0.00      RA0  C
ATOM   2647  CB  ASP A 261     -11.704  -8.783   2.675  1.00  0.00      RA0  C
ATOM   2648  CG  ASP A 261     -12.460  -8.222   1.468  1.00  0.00      RA0  C
ATOM   2649  OD1 ASP A 261     -12.614  -7.004   1.337  1.00  0.00      RA0  O
ATOM   2650  OD2 ASP A 261     -12.950  -9.011   0.669  1.00  0.00      RA0  O
ATOM   2651  C   ASP A 261     -11.304  -8.183   5.180  1.00  0.00      RA0  C
ATOM   2652  O   ASP A 261     -12.217  -8.427   5.964  1.00  0.00      RA0  O
ATOM   2653  N   ARG A 262     -10.023  -8.258   5.573  1.00  0.00      RA0  N
ATOM   2654  H   ARG A 262      -9.326  -8.001   4.906  1.00  0.00      RA0  H
ATOM   2655  CA  ARG A 262      -9.658  -8.593   6.965  1.00  0.00      RA0  C
ATOM   2656  CB  ARG A 262      -8.201  -9.025   7.136  1.00  0.00      RA0  C
ATOM   2657  CG  ARG A 262      -8.020 -10.432   6.560  1.00  0.00      RA0  C
ATOM   2658  CD  ARG A 262      -6.744 -11.145   7.016  1.00  0.00      RA0  C
ATOM   2659  NE  ARG A 262      -6.777 -11.501   8.438  1.00  0.00      RA0  N
ATOM   2660  HE  ARG A 262      -7.645 -11.818   8.846  1.00  0.00      RA0  H
ATOM   2661  CZ  ARG A 262      -5.611 -11.443   9.151  1.00  0.00      RA0  C
ATOM   2662  NH1 ARG A 262      -4.495 -10.983   8.543  1.00  0.00      RA0  N
ATOM   2663 HH11 ARG A 262      -3.624 -10.817   9.031  1.00  0.00      RA0  H
ATOM   2664 HH12 ARG A 262      -4.479 -10.758   7.567  1.00  0.00      RA0  H
ATOM   2665  NH2 ARG A 262      -5.598 -11.827  10.445  1.00  0.00      RA0  N
ATOM   2666 HH21 ARG A 262      -4.796 -11.801  11.044  1.00  0.00      RA0  H
ATOM   2667 HH22 ARG A 262      -6.446 -12.161  10.890  1.00  0.00      RA0  H
ATOM   2668  C   ARG A 262     -10.085  -7.513   7.952  1.00  0.00      RA0  C
ATOM   2669  O   ARG A 262     -10.659  -7.840   8.984  1.00  0.00      RA0  O
ATOM   2670  N   LEU A 263      -9.844  -6.245   7.616  1.00  0.00      RA0  N
ATOM   2671  H   LEU A 263      -9.493  -6.050   6.702  1.00  0.00      RA0  H
ATOM   2672  CA  LEU A 263     -10.284  -5.114   8.434  1.00  0.00      RA0  C
ATOM   2673  CB  LEU A 263      -9.730  -3.805   7.888  1.00  0.00      RA0  C
ATOM   2674  CG  LEU A 263      -8.330  -3.550   8.436  1.00  0.00      RA0  C
ATOM   2675  CD1 LEU A 263      -7.568  -2.539   7.593  1.00  0.00      RA0  C
ATOM   2676  CD2 LEU A 263      -8.373  -3.149   9.912  1.00  0.00      RA0  C
ATOM   2677  C   LEU A 263     -11.809  -5.076   8.544  1.00  0.00      RA0  C
ATOM   2678  O   LEU A 263     -12.320  -4.896   9.642  1.00  0.00      RA0  O
ATOM   2679  N   GLU A 264     -12.529  -5.293   7.441  1.00  0.00      RA0  N
ATOM   2680  H   GLU A 264     -12.047  -5.447   6.583  1.00  0.00      RA0  H
ATOM   2681  CA  GLU A 264     -13.993  -5.375   7.427  1.00  0.00      RA0  C
ATOM   2682  CB  GLU A 264     -14.477  -5.558   5.994  1.00  0.00      RA0  C
ATOM   2683  CG  GLU A 264     -15.973  -5.322   5.805  1.00  0.00      RA0  C
ATOM   2684  CD  GLU A 264     -16.302  -5.700   4.382  1.00  0.00      RA0  C
ATOM   2685  OE1 GLU A 264     -15.898  -6.768   3.955  1.00  0.00      RA0  O
ATOM   2686  OE2 GLU A 264     -16.930  -4.937   3.663  1.00  0.00      RA0  O
ATOM   2687  C   GLU A 264     -14.495  -6.504   8.333  1.00  0.00      RA0  C
ATOM   2688  O   GLU A 264     -15.390  -6.275   9.143  1.00  0.00      RA0  O
ATOM   2689  N   ASN A 265     -13.892  -7.694   8.268  1.00  0.00      RA0  N
ATOM   2690  H   ASN A 265     -13.143  -7.803   7.613  1.00  0.00      RA0  H
ATOM   2691  CA  ASN A 265     -14.270  -8.820   9.124  1.00  0.00      RA0  C
ATOM   2692  CB  ASN A 265     -13.504 -10.085   8.747  1.00  0.00      RA0  C
ATOM   2693  CG  ASN A 265     -14.348 -10.933   7.822  1.00  0.00      RA0  C
ATOM   2694  OD1 ASN A 265     -15.159 -11.745   8.251  1.00  0.00      RA0  O
ATOM   2695  ND2 ASN A 265     -14.100 -10.707   6.517  1.00  0.00      RA0  N
ATOM   2696 HD21 ASN A 265     -13.444  -9.997   6.238  1.00  0.00      RA0  H
ATOM   2697 HD22 ASN A 265     -14.557 -11.232   5.798  1.00  0.00      RA0  H
ATOM   2698  C   ASN A 265     -14.035  -8.522  10.612  1.00  0.00      RA0  C
ATOM   2699  O   ASN A 265     -14.918  -8.765  11.436  1.00  0.00      RA0  O
ATOM   2700  N   TRP A 266     -12.875  -7.962  10.965  1.00  0.00      RA0  N
ATOM   2701  H   TRP A 266     -12.186  -7.790  10.257  1.00  0.00      RA0  H
ATOM   2702  CA  TRP A 266     -12.550  -7.600  12.346  1.00  0.00      RA0  C
ATOM   2703  CB  TRP A 266     -11.139  -7.026  12.421  1.00  0.00      RA0  C
ATOM   2704  CG  TRP A 266     -10.086  -8.042  12.071  1.00  0.00      RA0  C
ATOM   2705  CD2 TRP A 266      -8.768  -7.772  11.562  1.00  0.00      RA0  C
ATOM   2706  CE2 TRP A 266      -8.102  -9.008  11.424  1.00  0.00      RA0  C
ATOM   2707  CE3 TRP A 266      -8.117  -6.592  11.224  1.00  0.00      RA0  C
ATOM   2708  CD1 TRP A 266     -10.152  -9.434  12.208  1.00  0.00      RA0  C
ATOM   2709  NE1 TRP A 266      -8.982 -10.010  11.828  1.00  0.00      RA0  N
ATOM   2710  HE1 TRP A 266      -8.823 -10.986  11.873  1.00  0.00      RA0  H
ATOM   2711  CZ2 TRP A 266      -6.796  -9.023  10.954  1.00  0.00      RA0  C
ATOM   2712  CZ3 TRP A 266      -6.812  -6.625  10.750  1.00  0.00      RA0  C
ATOM   2713  CH2 TRP A 266      -6.151  -7.840  10.618  1.00  0.00      RA0  C
ATOM   2714  C   TRP A 266     -13.461  -6.506  12.896  1.00  0.00      RA0  C
ATOM   2715  O   TRP A 266     -14.006  -6.645  13.993  1.00  0.00      RA0  O
ATOM   2716  N   ILE A 267     -13.659  -5.438  12.120  1.00  0.00      RA0  N
ATOM   2717  H   ILE A 267     -13.216  -5.423  11.223  1.00  0.00      RA0  H
ATOM   2718  CA  ILE A 267     -14.516  -4.306  12.484  1.00  0.00      RA0  C
ATOM   2719  CB  ILE A 267     -14.397  -3.144  11.495  1.00  0.00      RA0  C
ATOM   2720  CG2 ILE A 267     -15.387  -2.036  11.835  1.00  0.00      RA0  C
ATOM   2721  CG1 ILE A 267     -12.976  -2.590  11.511  1.00  0.00      RA0  C
ATOM   2722  CD1 ILE A 267     -12.835  -1.229  10.834  1.00  0.00      RA0  C
ATOM   2723  C   ILE A 267     -15.961  -4.761  12.627  1.00  0.00      RA0  C
ATOM   2724  O   ILE A 267     -16.598  -4.429  13.623  1.00  0.00      RA0  O
ATOM   2725  N   THR A 268     -16.469  -5.542  11.671  1.00  0.00      RA0  N
ATOM   2726  H   THR A 268     -15.895  -5.800  10.895  1.00  0.00      RA0  H
ATOM   2727  CA  THR A 268     -17.836  -6.070  11.719  1.00  0.00      RA0  C
ATOM   2728  CB  THR A 268     -18.187  -6.717  10.385  1.00  0.00      RA0  C
ATOM   2729  OG1 THR A 268     -18.057  -5.735   9.342  1.00  0.00      RA0  O
ATOM   2730  HG1 THR A 268     -17.129  -5.507   9.270  1.00  0.00      RA0  H
ATOM   2731  CG2 THR A 268     -19.602  -7.299  10.392  1.00  0.00      RA0  C
ATOM   2732  C   THR A 268     -18.013  -6.970  12.940  1.00  0.00      RA0  C
ATOM   2733  O   THR A 268     -18.921  -6.729  13.727  1.00  0.00      RA0  O
ATOM   2734  N   SER A 269     -17.095  -7.911  13.194  1.00  0.00      RA0  N
ATOM   2735  H   SER A 269     -16.343  -8.054  12.552  1.00  0.00      RA0  H
ATOM   2736  CA  SER A 269     -17.153  -8.793  14.371  1.00  0.00      RA0  C
ATOM   2737  CB  SER A 269     -15.961  -9.747  14.279  1.00  0.00      RA0  C
ATOM   2738  OG  SER A 269     -16.131 -10.619  13.143  1.00  0.00      RA0  O
ATOM   2739  HG  SER A 269     -16.004 -10.074  12.369  1.00  0.00      RA0  H
ATOM   2740  C   SER A 269     -17.174  -8.023  15.697  1.00  0.00      RA0  C
ATOM   2741  O   SER A 269     -17.919  -8.370  16.621  1.00  0.00      RA0  O
ATOM   2742  N   LEU A 270     -16.352  -6.977  15.818  1.00  0.00      RA0  N
ATOM   2743  H   LEU A 270     -15.771  -6.718  15.043  1.00  0.00      RA0  H
ATOM   2744  CA  LEU A 270     -16.335  -6.131  17.008  1.00  0.00      RA0  C
ATOM   2745  CB  LEU A 270     -15.109  -5.220  16.990  1.00  0.00      RA0  C
ATOM   2746  CG  LEU A 270     -14.901  -4.461  18.301  1.00  0.00      RA0  C
ATOM   2747  CD1 LEU A 270     -14.800  -5.398  19.506  1.00  0.00      RA0  C
ATOM   2748  CD2 LEU A 270     -13.699  -3.523  18.212  1.00  0.00      RA0  C
ATOM   2749  C   LEU A 270     -17.629  -5.313  17.133  1.00  0.00      RA0  C
ATOM   2750  O   LEU A 270     -18.185  -5.225  18.225  1.00  0.00      RA0  O
ATOM   2751  N   ALA A 271     -18.134  -4.760  16.029  1.00  0.00      RA0  N
ATOM   2752  H   ALA A 271     -17.662  -4.910  15.159  1.00  0.00      RA0  H
ATOM   2753  CA  ALA A 271     -19.367  -3.979  16.004  1.00  0.00      RA0  C
ATOM   2754  CB  ALA A 271     -19.598  -3.373  14.621  1.00  0.00      RA0  C
ATOM   2755  C   ALA A 271     -20.597  -4.826  16.382  1.00  0.00      RA0  C
ATOM   2756  O   ALA A 271     -21.422  -4.376  17.177  1.00  0.00      RA0  O
ATOM   2757  N   GLU A 272     -20.699  -6.062  15.878  1.00  0.00      RA0  N
ATOM   2758  H   GLU A 272     -20.019  -6.357  15.206  1.00  0.00      RA0  H
ATOM   2759  CA  GLU A 272     -21.732  -7.036  16.274  1.00  0.00      RA0  C
ATOM   2760  CB  GLU A 272     -21.461  -8.436  15.732  1.00  0.00      RA0  C
ATOM   2761  CG  GLU A 272     -21.264  -8.693  14.247  1.00  0.00      RA0  C
ATOM   2762  CD  GLU A 272     -20.477  -9.988  14.168  1.00  0.00      RA0  C
ATOM   2763  OE1 GLU A 272     -19.906 -10.289  13.123  1.00  0.00      RA0  O
ATOM   2764  OE2 GLU A 272     -20.377 -10.687  15.178  1.00  0.00      RA0  O
ATOM   2765  C   GLU A 272     -21.674  -7.306  17.780  1.00  0.00      RA0  C
ATOM   2766  O   GLU A 272     -22.679  -7.199  18.483  1.00  0.00      RA0  O
ATOM   2767  N   SER A 273     -20.467  -7.574  18.288  1.00  0.00      RA0  N
ATOM   2768  H   SER A 273     -19.689  -7.635  17.662  1.00  0.00      RA0  H
ATOM   2769  CA  SER A 273     -20.221  -7.824  19.710  1.00  0.00      RA0  C
ATOM   2770  CB  SER A 273     -18.764  -8.253  19.859  1.00  0.00      RA0  C
ATOM   2771  OG  SER A 273     -18.539  -9.417  19.052  1.00  0.00      RA0  O
ATOM   2772  HG  SER A 273     -18.556  -9.141  18.140  1.00  0.00      RA0  H
ATOM   2773  C   SER A 273     -20.644  -6.628  20.576  1.00  0.00      RA0  C
ATOM   2774  O   SER A 273     -21.249  -6.805  21.637  1.00  0.00      RA0  O
ATOM   2775  N   GLN A 274     -20.373  -5.401  20.122  1.00  0.00      RA0  N
ATOM   2776  H   GLN A 274     -19.905  -5.315  19.239  1.00  0.00      RA0  H
ATOM   2777  CA  GLN A 274     -20.756  -4.173  20.823  1.00  0.00      RA0  C
ATOM   2778  CB  GLN A 274     -20.044  -2.964  20.218  1.00  0.00      RA0  C
ATOM   2779  CG  GLN A 274     -18.535  -3.015  20.449  1.00  0.00      RA0  C
ATOM   2780  CD  GLN A 274     -17.877  -1.845  19.752  1.00  0.00      RA0  C
ATOM   2781  OE1 GLN A 274     -18.455  -1.197  18.886  1.00  0.00      RA0  O
ATOM   2782  NE2 GLN A 274     -16.633  -1.604  20.197  1.00  0.00      RA0  N
ATOM   2783 HE21 GLN A 274     -16.207  -2.180  20.893  1.00  0.00      RA0  H
ATOM   2784 HE22 GLN A 274     -16.064  -0.844  19.868  1.00  0.00      RA0  H
ATOM   2785  C   GLN A 274     -22.271  -3.948  20.833  1.00  0.00      RA0  C
ATOM   2786  O   GLN A 274     -22.834  -3.600  21.874  1.00  0.00      RA0  O
ATOM   2787  N   LEU A 275     -22.951  -4.179  19.705  1.00  0.00      RA0  N
ATOM   2788  H   LEU A 275     -22.442  -4.473  18.892  1.00  0.00      RA0  H
ATOM   2789  CA  LEU A 275     -24.409  -4.075  19.630  1.00  0.00      RA0  C
ATOM   2790  CB  LEU A 275     -24.893  -4.152  18.191  1.00  0.00      RA0  C
ATOM   2791  CG  LEU A 275     -24.564  -2.856  17.461  1.00  0.00      RA0  C
ATOM   2792  CD1 LEU A 275     -25.045  -2.903  16.017  1.00  0.00      RA0  C
ATOM   2793  CD2 LEU A 275     -25.106  -1.635  18.209  1.00  0.00      RA0  C
ATOM   2794  C   LEU A 275     -25.102  -5.126  20.498  1.00  0.00      RA0  C
ATOM   2795  O   LEU A 275     -26.044  -4.785  21.214  1.00  0.00      RA0  O
ATOM   2796  N   GLN A 276     -24.616  -6.369  20.500  1.00  0.00      RA0  N
ATOM   2797  H   GLN A 276     -23.858  -6.603  19.888  1.00  0.00      RA0  H
ATOM   2798  CA  GLN A 276     -25.155  -7.413  21.369  1.00  0.00      RA0  C
ATOM   2799  CB  GLN A 276     -24.600  -8.789  21.019  1.00  0.00      RA0  C
ATOM   2800  CG  GLN A 276     -25.420  -9.880  21.710  1.00  0.00      RA0  C
ATOM   2801  CD  GLN A 276     -24.892 -11.244  21.329  1.00  0.00      RA0  C
ATOM   2802  OE1 GLN A 276     -23.975 -11.389  20.526  1.00  0.00      RA0  O
ATOM   2803  NE2 GLN A 276     -25.521 -12.246  21.959  1.00  0.00      RA0  N
ATOM   2804 HE21 GLN A 276     -26.248 -12.023  22.621  1.00  0.00      RA0  H
ATOM   2805 HE22 GLN A 276     -25.314 -13.212  21.829  1.00  0.00      RA0  H
ATOM   2806  C   GLN A 276     -24.947  -7.065  22.851  1.00  0.00      RA0  C
ATOM   2807  O   GLN A 276     -25.880  -7.140  23.647  1.00  0.00      RA0  O
ATOM   2808  N   THR A 277     -23.765  -6.569  23.221  1.00  0.00      RA0  N
ATOM   2809  H   THR A 277     -23.029  -6.507  22.547  1.00  0.00      RA0  H
ATOM   2810  CA  THR A 277     -23.497  -6.084  24.589  1.00  0.00      RA0  C
ATOM   2811  CB  THR A 277     -22.026  -5.713  24.689  1.00  0.00      RA0  C
ATOM   2812  OG1 THR A 277     -21.221  -6.843  24.329  1.00  0.00      RA0  O
ATOM   2813  HG1 THR A 277     -21.403  -7.044  23.419  1.00  0.00      RA0  H
ATOM   2814  CG2 THR A 277     -21.675  -5.233  26.094  1.00  0.00      RA0  C
ATOM   2815  C   THR A 277     -24.449  -4.954  24.987  1.00  0.00      RA0  C
ATOM   2816  O   THR A 277     -24.969  -4.928  26.103  1.00  0.00      RA0  O
ATOM   2817  N   ARG A 278     -24.754  -4.036  24.064  1.00  0.00      RA0  N
ATOM   2818  H   ARG A 278     -24.294  -4.077  23.175  1.00  0.00      RA0  H
ATOM   2819  CA  ARG A 278     -25.745  -2.981  24.302  1.00  0.00      RA0  C
ATOM   2820  CB  ARG A 278     -25.722  -1.924  23.195  1.00  0.00      RA0  C
ATOM   2821  CG  ARG A 278     -26.530  -0.716  23.662  1.00  0.00      RA0  C
ATOM   2822  CD  ARG A 278     -26.637   0.469  22.704  1.00  0.00      RA0  C
ATOM   2823  NE  ARG A 278     -27.371   1.532  23.387  1.00  0.00      RA0  N
ATOM   2824  HE  ARG A 278     -27.170   1.629  24.381  1.00  0.00      RA0  H
ATOM   2825  CZ  ARG A 278     -28.268   2.342  22.760  1.00  0.00      RA0  C
ATOM   2826  NH1 ARG A 278     -28.489   2.193  21.432  1.00  0.00      RA0  N
ATOM   2827 HH11 ARG A 278     -29.198   2.701  20.928  1.00  0.00      RA0  H
ATOM   2828 HH12 ARG A 278     -27.925   1.565  20.892  1.00  0.00      RA0  H
ATOM   2829  NH2 ARG A 278     -28.923   3.268  23.489  1.00  0.00      RA0  N
ATOM   2830 HH21 ARG A 278     -29.577   3.938  23.136  1.00  0.00      RA0  H
ATOM   2831 HH22 ARG A 278     -28.743   3.297  24.490  1.00  0.00      RA0  H
ATOM   2832  C   ARG A 278     -27.160  -3.539  24.497  1.00  0.00      RA0  C
ATOM   2833  O   ARG A 278     -27.898  -3.046  25.348  1.00  0.00      RA0  O
ATOM   2834  N   GLN A 279     -27.554  -4.567  23.746  1.00  0.00      RA0  N
ATOM   2835  H   GLN A 279     -26.888  -4.971  23.113  1.00  0.00      RA0  H
ATOM   2836  CA  GLN A 279     -28.834  -5.255  23.957  1.00  0.00      RA0  C
ATOM   2837  CB  GLN A 279     -29.057  -6.241  22.815  1.00  0.00      RA0  C
ATOM   2838  CG  GLN A 279     -29.148  -5.474  21.495  1.00  0.00      RA0  C
ATOM   2839  CD  GLN A 279     -28.925  -6.415  20.332  1.00  0.00      RA0  C
ATOM   2840  OE1 GLN A 279     -28.368  -7.495  20.470  1.00  0.00      RA0  O
ATOM   2841  NE2 GLN A 279     -29.392  -5.938  19.164  1.00  0.00      RA0  N
ATOM   2842 HE21 GLN A 279     -29.828  -5.042  19.100  1.00  0.00      RA0  H
ATOM   2843 HE22 GLN A 279     -29.308  -6.496  18.335  1.00  0.00      RA0  H
ATOM   2844  C   GLN A 279     -28.897  -5.909  25.345  1.00  0.00      RA0  C
ATOM   2845  O   GLN A 279     -29.911  -5.774  26.026  1.00  0.00      RA0  O
ATOM   2846  N   GLN A 280     -27.804  -6.516  25.814  1.00  0.00      RA0  N
ATOM   2847  H   GLN A 280     -27.018  -6.614  25.199  1.00  0.00      RA0  H
ATOM   2848  CA  GLN A 280     -27.706  -7.078  27.167  1.00  0.00      RA0  C
ATOM   2849  CB  GLN A 280     -26.384  -7.828  27.324  1.00  0.00      RA0  C
ATOM   2850  CG  GLN A 280     -26.282  -8.998  26.347  1.00  0.00      RA0  C
ATOM   2851  CD  GLN A 280     -24.889  -9.587  26.402  1.00  0.00      RA0  C
ATOM   2852  OE1 GLN A 280     -23.983  -9.045  27.028  1.00  0.00      RA0  O
ATOM   2853  NE2 GLN A 280     -24.768 -10.721  25.696  1.00  0.00      RA0  N
ATOM   2854 HE21 GLN A 280     -25.601 -11.078  25.252  1.00  0.00      RA0  H
ATOM   2855 HE22 GLN A 280     -23.926 -11.252  25.587  1.00  0.00      RA0  H
ATOM   2856  C   GLN A 280     -27.856  -5.995  28.251  1.00  0.00      RA0  C
ATOM   2857  O   GLN A 280     -28.585  -6.191  29.223  1.00  0.00      RA0  O
ATOM   2858  N   ILE A 281     -27.241  -4.820  28.070  1.00  0.00      RA0  N
ATOM   2859  H   ILE A 281     -26.642  -4.731  27.271  1.00  0.00      RA0  H
ATOM   2860  CA  ILE A 281     -27.374  -3.686  29.004  1.00  0.00      RA0  C
ATOM   2861  CB  ILE A 281     -26.366  -2.605  28.607  1.00  0.00      RA0  C
ATOM   2862  CG2 ILE A 281     -26.576  -1.291  29.358  1.00  0.00      RA0  C
ATOM   2863  CG1 ILE A 281     -24.952  -3.153  28.802  1.00  0.00      RA0  C
ATOM   2864  CD1 ILE A 281     -23.871  -2.235  28.237  1.00  0.00      RA0  C
ATOM   2865  C   ILE A 281     -28.817  -3.156  29.042  1.00  0.00      RA0  C
ATOM   2866  O   ILE A 281     -29.346  -2.894  30.125  1.00  0.00      RA0  O
ATOM   2867  N   LYS A 282     -29.494  -3.058  27.890  1.00  0.00      RA0  N
ATOM   2868  H   LYS A 282     -28.995  -3.259  27.044  1.00  0.00      RA0  H
ATOM   2869  CA  LYS A 282     -30.931  -2.732  27.837  1.00  0.00      RA0  C
ATOM   2870  CB  LYS A 282     -31.417  -2.653  26.390  1.00  0.00      RA0  C
ATOM   2871  CG  LYS A 282     -30.706  -1.664  25.468  1.00  0.00      RA0  C
ATOM   2872  CD  LYS A 282     -31.088  -1.952  24.013  1.00  0.00      RA0  C
ATOM   2873  CE  LYS A 282     -30.371  -1.067  22.993  1.00  0.00      RA0  C
ATOM   2874  NZ  LYS A 282     -30.795  -1.441  21.635  1.00  0.00      RA0  N
ATOM   2875  HZ1 LYS A 282     -30.760  -0.619  21.003  1.00  0.00      RA0  H
ATOM   2876  HZ2 LYS A 282     -30.170  -2.167  21.215  1.00  0.00      RA0  H
ATOM   2877  HZ3 LYS A 282     -31.765  -1.810  21.657  1.00  0.00      RA0  H
ATOM   2878  C   LYS A 282     -31.785  -3.797  28.515  1.00  0.00      RA0  C
ATOM   2879  O   LYS A 282     -32.707  -3.470  29.252  1.00  0.00      RA0  O
ATOM   2880  N   LYS A 283     -31.448  -5.073  28.334  1.00  0.00      RA0  N
ATOM   2881  H   LYS A 283     -30.671  -5.294  27.743  1.00  0.00      RA0  H
ATOM   2882  CA  LYS A 283     -32.157  -6.170  28.989  1.00  0.00      RA0  C
ATOM   2883  CB  LYS A 283     -31.738  -7.504  28.360  1.00  0.00      RA0  C
ATOM   2884  CG  LYS A 283     -32.308  -8.755  29.036  1.00  0.00      RA0  C
ATOM   2885  CD  LYS A 283     -33.830  -8.789  29.176  1.00  0.00      RA0  C
ATOM   2886  CE  LYS A 283     -34.246  -9.987  30.028  1.00  0.00      RA0  C
ATOM   2887  NZ  LYS A 283     -35.627  -9.837  30.485  1.00  0.00      RA0  N
ATOM   2888  HZ1 LYS A 283     -35.734 -10.136  31.477  1.00  0.00      RA0  H
ATOM   2889  HZ2 LYS A 283     -35.974  -8.857  30.430  1.00  0.00      RA0  H
ATOM   2890  HZ3 LYS A 283     -36.314 -10.434  29.982  1.00  0.00      RA0  H
ATOM   2891  C   LYS A 283     -32.006  -6.124  30.513  1.00  0.00      RA0  C
ATOM   2892  O   LYS A 283     -32.969  -6.379  31.228  1.00  0.00      RA0  O
ATOM   2893  N   LEU A 284     -30.840  -5.723  31.027  1.00  0.00      RA0  N
ATOM   2894  H   LEU A 284     -30.070  -5.580  30.401  1.00  0.00      RA0  H
ATOM   2895  CA  LEU A 284     -30.666  -5.446  32.458  1.00  0.00      RA0  C
ATOM   2896  CB  LEU A 284     -29.225  -5.058  32.784  1.00  0.00      RA0  C
ATOM   2897  CG  LEU A 284     -28.248  -6.223  32.896  1.00  0.00      RA0  C
ATOM   2898  CD1 LEU A 284     -26.838  -5.718  33.191  1.00  0.00      RA0  C
ATOM   2899  CD2 LEU A 284     -28.694  -7.252  33.935  1.00  0.00      RA0  C
ATOM   2900  C   LEU A 284     -31.578  -4.310  32.943  1.00  0.00      RA0  C
ATOM   2901  O   LEU A 284     -32.107  -4.400  34.047  1.00  0.00      RA0  O
ATOM   2902  N   GLU A 285     -31.794  -3.268  32.136  1.00  0.00      RA0  N
ATOM   2903  H   GLU A 285     -31.343  -3.257  31.241  1.00  0.00      RA0  H
ATOM   2904  CA  GLU A 285     -32.752  -2.197  32.449  1.00  0.00      RA0  C
ATOM   2905  CB  GLU A 285     -32.769  -1.133  31.349  1.00  0.00      RA0  C
ATOM   2906  CG  GLU A 285     -34.092  -0.359  31.278  1.00  0.00      RA0  C
ATOM   2907  CD  GLU A 285     -33.857   1.116  31.031  1.00  0.00      RA0  C
ATOM   2908  OE1 GLU A 285     -34.317   1.925  31.834  1.00  0.00      RA0  O
ATOM   2909  OE2 GLU A 285     -33.161   1.467  30.085  1.00  0.00      RA0  O
ATOM   2910  C   GLU A 285     -34.181  -2.735  32.585  1.00  0.00      RA0  C
ATOM   2911  O   GLU A 285     -34.851  -2.446  33.573  1.00  0.00      RA0  O
ATOM   2912  N   GLU A 286     -34.627  -3.575  31.645  1.00  0.00      RA0  N
ATOM   2913  H   GLU A 286     -34.032  -3.758  30.859  1.00  0.00      RA0  H
ATOM   2914  CA  GLU A 286     -35.939  -4.236  31.716  1.00  0.00      RA0  C
ATOM   2915  CB  GLU A 286     -36.170  -5.022  30.426  1.00  0.00      RA0  C
ATOM   2916  CG  GLU A 286     -37.477  -5.813  30.401  1.00  0.00      RA0  C
ATOM   2917  CD  GLU A 286     -37.144  -7.280  30.536  1.00  0.00      RA0  C
ATOM   2918  OE1 GLU A 286     -37.285  -8.018  29.567  1.00  0.00      RA0  O
ATOM   2919  OE2 GLU A 286     -36.682  -7.705  31.589  1.00  0.00      RA0  O
ATOM   2920  C   GLU A 286     -36.079  -5.090  32.987  1.00  0.00      RA0  C
ATOM   2921  O   GLU A 286     -37.102  -5.046  33.675  1.00  0.00      RA0  O
ATOM   2922  N   LEU A 287     -35.038  -5.856  33.335  1.00  0.00      RA0  N
ATOM   2923  H   LEU A 287     -34.285  -5.921  32.678  1.00  0.00      RA0  H
ATOM   2924  CA  LEU A 287     -35.017  -6.677  34.547  1.00  0.00      RA0  C
ATOM   2925  CB  LEU A 287     -33.703  -7.456  34.603  1.00  0.00      RA0  C
ATOM   2926  CG  LEU A 287     -33.637  -8.755  33.811  1.00  0.00      RA0  C
ATOM   2927  CD1 LEU A 287     -32.219  -9.058  33.329  1.00  0.00      RA0  C
ATOM   2928  CD2 LEU A 287     -34.172  -9.912  34.644  1.00  0.00      RA0  C
ATOM   2929  C   LEU A 287     -35.044  -5.819  35.819  1.00  0.00      RA0  C
ATOM   2930  O   LEU A 287     -35.741  -6.167  36.776  1.00  0.00      RA0  O
ATOM   2931  N   GLN A 288     -34.339  -4.688  35.828  1.00  0.00      RA0  N
ATOM   2932  H   GLN A 288     -33.823  -4.447  35.003  1.00  0.00      RA0  H
ATOM   2933  CA  GLN A 288     -34.337  -3.744  36.943  1.00  0.00      RA0  C
ATOM   2934  CB  GLN A 288     -33.202  -2.760  36.644  1.00  0.00      RA0  C
ATOM   2935  CG  GLN A 288     -32.857  -1.689  37.672  1.00  0.00      RA0  C
ATOM   2936  CD  GLN A 288     -33.640  -0.425  37.399  1.00  0.00      RA0  C
ATOM   2937  OE1 GLN A 288     -33.260   0.398  36.566  1.00  0.00      RA0  O
ATOM   2938  NE2 GLN A 288     -34.742  -0.313  38.158  1.00  0.00      RA0  N
ATOM   2939 HE21 GLN A 288     -34.950  -1.056  38.810  1.00  0.00      RA0  H
ATOM   2940 HE22 GLN A 288     -35.379   0.454  38.118  1.00  0.00      RA0  H
ATOM   2941  C   GLN A 288     -35.706  -3.077  37.133  1.00  0.00      RA0  C
ATOM   2942  O   GLN A 288     -36.147  -2.926  38.270  1.00  0.00      RA0  O
ATOM   2943  N   GLN A 289     -36.421  -2.747  36.053  1.00  0.00      RA0  N
ATOM   2944  H   GLN A 289     -36.017  -2.897  35.148  1.00  0.00      RA0  H
ATOM   2945  CA  GLN A 289     -37.778  -2.187  36.136  1.00  0.00      RA0  C
ATOM   2946  CB  GLN A 289     -38.240  -1.684  34.768  1.00  0.00      RA0  C
ATOM   2947  CG  GLN A 289     -37.365  -0.533  34.260  1.00  0.00      RA0  C
ATOM   2948  CD  GLN A 289     -37.934  -0.005  32.959  1.00  0.00      RA0  C
ATOM   2949  OE1 GLN A 289     -39.078  -0.274  32.609  1.00  0.00      RA0  O
ATOM   2950  NE2 GLN A 289     -37.083   0.771  32.264  1.00  0.00      RA0  N
ATOM   2951 HE21 GLN A 289     -36.140   0.975  32.550  1.00  0.00      RA0  H
ATOM   2952 HE22 GLN A 289     -37.321   1.188  31.388  1.00  0.00      RA0  H
ATOM   2953  C   GLN A 289     -38.785  -3.158  36.771  1.00  0.00      RA0  C
ATOM   2954  O   GLN A 289     -39.708  -2.720  37.457  1.00  0.00      RA0  O
ATOM   2955  N   LYS A 290     -38.606  -4.471  36.570  1.00  0.00      RA0  N
ATOM   2956  H   LYS A 290     -37.843  -4.747  35.984  1.00  0.00      RA0  H
ATOM   2957  CA  LYS A 290     -39.445  -5.512  37.187  1.00  0.00      RA0  C
ATOM   2958  CB  LYS A 290     -39.229  -6.922  36.562  1.00  0.00      RA0  C
ATOM   2959  CG  LYS A 290     -39.274  -7.279  35.054  1.00  0.00      RA0  C
ATOM   2960  CD  LYS A 290     -38.998  -8.794  34.811  1.00  0.00      RA0  C
ATOM   2961  CE  LYS A 290     -38.927  -9.299  33.346  1.00  0.00      RA0  C
ATOM   2962  NZ  LYS A 290     -38.638 -10.749  33.238  1.00  0.00      RA0  N
ATOM   2963  HZ1 LYS A 290     -39.439 -11.386  33.462  1.00  0.00      RA0  H
ATOM   2964  HZ2 LYS A 290     -38.262 -11.032  32.307  1.00  0.00      RA0  H
ATOM   2965  HZ3 LYS A 290     -37.908 -11.080  33.899  1.00  0.00      RA0  H
ATOM   2966  C   LYS A 290     -39.095  -5.755  38.663  1.00  0.00      RA0  C
ATOM   2967  O   LYS A 290     -39.994  -5.877  39.489  1.00  0.00      RA0  O
ATOM   2968  N   VAL A 291     -37.804  -5.859  38.997  1.00  0.00      RA0  N
ATOM   2969  H   VAL A 291     -37.091  -5.686  38.313  1.00  0.00      RA0  H
ATOM   2970  CA  VAL A 291     -37.320  -6.152  40.360  1.00  0.00      RA0  C
ATOM   2971  CB  VAL A 291     -36.961  -7.638  40.526  1.00  0.00      RA0  C
ATOM   2972  CG1 VAL A 291     -36.215  -7.894  41.839  1.00  0.00      RA0  C
ATOM   2973  CG2 VAL A 291     -38.195  -8.538  40.415  1.00  0.00      RA0  C
ATOM   2974  C   VAL A 291     -36.105  -5.279  40.672  1.00  0.00      RA0  C
ATOM   2975  O   VAL A 291     -35.070  -5.395  40.019  1.00  0.00      RA0  O
ATOM   2976  N   SER A 292     -36.204  -4.449  41.712  1.00  0.00      RA0  N
ATOM   2977  H   SER A 292     -37.043  -4.385  42.252  1.00  0.00      RA0  H
ATOM   2978  CA  SER A 292     -35.132  -3.557  42.171  1.00  0.00      RA0  C
ATOM   2979  CB  SER A 292     -35.188  -2.201  41.476  1.00  0.00      RA0  C
ATOM   2980  OG  SER A 292     -34.419  -2.275  40.273  1.00  0.00      RA0  O
ATOM   2981  HG  SER A 292     -33.663  -2.831  40.477  1.00  0.00      RA0  H
ATOM   2982  C   SER A 292     -35.129  -3.466  43.697  1.00  0.00      RA0  C
ATOM   2983  O   SER A 292     -36.162  -3.632  44.343  1.00  0.00      RA0  O
ATOM   2984  N   TYR A 293     -33.968  -3.178  44.285  1.00  0.00      RA0  N
ATOM   2985  H   TYR A 293     -33.146  -3.006  43.735  1.00  0.00      RA0  H
ATOM   2986  CA  TYR A 293     -33.786  -3.095  45.738  1.00  0.00      RA0  C
ATOM   2987  CB  TYR A 293     -33.553  -4.501  46.321  1.00  0.00      RA0  C
ATOM   2988  CG  TYR A 293     -32.586  -5.291  45.462  1.00  0.00      RA0  C
ATOM   2989  CD1 TYR A 293     -33.072  -6.092  44.432  1.00  0.00      RA0  C
ATOM   2990  CE1 TYR A 293     -32.193  -6.741  43.576  1.00  0.00      RA0  C
ATOM   2991  CD2 TYR A 293     -31.216  -5.217  45.686  1.00  0.00      RA0  C
ATOM   2992  CE2 TYR A 293     -30.336  -5.883  44.838  1.00  0.00      RA0  C
ATOM   2993  CZ  TYR A 293     -30.823  -6.606  43.755  1.00  0.00      RA0  C
ATOM   2994  OH  TYR A 293     -29.954  -7.173  42.842  1.00  0.00      RA0  O
ATOM   2995  HH  TYR A 293     -29.117  -7.320  43.292  1.00  0.00      RA0  H
ATOM   2996  C   TYR A 293     -32.644  -2.137  46.110  1.00  0.00      RA0  C
ATOM   2997  O   TYR A 293     -31.895  -1.650  45.261  1.00  0.00      RA0  O
ATOM   2998  N   LYS A 294     -32.508  -1.826  47.404  1.00  0.00      RA0  N
ATOM   2999  H   LYS A 294     -33.070  -2.323  48.063  1.00  0.00      RA0  H
ATOM   3000  CA  LYS A 294     -31.416  -0.979  47.900  1.00  0.00      RA0  C
ATOM   3001  CB  LYS A 294     -31.639  -0.659  49.380  1.00  0.00      RA0  C
ATOM   3002  CG  LYS A 294     -30.542   0.214  49.993  1.00  0.00      RA0  C
ATOM   3003  CD  LYS A 294     -30.761   0.455  51.489  1.00  0.00      RA0  C
ATOM   3004  CE  LYS A 294     -29.653   1.302  52.122  1.00  0.00      RA0  C
ATOM   3005  NZ  LYS A 294     -29.920   1.469  53.558  1.00  0.00      RA0  N
ATOM   3006  HZ1 LYS A 294     -29.166   2.043  53.986  1.00  0.00      RA0  H
ATOM   3007  HZ2 LYS A 294     -30.835   1.945  53.691  1.00  0.00      RA0  H
ATOM   3008  HZ3 LYS A 294     -29.945   0.536  54.018  1.00  0.00      RA0  H
ATOM   3009  C   LYS A 294     -30.077  -1.695  47.692  1.00  0.00      RA0  C
ATOM   3010  O   LYS A 294     -29.866  -2.764  48.251  1.00  0.00      RA0  O
ATOM   3011  N   GLY A 295     -29.167  -1.075  46.941  1.00  0.00      RA0  N
ATOM   3012  H   GLY A 295     -29.460  -0.263  46.438  1.00  0.00      RA0  H
ATOM   3013  CA  GLY A 295     -27.864  -1.668  46.613  1.00  0.00      RA0  C
ATOM   3014  C   GLY A 295     -27.863  -2.561  45.368  1.00  0.00      RA0  C
ATOM   3015  O   GLY A 295     -26.890  -3.290  45.171  1.00  0.00      RA0  O
ATOM   3016  N   ASP A 296     -28.922  -2.497  44.549  1.00  0.00      RA0  N
ATOM   3017  H   ASP A 296     -29.699  -1.910  44.777  1.00  0.00      RA0  H
ATOM   3018  CA  ASP A 296     -29.006  -3.176  43.253  1.00  0.00      RA0  C
ATOM   3019  CB  ASP A 296     -30.377  -2.800  42.666  1.00  0.00      RA0  C
ATOM   3020  CG  ASP A 296     -30.750  -3.544  41.398  1.00  0.00      RA0  C
ATOM   3021  OD1 ASP A 296     -29.872  -3.955  40.648  1.00  0.00      RA0  O
ATOM   3022  OD2 ASP A 296     -31.945  -3.722  41.159  1.00  0.00      RA0  O
ATOM   3023  C   ASP A 296     -27.864  -2.721  42.319  1.00  0.00      RA0  C
ATOM   3024  O   ASP A 296     -27.794  -1.536  41.963  1.00  0.00      RA0  O
ATOM   3025  N   PRO A 297     -26.959  -3.633  41.912  1.00  0.00      RA0  N
ATOM   3026  CD  PRO A 297     -27.049  -5.056  42.203  1.00  0.00      RA0  C
ATOM   3027  CA  PRO A 297     -25.813  -3.292  41.074  1.00  0.00      RA0  C
ATOM   3028  CB  PRO A 297     -25.045  -4.611  41.011  1.00  0.00      RA0  C
ATOM   3029  CG  PRO A 297     -26.123  -5.678  41.173  1.00  0.00      RA0  C
ATOM   3030  C   PRO A 297     -26.221  -2.784  39.684  1.00  0.00      RA0  C
ATOM   3031  O   PRO A 297     -25.461  -2.027  39.078  1.00  0.00      RA0  O
ATOM   3032  N   ILE A 298     -27.410  -3.142  39.177  1.00  0.00      RA0  N
ATOM   3033  H   ILE A 298     -28.060  -3.651  39.749  1.00  0.00      RA0  H
ATOM   3034  CA  ILE A 298     -27.876  -2.644  37.875  1.00  0.00      RA0  C
ATOM   3035  CB  ILE A 298     -29.145  -3.346  37.397  1.00  0.00      RA0  C
ATOM   3036  CG2 ILE A 298     -29.504  -2.855  35.993  1.00  0.00      RA0  C
ATOM   3037  CG1 ILE A 298     -29.000  -4.867  37.433  1.00  0.00      RA0  C
ATOM   3038  CD1 ILE A 298     -30.291  -5.558  36.995  1.00  0.00      RA0  C
ATOM   3039  C   ILE A 298     -28.089  -1.130  37.952  1.00  0.00      RA0  C
ATOM   3040  O   ILE A 298     -27.578  -0.395  37.112  1.00  0.00      RA0  O
ATOM   3041  N   VAL A 299     -28.768  -0.642  38.995  1.00  0.00      RA0  N
ATOM   3042  H   VAL A 299     -29.084  -1.296  39.687  1.00  0.00      RA0  H
ATOM   3043  CA  VAL A 299     -29.017   0.799  39.190  1.00  0.00      RA0  C
ATOM   3044  CB  VAL A 299     -29.876   1.016  40.441  1.00  0.00      RA0  C
ATOM   3045  CG1 VAL A 299     -30.156   2.500  40.684  1.00  0.00      RA0  C
ATOM   3046  CG2 VAL A 299     -31.167   0.203  40.370  1.00  0.00      RA0  C
ATOM   3047  C   VAL A 299     -27.704   1.575  39.318  1.00  0.00      RA0  C
ATOM   3048  O   VAL A 299     -27.580   2.671  38.776  1.00  0.00      RA0  O
ATOM   3049  N   GLN A 300     -26.715   0.999  40.007  1.00  0.00      RA0  N
ATOM   3050  H   GLN A 300     -26.889   0.080  40.365  1.00  0.00      RA0  H
ATOM   3051  CA  GLN A 300     -25.427   1.647  40.273  1.00  0.00      RA0  C
ATOM   3052  CB  GLN A 300     -24.636   0.834  41.303  1.00  0.00      RA0  C
ATOM   3053  CG  GLN A 300     -25.354   0.420  42.591  1.00  0.00      RA0  C
ATOM   3054  CD  GLN A 300     -24.444  -0.508  43.382  1.00  0.00      RA0  C
ATOM   3055  OE1 GLN A 300     -24.763  -1.657  43.690  1.00  0.00      RA0  O
ATOM   3056  NE2 GLN A 300     -23.263   0.058  43.688  1.00  0.00      RA0  N
ATOM   3057 HE21 GLN A 300     -23.064   1.006  43.438  1.00  0.00      RA0  H
ATOM   3058 HE22 GLN A 300     -22.541  -0.449  44.159  1.00  0.00      RA0  H
ATOM   3059  C   GLN A 300     -24.537   1.763  39.029  1.00  0.00      RA0  C
ATOM   3060  O   GLN A 300     -23.877   2.784  38.849  1.00  0.00      RA0  O
ATOM   3061  N   HIS A 301     -24.498   0.732  38.180  1.00  0.00      RA0  N
ATOM   3062  H   HIS A 301     -25.117  -0.044  38.329  1.00  0.00      RA0  H
ATOM   3063  CA  HIS A 301     -23.481   0.623  37.128  1.00  0.00      RA0  C
ATOM   3064  CB  HIS A 301     -22.639  -0.629  37.330  1.00  0.00      RA0  C
ATOM   3065  CG  HIS A 301     -22.010  -0.565  38.703  1.00  0.00      RA0  C
ATOM   3066  ND1 HIS A 301     -21.248   0.462  39.125  1.00  0.00      RA0  N
ATOM   3067  HD1 HIS A 301     -21.021   1.270  38.616  1.00  0.00      RA0  H
ATOM   3068  CD2 HIS A 301     -22.117  -1.499  39.739  1.00  0.00      RA0  C
ATOM   3069  NE2 HIS A 301     -21.409  -1.021  40.792  1.00  0.00      RA0  N
ATOM   3070  CE1 HIS A 301     -20.873   0.184  40.414  1.00  0.00      RA0  C
ATOM   3071  C   HIS A 301     -24.020   0.753  35.701  1.00  0.00      RA0  C
ATOM   3072  O   HIS A 301     -23.261   1.126  34.805  1.00  0.00      RA0  O
ATOM   3073  N   ARG A 302     -25.309   0.482  35.462  1.00  0.00      RA0  N
ATOM   3074  H   ARG A 302     -25.911   0.254  36.230  1.00  0.00      RA0  H
ATOM   3075  CA  ARG A 302     -25.889   0.482  34.109  1.00  0.00      RA0  C
ATOM   3076  CB  ARG A 302     -27.347   0.051  34.101  1.00  0.00      RA0  C
ATOM   3077  CG  ARG A 302     -27.856  -0.061  32.676  1.00  0.00      RA0  C
ATOM   3078  CD  ARG A 302     -29.334  -0.388  32.656  1.00  0.00      RA0  C
ATOM   3079  NE  ARG A 302     -30.109   0.621  33.374  1.00  0.00      RA0  N
ATOM   3080  HE  ARG A 302     -30.128   0.571  34.378  1.00  0.00      RA0  H
ATOM   3081  CZ  ARG A 302     -30.951   1.376  32.615  1.00  0.00      RA0  C
ATOM   3082  NH1 ARG A 302     -30.765   1.423  31.278  1.00  0.00      RA0  N
ATOM   3083 HH11 ARG A 302     -31.498   1.796  30.682  1.00  0.00      RA0  H
ATOM   3084 HH12 ARG A 302     -29.955   1.066  30.808  1.00  0.00      RA0  H
ATOM   3085  NH2 ARG A 302     -31.985   2.016  33.197  1.00  0.00      RA0  N
ATOM   3086 HH21 ARG A 302     -32.723   2.407  32.618  1.00  0.00      RA0  H
ATOM   3087 HH22 ARG A 302     -32.123   2.082  34.188  1.00  0.00      RA0  H
ATOM   3088  C   ARG A 302     -25.685   1.801  33.347  1.00  0.00      RA0  C
ATOM   3089  O   ARG A 302     -25.294   1.701  32.187  1.00  0.00      RA0  O
ATOM   3090  N   PRO A 303     -25.875   3.008  33.930  1.00  0.00      RA0  N
ATOM   3091  CD  PRO A 303     -26.390   3.298  35.273  1.00  0.00      RA0  C
ATOM   3092  CA  PRO A 303     -25.667   4.254  33.184  1.00  0.00      RA0  C
ATOM   3093  CB  PRO A 303     -25.971   5.356  34.204  1.00  0.00      RA0  C
ATOM   3094  CG  PRO A 303     -26.936   4.714  35.189  1.00  0.00      RA0  C
ATOM   3095  C   PRO A 303     -24.250   4.376  32.605  1.00  0.00      RA0  C
ATOM   3096  O   PRO A 303     -24.092   4.707  31.435  1.00  0.00      RA0  O
ATOM   3097  N   MET A 304     -23.231   4.019  33.393  1.00  0.00      RA0  N
ATOM   3098  H   MET A 304     -23.433   3.656  34.301  1.00  0.00      RA0  H
ATOM   3099  CA  MET A 304     -21.828   4.029  32.965  1.00  0.00      RA0  C
ATOM   3100  CB  MET A 304     -20.938   3.775  34.180  1.00  0.00      RA0  C
ATOM   3101  CG  MET A 304     -19.451   3.670  33.841  1.00  0.00      RA0  C
ATOM   3102  SD  MET A 304     -18.499   3.069  35.245  1.00  0.00      RA0  S
ATOM   3103  CE  MET A 304     -19.385   1.519  35.484  1.00  0.00      RA0  C
ATOM   3104  C   MET A 304     -21.548   2.967  31.890  1.00  0.00      RA0  C
ATOM   3105  O   MET A 304     -20.790   3.216  30.955  1.00  0.00      RA0  O
ATOM   3106  N   LEU A 305     -22.139   1.772  32.010  1.00  0.00      RA0  N
ATOM   3107  H   LEU A 305     -22.756   1.626  32.785  1.00  0.00      RA0  H
ATOM   3108  CA  LEU A 305     -21.990   0.717  31.002  1.00  0.00      RA0  C
ATOM   3109  CB  LEU A 305     -22.627  -0.583  31.496  1.00  0.00      RA0  C
ATOM   3110  CG  LEU A 305     -21.981  -1.141  32.765  1.00  0.00      RA0  C
ATOM   3111  CD1 LEU A 305     -22.757  -2.341  33.313  1.00  0.00      RA0  C
ATOM   3112  CD2 LEU A 305     -20.500  -1.461  32.563  1.00  0.00      RA0  C
ATOM   3113  C   LEU A 305     -22.606   1.133  29.656  1.00  0.00      RA0  C
ATOM   3114  O   LEU A 305     -21.961   0.949  28.625  1.00  0.00      RA0  O
ATOM   3115  N   GLU A 306     -23.806   1.727  29.666  1.00  0.00      RA0  N
ATOM   3116  H   GLU A 306     -24.255   1.883  30.546  1.00  0.00      RA0  H
ATOM   3117  CA  GLU A 306     -24.476   2.221  28.452  1.00  0.00      RA0  C
ATOM   3118  CB  GLU A 306     -25.912   2.653  28.778  1.00  0.00      RA0  C
ATOM   3119  CG  GLU A 306     -26.687   3.354  27.649  1.00  0.00      RA0  C
ATOM   3120  CD  GLU A 306     -27.190   2.403  26.571  1.00  0.00      RA0  C
ATOM   3121  OE1 GLU A 306     -28.271   2.638  26.038  1.00  0.00      RA0  O
ATOM   3122  OE2 GLU A 306     -26.514   1.441  26.230  1.00  0.00      RA0  O
ATOM   3123  C   GLU A 306     -23.685   3.370  27.805  1.00  0.00      RA0  C
ATOM   3124  O   GLU A 306     -23.490   3.379  26.592  1.00  0.00      RA0  O
ATOM   3125  N   GLU A 307     -23.166   4.313  28.596  1.00  0.00      RA0  N
ATOM   3126  H   GLU A 307     -23.352   4.291  29.580  1.00  0.00      RA0  H
ATOM   3127  CA  GLU A 307     -22.329   5.405  28.083  1.00  0.00      RA0  C
ATOM   3128  CB  GLU A 307     -21.926   6.262  29.277  1.00  0.00      RA0  C
ATOM   3129  CG  GLU A 307     -20.829   7.286  28.997  1.00  0.00      RA0  C
ATOM   3130  CD  GLU A 307     -20.222   7.680  30.326  1.00  0.00      RA0  C
ATOM   3131  OE1 GLU A 307     -20.148   8.873  30.613  1.00  0.00      RA0  O
ATOM   3132  OE2 GLU A 307     -19.832   6.782  31.073  1.00  0.00      RA0  O
ATOM   3133  C   GLU A 307     -21.069   4.871  27.387  1.00  0.00      RA0  C
ATOM   3134  O   GLU A 307     -20.797   5.209  26.232  1.00  0.00      RA0  O
ATOM   3135  N   ARG A 308     -20.331   3.972  28.052  1.00  0.00      RA0  N
ATOM   3136  H   ARG A 308     -20.594   3.766  28.998  1.00  0.00      RA0  H
ATOM   3137  CA  ARG A 308     -19.095   3.399  27.504  1.00  0.00      RA0  C
ATOM   3138  CB  ARG A 308     -18.284   2.524  28.469  1.00  0.00      RA0  C
ATOM   3139  CG  ARG A 308     -17.460   3.253  29.534  1.00  0.00      RA0  C
ATOM   3140  CD  ARG A 308     -16.304   2.396  30.085  1.00  0.00      RA0  C
ATOM   3141  NE  ARG A 308     -15.129   2.411  29.201  1.00  0.00      RA0  N
ATOM   3142  HE  ARG A 308     -15.057   3.216  28.602  1.00  0.00      RA0  H
ATOM   3143  CZ  ARG A 308     -14.141   1.460  29.312  1.00  0.00      RA0  C
ATOM   3144  NH1 ARG A 308     -14.335   0.393  30.128  1.00  0.00      RA0  N
ATOM   3145 HH11 ARG A 308     -13.660  -0.353  30.257  1.00  0.00      RA0  H
ATOM   3146 HH12 ARG A 308     -15.181   0.295  30.656  1.00  0.00      RA0  H
ATOM   3147  NH2 ARG A 308     -12.989   1.602  28.612  1.00  0.00      RA0  N
ATOM   3148 HH21 ARG A 308     -12.233   0.939  28.635  1.00  0.00      RA0  H
ATOM   3149 HH22 ARG A 308     -12.786   2.391  28.008  1.00  0.00      RA0  H
ATOM   3150  C   ARG A 308     -19.338   2.586  26.232  1.00  0.00      RA0  C
ATOM   3151  O   ARG A 308     -18.563   2.718  25.287  1.00  0.00      RA0  O
ATOM   3152  N   ILE A 309     -20.382   1.752  26.177  1.00  0.00      RA0  N
ATOM   3153  H   ILE A 309     -21.020   1.712  26.951  1.00  0.00      RA0  H
ATOM   3154  CA  ILE A 309     -20.647   0.934  24.981  1.00  0.00      RA0  C
ATOM   3155  CB  ILE A 309     -21.609  -0.228  25.280  1.00  0.00      RA0  C
ATOM   3156  CG2 ILE A 309     -23.053   0.225  25.497  1.00  0.00      RA0  C
ATOM   3157  CG1 ILE A 309     -21.496  -1.303  24.199  1.00  0.00      RA0  C
ATOM   3158  CD1 ILE A 309     -20.066  -1.828  24.066  1.00  0.00      RA0  C
ATOM   3159  C   ILE A 309     -21.096   1.790  23.792  1.00  0.00      RA0  C
ATOM   3160  O   ILE A 309     -20.687   1.531  22.659  1.00  0.00      RA0  O
ATOM   3161  N   VAL A 310     -21.890   2.840  24.039  1.00  0.00      RA0  N
ATOM   3162  H   VAL A 310     -22.193   3.014  24.981  1.00  0.00      RA0  H
ATOM   3163  CA  VAL A 310     -22.320   3.781  22.997  1.00  0.00      RA0  C
ATOM   3164  CB  VAL A 310     -23.412   4.717  23.525  1.00  0.00      RA0  C
ATOM   3165  CG1 VAL A 310     -23.646   5.912  22.602  1.00  0.00      RA0  C
ATOM   3166  CG2 VAL A 310     -24.704   3.932  23.753  1.00  0.00      RA0  C
ATOM   3167  C   VAL A 310     -21.129   4.562  22.451  1.00  0.00      RA0  C
ATOM   3168  O   VAL A 310     -21.046   4.747  21.237  1.00  0.00      RA0  O
ATOM   3169  N   GLU A 311     -20.197   4.984  23.306  1.00  0.00      RA0  N
ATOM   3170  H   GLU A 311     -20.332   4.829  24.288  1.00  0.00      RA0  H
ATOM   3171  CA  GLU A 311     -18.987   5.689  22.876  1.00  0.00      RA0  C
ATOM   3172  CB  GLU A 311     -18.397   6.751  23.800  1.00  0.00      RA0  C
ATOM   3173  CG  GLU A 311     -17.679   7.848  22.972  1.00  0.00      RA0  C
ATOM   3174  CD  GLU A 311     -18.474   8.363  21.755  1.00  0.00      RA0  C
ATOM   3175  OE1 GLU A 311     -17.875   8.592  20.694  1.00  0.00      RA0  O
ATOM   3176  OE2 GLU A 311     -19.684   8.566  21.853  1.00  0.00      RA0  O
ATOM   3177  C   GLU A 311     -18.048   4.787  22.061  1.00  0.00      RA0  C
ATOM   3178  O   GLU A 311     -17.584   5.185  20.989  1.00  0.00      RA0  O
ATOM   3179  N   LEU A 312     -17.829   3.541  22.503  1.00  0.00      RA0  N
ATOM   3180  H   LEU A 312     -18.235   3.276  23.381  1.00  0.00      RA0  H
ATOM   3181  CA  LEU A 312     -17.053   2.550  21.750  1.00  0.00      RA0  C
ATOM   3182  CB  LEU A 312     -17.008   1.219  22.495  1.00  0.00      RA0  C
ATOM   3183  CG  LEU A 312     -16.083   1.300  23.701  1.00  0.00      RA0  C
ATOM   3184  CD1 LEU A 312     -16.014  -0.017  24.478  1.00  0.00      RA0  C
ATOM   3185  CD2 LEU A 312     -14.709   1.806  23.269  1.00  0.00      RA0  C
ATOM   3186  C   LEU A 312     -17.640   2.329  20.351  1.00  0.00      RA0  C
ATOM   3187  O   LEU A 312     -16.927   2.498  19.358  1.00  0.00      RA0  O
ATOM   3188  N   PHE A 313     -18.947   2.060  20.270  1.00  0.00      RA0  N
ATOM   3189  H   PHE A 313     -19.474   1.966  21.118  1.00  0.00      RA0  H
ATOM   3190  CA  PHE A 313     -19.643   1.837  19.003  1.00  0.00      RA0  C
ATOM   3191  CB  PHE A 313     -21.074   1.367  19.263  1.00  0.00      RA0  C
ATOM   3192  CG  PHE A 313     -21.708   0.932  17.964  1.00  0.00      RA0  C
ATOM   3193  CD1 PHE A 313     -22.831   1.594  17.482  1.00  0.00      RA0  C
ATOM   3194  CD2 PHE A 313     -21.167  -0.132  17.251  1.00  0.00      RA0  C
ATOM   3195  CE1 PHE A 313     -23.414   1.192  16.286  1.00  0.00      RA0  C
ATOM   3196  CE2 PHE A 313     -21.749  -0.533  16.055  1.00  0.00      RA0  C
ATOM   3197  CZ  PHE A 313     -22.873   0.128  15.573  1.00  0.00      RA0  C
ATOM   3198  C   PHE A 313     -19.626   3.073  18.098  1.00  0.00      RA0  C
ATOM   3199  O   PHE A 313     -19.364   2.968  16.899  1.00  0.00      RA0  O
ATOM   3200  N   ARG A 314     -19.840   4.270  18.660  1.00  0.00      RA0  N
ATOM   3201  H   ARG A 314     -20.033   4.304  19.643  1.00  0.00      RA0  H
ATOM   3202  CA  ARG A 314     -19.780   5.536  17.916  1.00  0.00      RA0  C
ATOM   3203  CB  ARG A 314     -20.190   6.740  18.753  1.00  0.00      RA0  C
ATOM   3204  CG  ARG A 314     -20.785   7.801  17.829  1.00  0.00      RA0  C
ATOM   3205  CD  ARG A 314     -20.970   9.171  18.476  1.00  0.00      RA0  C
ATOM   3206  NE  ARG A 314     -21.666   9.058  19.749  1.00  0.00      RA0  N
ATOM   3207  HE  ARG A 314     -21.061   8.852  20.537  1.00  0.00      RA0  H
ATOM   3208  CZ  ARG A 314     -23.021   9.187  19.800  1.00  0.00      RA0  C
ATOM   3209  NH1 ARG A 314     -23.713   9.432  18.657  1.00  0.00      RA0  N
ATOM   3210 HH11 ARG A 314     -24.714   9.528  18.590  1.00  0.00      RA0  H
ATOM   3211 HH12 ARG A 314     -23.245   9.533  17.775  1.00  0.00      RA0  H
ATOM   3212  NH2 ARG A 314     -23.631   9.067  20.999  1.00  0.00      RA0  N
ATOM   3213 HH21 ARG A 314     -24.620   9.159  21.128  1.00  0.00      RA0  H
ATOM   3214 HH22 ARG A 314     -23.079   8.877  21.821  1.00  0.00      RA0  H
ATOM   3215  C   ARG A 314     -18.405   5.756  17.291  1.00  0.00      RA0  C
ATOM   3216  O   ARG A 314     -18.328   6.124  16.119  1.00  0.00      RA0  O
ATOM   3217  N   ASN A 315     -17.337   5.531  18.050  1.00  0.00      RA0  N
ATOM   3218  H   ASN A 315     -17.496   5.188  18.981  1.00  0.00      RA0  H
ATOM   3219  CA  ASN A 315     -15.971   5.708  17.562  1.00  0.00      RA0  C
ATOM   3220  CB  ASN A 315     -14.947   5.725  18.694  1.00  0.00      RA0  C
ATOM   3221  CG  ASN A 315     -15.025   7.071  19.371  1.00  0.00      RA0  C
ATOM   3222  OD1 ASN A 315     -14.814   8.121  18.766  1.00  0.00      RA0  O
ATOM   3223  ND2 ASN A 315     -15.443   6.998  20.639  1.00  0.00      RA0  N
ATOM   3224 HD21 ASN A 315     -15.670   6.118  21.065  1.00  0.00      RA0  H
ATOM   3225 HD22 ASN A 315     -15.663   7.800  21.201  1.00  0.00      RA0  H
ATOM   3226  C   ASN A 315     -15.582   4.637  16.542  1.00  0.00      RA0  C
ATOM   3227  O   ASN A 315     -14.955   4.966  15.535  1.00  0.00      RA0  O
ATOM   3228  N   LEU A 316     -16.019   3.389  16.736  1.00  0.00      RA0  N
ATOM   3229  H   LEU A 316     -16.572   3.176  17.545  1.00  0.00      RA0  H
ATOM   3230  CA  LEU A 316     -15.809   2.321  15.761  1.00  0.00      RA0  C
ATOM   3231  CB  LEU A 316     -16.300   0.988  16.321  1.00  0.00      RA0  C
ATOM   3232  CG  LEU A 316     -15.863  -0.195  15.461  1.00  0.00      RA0  C
ATOM   3233  CD1 LEU A 316     -14.343  -0.254  15.307  1.00  0.00      RA0  C
ATOM   3234  CD2 LEU A 316     -16.428  -1.510  15.989  1.00  0.00      RA0  C
ATOM   3235  C   LEU A 316     -16.491   2.648  14.427  1.00  0.00      RA0  C
ATOM   3236  O   LEU A 316     -15.842   2.591  13.385  1.00  0.00      RA0  O
ATOM   3237  N   MET A 317     -17.760   3.072  14.458  1.00  0.00      RA0  N
ATOM   3238  H   MET A 317     -18.229   3.086  15.343  1.00  0.00      RA0  H
ATOM   3239  CA  MET A 317     -18.519   3.470  13.266  1.00  0.00      RA0  C
ATOM   3240  CB  MET A 317     -19.944   3.878  13.632  1.00  0.00      RA0  C
ATOM   3241  CG  MET A 317     -20.841   2.690  13.967  1.00  0.00      RA0  C
ATOM   3242  SD  MET A 317     -21.156   1.634  12.546  1.00  0.00      RA0  S
ATOM   3243  CE  MET A 317     -22.001   2.843  11.516  1.00  0.00      RA0  C
ATOM   3244  C   MET A 317     -17.851   4.624  12.507  1.00  0.00      RA0  C
ATOM   3245  O   MET A 317     -17.754   4.575  11.281  1.00  0.00      RA0  O
ATOM   3246  N   LYS A 318     -17.348   5.642  13.220  1.00  0.00      RA0  N
ATOM   3247  H   LYS A 318     -17.495   5.632  14.211  1.00  0.00      RA0  H
ATOM   3248  CA  LYS A 318     -16.604   6.762  12.616  1.00  0.00      RA0  C
ATOM   3249  CB  LYS A 318     -16.158   7.769  13.695  1.00  0.00      RA0  C
ATOM   3250  CG  LYS A 318     -17.198   8.472  14.580  1.00  0.00      RA0  C
ATOM   3251  CD  LYS A 318     -16.567   8.955  15.903  1.00  0.00      RA0  C
ATOM   3252  CE  LYS A 318     -17.579   9.439  16.954  1.00  0.00      RA0  C
ATOM   3253  NZ  LYS A 318     -16.992   9.499  18.308  1.00  0.00      RA0  N
ATOM   3254  HZ1 LYS A 318     -17.519   8.919  19.003  1.00  0.00      RA0  H
ATOM   3255  HZ2 LYS A 318     -16.015   9.142  18.302  1.00  0.00      RA0  H
ATOM   3256  HZ3 LYS A 318     -16.986  10.464  18.681  1.00  0.00      RA0  H
ATOM   3257  C   LYS A 318     -15.310   6.295  11.951  1.00  0.00      RA0  C
ATOM   3258  O   LYS A 318     -15.058   6.647  10.803  1.00  0.00      RA0  O
ATOM   3259  N   SER A 319     -14.512   5.482  12.643  1.00  0.00      RA0  N
ATOM   3260  H   SER A 319     -14.779   5.191  13.561  1.00  0.00      RA0  H
ATOM   3261  CA  SER A 319     -13.255   4.945  12.107  1.00  0.00      RA0  C
ATOM   3262  CB  SER A 319     -12.512   4.354  13.287  1.00  0.00      RA0  C
ATOM   3263  OG  SER A 319     -12.525   5.346  14.318  1.00  0.00      RA0  O
ATOM   3264  HG  SER A 319     -13.286   5.172  14.860  1.00  0.00      RA0  H
ATOM   3265  C   SER A 319     -13.473   4.004  10.920  1.00  0.00      RA0  C
ATOM   3266  O   SER A 319     -12.651   3.970  10.007  1.00  0.00      RA0  O
ATOM   3267  N   ALA A 320     -14.591   3.277  10.903  1.00  0.00      RA0  N
ATOM   3268  H   ALA A 320     -15.241   3.378  11.659  1.00  0.00      RA0  H
ATOM   3269  CA  ALA A 320     -14.953   2.340   9.847  1.00  0.00      RA0  C
ATOM   3270  CB  ALA A 320     -16.108   1.454  10.295  1.00  0.00      RA0  C
ATOM   3271  C   ALA A 320     -15.344   3.008   8.519  1.00  0.00      RA0  C
ATOM   3272  O   ALA A 320     -15.404   2.317   7.502  1.00  0.00      RA0  O
ATOM   3273  N   PHE A 321     -15.631   4.313   8.498  1.00  0.00      RA0  N
ATOM   3274  H   PHE A 321     -15.496   4.871   9.319  1.00  0.00      RA0  H
ATOM   3275  CA  PHE A 321     -15.993   5.024   7.274  1.00  0.00      RA0  C
ATOM   3276  CB  PHE A 321     -16.975   6.145   7.618  1.00  0.00      RA0  C
ATOM   3277  CG  PHE A 321     -17.546   6.763   6.365  1.00  0.00      RA0  C
ATOM   3278  CD1 PHE A 321     -17.783   8.133   6.319  1.00  0.00      RA0  C
ATOM   3279  CD2 PHE A 321     -17.849   5.968   5.266  1.00  0.00      RA0  C
ATOM   3280  CE1 PHE A 321     -18.325   8.709   5.177  1.00  0.00      RA0  C
ATOM   3281  CE2 PHE A 321     -18.389   6.545   4.123  1.00  0.00      RA0  C
ATOM   3282  CZ  PHE A 321     -18.626   7.914   4.078  1.00  0.00      RA0  C
ATOM   3283  C   PHE A 321     -14.747   5.572   6.566  1.00  0.00      RA0  C
ATOM   3284  O   PHE A 321     -14.133   6.557   6.989  1.00  0.00      RA0  O
ATOM   3285  N   VAL A 322     -14.350   4.917   5.474  1.00  0.00      RA0  N
ATOM   3286  H   VAL A 322     -14.933   4.188   5.098  1.00  0.00      RA0  H
ATOM   3287  CA  VAL A 322     -13.080   5.180   4.782  1.00  0.00      RA0  C
ATOM   3288  CB  VAL A 322     -12.091   4.031   5.024  1.00  0.00      RA0  C
ATOM   3289  CG1 VAL A 322     -11.784   3.851   6.512  1.00  0.00      RA0  C
ATOM   3290  CG2 VAL A 322     -12.589   2.730   4.389  1.00  0.00      RA0  C
ATOM   3291  C   VAL A 322     -13.259   5.392   3.283  1.00  0.00      RA0  C
ATOM   3292  O   VAL A 322     -14.217   4.923   2.669  1.00  0.00      RA0  O
ATOM   3293  N   VAL A 323     -12.296   6.082   2.671  1.00  0.00      RA0  N
ATOM   3294  H   VAL A 323     -11.521   6.402   3.212  1.00  0.00      RA0  H
ATOM   3295  CA  VAL A 323     -12.165   6.163   1.211  1.00  0.00      RA0  C
ATOM   3296  CB  VAL A 323     -11.437   7.434   0.786  1.00  0.00      RA0  C
ATOM   3297  CG1 VAL A 323     -11.402   7.564  -0.738  1.00  0.00      RA0  C
ATOM   3298  CG2 VAL A 323     -12.094   8.646   1.437  1.00  0.00      RA0  C
ATOM   3299  C   VAL A 323     -11.433   4.913   0.733  1.00  0.00      RA0  C
ATOM   3300  O   VAL A 323     -10.235   4.786   0.947  1.00  0.00      RA0  O
ATOM   3301  N   GLU A 324     -12.142   3.980   0.103  1.00  0.00      RA0  N
ATOM   3302  H   GLU A 324     -13.085   4.215  -0.138  1.00  0.00      RA0  H
ATOM   3303  CA  GLU A 324     -11.579   2.735  -0.440  1.00  0.00      RA0  C
ATOM   3304  CB  GLU A 324     -12.755   1.791  -0.706  1.00  0.00      RA0  C
ATOM   3305  CG  GLU A 324     -12.451   0.374  -1.200  1.00  0.00      RA0  C
ATOM   3306  CD  GLU A 324     -13.786  -0.313  -1.417  1.00  0.00      RA0  C
ATOM   3307  OE1 GLU A 324     -13.839  -1.504  -1.716  1.00  0.00      RA0  O
ATOM   3308  OE2 GLU A 324     -14.805   0.356  -1.304  1.00  0.00      RA0  O
ATOM   3309  C   GLU A 324     -10.763   2.995  -1.712  1.00  0.00      RA0  C
ATOM   3310  O   GLU A 324      -9.653   2.481  -1.856  1.00  0.00      RA0  O
ATOM   3311  N   ARG A 325     -11.286   3.835  -2.617  1.00  0.00      RA0  N
ATOM   3312  H   ARG A 325     -12.159   4.285  -2.411  1.00  0.00      RA0  H
ATOM   3313  CA  ARG A 325     -10.591   4.245  -3.842  1.00  0.00      RA0  C
ATOM   3314  CB  ARG A 325     -11.295   3.682  -5.070  1.00  0.00      RA0  C
ATOM   3315  CG  ARG A 325     -10.394   3.643  -6.302  1.00  0.00      RA0  C
ATOM   3316  CD  ARG A 325     -11.201   3.325  -7.557  1.00  0.00      RA0  C
ATOM   3317  NE  ARG A 325     -12.154   4.404  -7.793  1.00  0.00      RA0  N
ATOM   3318  HE  ARG A 325     -11.771   5.334  -7.722  1.00  0.00      RA0  H
ATOM   3319  CZ  ARG A 325     -13.451   4.129  -8.117  1.00  0.00      RA0  C
ATOM   3320  NH1 ARG A 325     -13.881   2.855  -8.261  1.00  0.00      RA0  N
ATOM   3321 HH11 ARG A 325     -14.847   2.657  -8.502  1.00  0.00      RA0  H
ATOM   3322 HH12 ARG A 325     -13.276   2.066  -8.140  1.00  0.00      RA0  H
ATOM   3323  NH2 ARG A 325     -14.299   5.155  -8.290  1.00  0.00      RA0  N
ATOM   3324 HH21 ARG A 325     -15.251   4.986  -8.588  1.00  0.00      RA0  H
ATOM   3325 HH22 ARG A 325     -14.023   6.106  -8.149  1.00  0.00      RA0  H
ATOM   3326  C   ARG A 325     -10.502   5.759  -3.905  1.00  0.00      RA0  C
ATOM   3327  O   ARG A 325     -11.524   6.436  -4.011  1.00  0.00      RA0  O
ATOM   3328  N   GLN A 326      -9.272   6.258  -3.864  1.00  0.00      RA0  N
ATOM   3329  H   GLN A 326      -8.516   5.607  -3.881  1.00  0.00      RA0  H
ATOM   3330  CA  GLN A 326      -8.966   7.683  -3.910  1.00  0.00      RA0  C
ATOM   3331  CB  GLN A 326      -7.463   7.863  -3.655  1.00  0.00      RA0  C
ATOM   3332  CG  GLN A 326      -7.042   7.434  -2.243  1.00  0.00      RA0  C
ATOM   3333  CD  GLN A 326      -7.675   8.334  -1.195  1.00  0.00      RA0  C
ATOM   3334  OE1 GLN A 326      -8.040   9.479  -1.447  1.00  0.00      RA0  O
ATOM   3335  NE2 GLN A 326      -7.788   7.754   0.011  1.00  0.00      RA0  N
ATOM   3336 HE21 GLN A 326      -7.427   6.833   0.189  1.00  0.00      RA0  H
ATOM   3337 HE22 GLN A 326      -8.210   8.192   0.804  1.00  0.00      RA0  H
ATOM   3338  C   GLN A 326      -9.440   8.338  -5.226  1.00  0.00      RA0  C
ATOM   3339  O   GLN A 326      -9.548   7.647  -6.244  1.00  0.00      RA0  O
ATOM   3340  N   PRO A 327      -9.711   9.659  -5.229  1.00  0.00      RA0  N
ATOM   3341  CD  PRO A 327      -9.716  10.512  -4.049  1.00  0.00      RA0  C
ATOM   3342  CA  PRO A 327     -10.104  10.404  -6.423  1.00  0.00      RA0  C
ATOM   3343  CB  PRO A 327     -10.115  11.859  -5.956  1.00  0.00      RA0  C
ATOM   3344  CG  PRO A 327     -10.475  11.757  -4.482  1.00  0.00      RA0  C
ATOM   3345  C   PRO A 327      -9.159  10.166  -7.606  1.00  0.00      RA0  C
ATOM   3346  O   PRO A 327      -7.966  10.443  -7.519  1.00  0.00      RA0  O
ATOM   3347  N   CYS A 328      -9.687   9.664  -8.720  1.00  0.00      RA0  N
ATOM   3348  H   CYS A 328     -10.655   9.406  -8.740  1.00  0.00      RA0  H
ATOM   3349  CA  CYS A 328      -8.891   9.327  -9.899  1.00  0.00      RA0  C
ATOM   3350  CB  CYS A 328      -8.394   7.887  -9.758  1.00  0.00      RA0  C
ATOM   3351  SG  CYS A 328      -7.207   7.412 -11.038  1.00  0.00      RA0  S
ATOM   3352  C   CYS A 328      -9.687   9.556 -11.190  1.00  0.00      RA0  C
ATOM   3353  O   CYS A 328     -10.868   9.200 -11.282  1.00  0.00      RA0  O
ATOM   3354  N   MET A 329      -9.043  10.149 -12.197  1.00  0.00      RA0  N
ATOM   3355  H   MET A 329      -8.060  10.312 -12.099  1.00  0.00      RA0  H
ATOM   3356  CA  MET A 329      -9.616  10.299 -13.534  1.00  0.00      RA0  C
ATOM   3357  CB  MET A 329      -8.978  11.473 -14.277  1.00  0.00      RA0  C
ATOM   3358  CG  MET A 329      -9.317  12.808 -13.615  1.00  0.00      RA0  C
ATOM   3359  SD  MET A 329      -8.685  14.222 -14.526  1.00  0.00      RA0  S
ATOM   3360  CE  MET A 329      -6.935  13.856 -14.369  1.00  0.00      RA0  C
ATOM   3361  C   MET A 329      -9.447   8.991 -14.319  1.00  0.00      RA0  C
ATOM   3362  O   MET A 329      -8.310   8.562 -14.505  1.00  0.00      RA0  O
ATOM   3363  N   PRO A 330     -10.517   8.391 -14.876  1.00  0.00      RA0  N
ATOM   3364  CD  PRO A 330     -11.891   8.854 -14.735  1.00  0.00      RA0  C
ATOM   3365  CA  PRO A 330     -10.406   7.150 -15.653  1.00  0.00      RA0  C
ATOM   3366  CB  PRO A 330     -11.854   6.896 -16.087  1.00  0.00      RA0  C
ATOM   3367  CG  PRO A 330     -12.722   7.623 -15.062  1.00  0.00      RA0  C
ATOM   3368  C   PRO A 330      -9.444   7.218 -16.849  1.00  0.00      RA0  C
ATOM   3369  O   PRO A 330      -8.893   6.202 -17.251  1.00  0.00      RA0  O
ATOM   3370  N   MET A 331      -9.224   8.411 -17.413  1.00  0.00      RA0  N
ATOM   3371  H   MET A 331      -9.664   9.203 -16.997  1.00  0.00      RA0  H
ATOM   3372  CA  MET A 331      -8.281   8.640 -18.519  1.00  0.00      RA0  C
ATOM   3373  CB  MET A 331      -8.613   9.952 -19.229  1.00  0.00      RA0  C
ATOM   3374  CG  MET A 331     -10.093  10.059 -19.601  1.00  0.00      RA0  C
ATOM   3375  SD  MET A 331     -10.647   8.703 -20.645  1.00  0.00      RA0  S
ATOM   3376  CE  MET A 331     -12.392   9.137 -20.707  1.00  0.00      RA0  C
ATOM   3377  C   MET A 331      -6.806   8.644 -18.082  1.00  0.00      RA0  C
ATOM   3378  O   MET A 331      -5.917   8.550 -18.924  1.00  0.00      RA0  O
ATOM   3379  N   HIS A 332      -6.538   8.759 -16.778  1.00  0.00      RA0  N
ATOM   3380  H   HIS A 332      -7.278   8.748 -16.106  1.00  0.00      RA0  H
ATOM   3381  CA  HIS A 332      -5.197   8.814 -16.196  1.00  0.00      RA0  C
ATOM   3382  CB  HIS A 332      -4.795  10.256 -15.864  1.00  0.00      RA0  C
ATOM   3383  CG  HIS A 332      -4.883  11.138 -17.091  1.00  0.00      RA0  C
ATOM   3384  ND1 HIS A 332      -4.556  10.750 -18.338  1.00  0.00      RA0  N
ATOM   3385  HD1 HIS A 332      -4.299   9.843 -18.619  1.00  0.00      RA0  H
ATOM   3386  CD2 HIS A 332      -5.325  12.461 -17.149  1.00  0.00      RA0  C
ATOM   3387  NE2 HIS A 332      -5.263  12.865 -18.441  1.00  0.00      RA0  N
ATOM   3388  CE1 HIS A 332      -4.787  11.809 -19.174  1.00  0.00      RA0  C
ATOM   3389  C   HIS A 332      -5.118   7.932 -14.934  1.00  0.00      RA0  C
ATOM   3390  O   HIS A 332      -4.909   8.455 -13.837  1.00  0.00      RA0  O
ATOM   3391  N   PRO A 333      -5.290   6.600 -15.068  1.00  0.00      RA0  N
ATOM   3392  CD  PRO A 333      -5.395   5.883 -16.338  1.00  0.00      RA0  C
ATOM   3393  CA  PRO A 333      -5.347   5.687 -13.922  1.00  0.00      RA0  C
ATOM   3394  CB  PRO A 333      -5.690   4.338 -14.565  1.00  0.00      RA0  C
ATOM   3395  CG  PRO A 333      -5.143   4.424 -15.985  1.00  0.00      RA0  C
ATOM   3396  C   PRO A 333      -4.049   5.675 -13.102  1.00  0.00      RA0  C
ATOM   3397  O   PRO A 333      -4.098   5.563 -11.882  1.00  0.00      RA0  O
ATOM   3398  N   ASP A 334      -2.903   5.890 -13.755  1.00  0.00      RA0  N
ATOM   3399  H   ASP A 334      -2.893   6.077 -14.739  1.00  0.00      RA0  H
ATOM   3400  CA  ASP A 334      -1.569   5.885 -13.132  1.00  0.00      RA0  C
ATOM   3401  CB  ASP A 334      -0.455   5.447 -14.104  1.00  0.00      RA0  C
ATOM   3402  CG  ASP A 334      -0.341   6.270 -15.381  1.00  0.00      RA0  C
ATOM   3403  OD1 ASP A 334      -1.220   6.194 -16.238  1.00  0.00      RA0  O
ATOM   3404  OD2 ASP A 334       0.695   6.893 -15.605  1.00  0.00      RA0  O
ATOM   3405  C   ASP A 334      -1.247   7.187 -12.369  1.00  0.00      RA0  C
ATOM   3406  O   ASP A 334      -0.106   7.400 -11.954  1.00  0.00      RA0  O
ATOM   3407  N   ARG A 335      -2.207   8.118 -12.279  1.00  0.00      RA0  N
ATOM   3408  H   ARG A 335      -3.133   7.918 -12.606  1.00  0.00      RA0  H
ATOM   3409  CA  ARG A 335      -2.048   9.447 -11.666  1.00  0.00      RA0  C
ATOM   3410  CB  ARG A 335      -1.956  10.517 -12.762  1.00  0.00      RA0  C
ATOM   3411  CG  ARG A 335      -0.766  10.403 -13.723  1.00  0.00      RA0  C
ATOM   3412  CD  ARG A 335       0.540  10.459 -12.939  1.00  0.00      RA0  C
ATOM   3413  NE  ARG A 335       1.740  10.601 -13.763  1.00  0.00      RA0  N
ATOM   3414  HE  ARG A 335       1.931  11.495 -14.183  1.00  0.00      RA0  H
ATOM   3415  CZ  ARG A 335       2.633   9.569 -13.802  1.00  0.00      RA0  C
ATOM   3416  NH1 ARG A 335       2.281   8.368 -13.277  1.00  0.00      RA0  N
ATOM   3417 HH11 ARG A 335       2.897   7.578 -13.280  1.00  0.00      RA0  H
ATOM   3418 HH12 ARG A 335       1.373   8.196 -12.865  1.00  0.00      RA0  H
ATOM   3419  NH2 ARG A 335       3.851   9.775 -14.354  1.00  0.00      RA0  N
ATOM   3420 HH21 ARG A 335       4.563   9.077 -14.457  1.00  0.00      RA0  H
ATOM   3421 HH22 ARG A 335       4.178  10.676 -14.705  1.00  0.00      RA0  H
ATOM   3422  C   ARG A 335      -3.252   9.785 -10.766  1.00  0.00      RA0  C
ATOM   3423  O   ARG A 335      -3.960  10.762 -11.032  1.00  0.00      RA0  O
ATOM   3424  N   PRO A 336      -3.547   8.978  -9.725  1.00  0.00      RA0  N
ATOM   3425  CD  PRO A 336      -2.834   7.769  -9.315  1.00  0.00      RA0  C
ATOM   3426  CA  PRO A 336      -4.588   9.315  -8.752  1.00  0.00      RA0  C
ATOM   3427  CB  PRO A 336      -4.625   8.117  -7.802  1.00  0.00      RA0  C
ATOM   3428  CG  PRO A 336      -3.213   7.563  -7.857  1.00  0.00      RA0  C
ATOM   3429  C   PRO A 336      -4.284  10.652  -8.055  1.00  0.00      RA0  C
ATOM   3430  O   PRO A 336      -3.162  11.144  -8.083  1.00  0.00      RA0  O
ATOM   3431  N   LEU A 337      -5.283  11.264  -7.418  1.00  0.00      RA0  N
ATOM   3432  H   LEU A 337      -6.183  10.838  -7.468  1.00  0.00      RA0  H
ATOM   3433  CA  LEU A 337      -5.158  12.530  -6.676  1.00  0.00      RA0  C
ATOM   3434  CB  LEU A 337      -4.233  12.369  -5.469  1.00  0.00      RA0  C
ATOM   3435  CG  LEU A 337      -4.666  11.243  -4.533  1.00  0.00      RA0  C
ATOM   3436  CD1 LEU A 337      -3.547  10.859  -3.566  1.00  0.00      RA0  C
ATOM   3437  CD2 LEU A 337      -5.975  11.576  -3.818  1.00  0.00      RA0  C
ATOM   3438  C   LEU A 337      -4.774  13.763  -7.517  1.00  0.00      RA0  C
ATOM   3439  O   LEU A 337      -4.652  14.854  -6.967  1.00  0.00      RA0  O
ATOM   3440  N   VAL A 338      -4.646  13.642  -8.839  1.00  0.00      RA0  N
ATOM   3441  H   VAL A 338      -4.710  12.745  -9.277  1.00  0.00      RA0  H
ATOM   3442  CA  VAL A 338      -4.547  14.787  -9.753  1.00  0.00      RA0  C
ATOM   3443  CB  VAL A 338      -3.359  14.642 -10.696  1.00  0.00      RA0  C
ATOM   3444  CG1 VAL A 338      -3.244  15.898 -11.558  1.00  0.00      RA0  C
ATOM   3445  CG2 VAL A 338      -2.066  14.331  -9.941  1.00  0.00      RA0  C
ATOM   3446  C   VAL A 338      -5.837  14.881 -10.554  1.00  0.00      RA0  C
ATOM   3447  O   VAL A 338      -6.155  13.989 -11.337  1.00  0.00      RA0  O
ATOM   3448  N   ILE A 339      -6.591  15.966 -10.377  1.00  0.00      RA0  N
ATOM   3449  H   ILE A 339      -6.240  16.714  -9.808  1.00  0.00      RA0  H
ATOM   3450  CA  ILE A 339      -7.894  16.153 -11.024  1.00  0.00      RA0  C
ATOM   3451  CB  ILE A 339      -9.039  16.280 -10.018  1.00  0.00      RA0  C
ATOM   3452  CG2 ILE A 339     -10.366  16.438 -10.761  1.00  0.00      RA0  C
ATOM   3453  CG1 ILE A 339      -9.073  15.099  -9.041  1.00  0.00      RA0  C
ATOM   3454  CD1 ILE A 339      -9.168  13.725  -9.705  1.00  0.00      RA0  C
ATOM   3455  C   ILE A 339      -7.841  17.360 -11.955  1.00  0.00      RA0  C
ATOM   3456  O   ILE A 339      -7.535  18.477 -11.541  1.00  0.00      RA0  O
ATOM   3457  N   LYS A 340      -8.171  17.154 -13.231  1.00  0.00      RA0  N
ATOM   3458  H   LYS A 340      -8.519  16.252 -13.481  1.00  0.00      RA0  H
ATOM   3459  CA  LYS A 340      -8.303  18.241 -14.202  1.00  0.00      RA0  C
ATOM   3460  CB  LYS A 340      -7.971  17.784 -15.613  1.00  0.00      RA0  C
ATOM   3461  CG  LYS A 340      -7.954  19.029 -16.488  1.00  0.00      RA0  C
ATOM   3462  CD  LYS A 340      -8.098  18.709 -17.962  1.00  0.00      RA0  C
ATOM   3463  CE  LYS A 340      -8.374  19.961 -18.790  1.00  0.00      RA0  C
ATOM   3464  NZ  LYS A 340      -9.483  20.757 -18.231  1.00  0.00      RA0  N
ATOM   3465  HZ1 LYS A 340      -9.768  21.474 -18.922  1.00  0.00      RA0  H
ATOM   3466  HZ2 LYS A 340     -10.319  20.178 -17.987  1.00  0.00      RA0  H
ATOM   3467  HZ3 LYS A 340      -9.186  21.237 -17.357  1.00  0.00      RA0  H
ATOM   3468  C   LYS A 340      -9.717  18.815 -14.162  1.00  0.00      RA0  C
ATOM   3469  O   LYS A 340     -10.700  18.083 -14.264  1.00  0.00      RA0  O
ATOM   3470  N   THR A 341      -9.825  20.136 -14.065  1.00  0.00      RA0  N
ATOM   3471  H   THR A 341      -8.983  20.667 -14.036  1.00  0.00      RA0  H
ATOM   3472  CA  THR A 341     -11.116  20.835 -14.161  1.00  0.00      RA0  C
ATOM   3473  CB  THR A 341     -10.813  22.321 -14.053  1.00  0.00      RA0  C
ATOM   3474  OG1 THR A 341      -9.484  22.559 -14.538  1.00  0.00      RA0  O
ATOM   3475  HG1 THR A 341      -8.891  22.338 -13.825  1.00  0.00      RA0  H
ATOM   3476  CG2 THR A 341     -10.955  22.832 -12.618  1.00  0.00      RA0  C
ATOM   3477  C   THR A 341     -11.853  20.477 -15.458  1.00  0.00      RA0  C
ATOM   3478  O   THR A 341     -11.255  20.344 -16.526  1.00  0.00      RA0  O
ATOM   3479  N   GLY A 342     -13.168  20.269 -15.359  1.00  0.00      RA0  N
ATOM   3480  H   GLY A 342     -13.586  20.354 -14.452  1.00  0.00      RA0  H
ATOM   3481  CA  GLY A 342     -14.017  19.844 -16.479  1.00  0.00      RA0  C
ATOM   3482  C   GLY A 342     -13.881  18.376 -16.912  1.00  0.00      RA0  C
ATOM   3483  O   GLY A 342     -14.672  17.936 -17.741  1.00  0.00      RA0  O
ATOM   3484  N   VAL A 343     -12.943  17.601 -16.354  1.00  0.00      RA0  N
ATOM   3485  H   VAL A 343     -12.396  17.927 -15.581  1.00  0.00      RA0  H
ATOM   3486  CA  VAL A 343     -12.804  16.160 -16.628  1.00  0.00      RA0  C
ATOM   3487  CB  VAL A 343     -11.341  15.776 -16.840  1.00  0.00      RA0  C
ATOM   3488  CG1 VAL A 343     -11.129  14.268 -16.993  1.00  0.00      RA0  C
ATOM   3489  CG2 VAL A 343     -10.844  16.502 -18.085  1.00  0.00      RA0  C
ATOM   3490  C   VAL A 343     -13.480  15.345 -15.528  1.00  0.00      RA0  C
ATOM   3491  O   VAL A 343     -13.403  15.692 -14.348  1.00  0.00      RA0  O
ATOM   3492  N   GLN A 344     -14.161  14.264 -15.916  1.00  0.00      RA0  N
ATOM   3493  H   GLN A 344     -14.090  13.978 -16.868  1.00  0.00      RA0  H
ATOM   3494  CA  GLN A 344     -14.805  13.368 -14.959  1.00  0.00      RA0  C
ATOM   3495  CB  GLN A 344     -15.837  12.458 -15.620  1.00  0.00      RA0  C
ATOM   3496  CG  GLN A 344     -17.074  13.260 -16.024  1.00  0.00      RA0  C
ATOM   3497  CD  GLN A 344     -18.128  12.333 -16.588  1.00  0.00      RA0  C
ATOM   3498  OE1 GLN A 344     -18.424  11.272 -16.048  1.00  0.00      RA0  O
ATOM   3499  NE2 GLN A 344     -18.681  12.794 -17.723  1.00  0.00      RA0  N
ATOM   3500 HE21 GLN A 344     -18.400  13.679 -18.095  1.00  0.00      RA0  H
ATOM   3501 HE22 GLN A 344     -19.383  12.277 -18.214  1.00  0.00      RA0  H
ATOM   3502  C   GLN A 344     -13.772  12.582 -14.149  1.00  0.00      RA0  C
ATOM   3503  O   GLN A 344     -12.772  12.098 -14.684  1.00  0.00      RA0  O
ATOM   3504  N   PHE A 345     -14.047  12.416 -12.862  1.00  0.00      RA0  N
ATOM   3505  H   PHE A 345     -14.881  12.818 -12.474  1.00  0.00      RA0  H
ATOM   3506  CA  PHE A 345     -13.265  11.577 -11.969  1.00  0.00      RA0  C
ATOM   3507  CB  PHE A 345     -12.269  12.395 -11.146  1.00  0.00      RA0  C
ATOM   3508  CG  PHE A 345     -12.937  13.323 -10.158  1.00  0.00      RA0  C
ATOM   3509  CD1 PHE A 345     -13.421  14.559 -10.572  1.00  0.00      RA0  C
ATOM   3510  CD2 PHE A 345     -13.034  12.953  -8.821  1.00  0.00      RA0  C
ATOM   3511  CE1 PHE A 345     -13.962  15.441  -9.644  1.00  0.00      RA0  C
ATOM   3512  CE2 PHE A 345     -13.577  13.834  -7.894  1.00  0.00      RA0  C
ATOM   3513  CZ  PHE A 345     -14.022  15.086  -8.302  1.00  0.00      RA0  C
ATOM   3514  C   PHE A 345     -14.170  10.719 -11.093  1.00  0.00      RA0  C
ATOM   3515  O   PHE A 345     -15.358  11.000 -10.905  1.00  0.00      RA0  O
ATOM   3516  N   THR A 346     -13.577   9.659 -10.559  1.00  0.00      RA0  N
ATOM   3517  H   THR A 346     -12.587   9.553 -10.621  1.00  0.00      RA0  H
ATOM   3518  CA  THR A 346     -14.263   8.674  -9.733  1.00  0.00      RA0  C
ATOM   3519  CB  THR A 346     -14.153   7.375 -10.531  1.00  0.00      RA0  C
ATOM   3520  OG1 THR A 346     -12.780   7.099 -10.838  1.00  0.00      RA0  O
ATOM   3521  HG1 THR A 346     -12.421   7.850 -11.304  1.00  0.00      RA0  H
ATOM   3522  CG2 THR A 346     -14.965   7.405 -11.824  1.00  0.00      RA0  C
ATOM   3523  C   THR A 346     -13.639   8.596  -8.349  1.00  0.00      RA0  C
ATOM   3524  O   THR A 346     -12.451   8.860  -8.184  1.00  0.00      RA0  O
ATOM   3525  N   THR A 347     -14.436   8.229  -7.353  1.00  0.00      RA0  N
ATOM   3526  H   THR A 347     -15.430   8.149  -7.491  1.00  0.00      RA0  H
ATOM   3527  CA  THR A 347     -13.991   7.953  -5.980  1.00  0.00      RA0  C
ATOM   3528  CB  THR A 347     -13.861   9.315  -5.273  1.00  0.00      RA0  C
ATOM   3529  OG1 THR A 347     -13.074   9.235  -4.081  1.00  0.00      RA0  O
ATOM   3530  HG1 THR A 347     -13.049  10.107  -3.710  1.00  0.00      RA0  H
ATOM   3531  CG2 THR A 347     -15.221   9.955  -5.006  1.00  0.00      RA0  C
ATOM   3532  C   THR A 347     -14.966   6.971  -5.333  1.00  0.00      RA0  C
ATOM   3533  O   THR A 347     -16.133   6.909  -5.736  1.00  0.00      RA0  O
ATOM   3534  N   LYS A 348     -14.502   6.159  -4.382  1.00  0.00      RA0  N
ATOM   3535  H   LYS A 348     -13.574   6.305  -4.020  1.00  0.00      RA0  H
ATOM   3536  CA  LYS A 348     -15.327   5.140  -3.717  1.00  0.00      RA0  C
ATOM   3537  CB  LYS A 348     -14.994   3.736  -4.257  1.00  0.00      RA0  C
ATOM   3538  CG  LYS A 348     -15.850   2.548  -3.768  1.00  0.00      RA0  C
ATOM   3539  CD  LYS A 348     -15.403   1.223  -4.420  1.00  0.00      RA0  C
ATOM   3540  CE  LYS A 348     -16.346   0.006  -4.284  1.00  0.00      RA0  C
ATOM   3541  NZ  LYS A 348     -16.148  -0.849  -3.094  1.00  0.00      RA0  N
ATOM   3542  HZ1 LYS A 348     -16.279  -0.336  -2.196  1.00  0.00      RA0  H
ATOM   3543  HZ2 LYS A 348     -16.794  -1.678  -3.128  1.00  0.00      RA0  H
ATOM   3544  HZ3 LYS A 348     -15.168  -1.190  -2.993  1.00  0.00      RA0  H
ATOM   3545  C   LYS A 348     -15.101   5.182  -2.213  1.00  0.00      RA0  C
ATOM   3546  O   LYS A 348     -13.958   5.104  -1.766  1.00  0.00      RA0  O
ATOM   3547  N   VAL A 349     -16.186   5.278  -1.450  1.00  0.00      RA0  N
ATOM   3548  H   VAL A 349     -17.085   5.278  -1.896  1.00  0.00      RA0  H
ATOM   3549  CA  VAL A 349     -16.173   5.145   0.014  1.00  0.00      RA0  C
ATOM   3550  CB  VAL A 349     -16.875   6.312   0.705  1.00  0.00      RA0  C
ATOM   3551  CG1 VAL A 349     -16.032   7.573   0.548  1.00  0.00      RA0  C
ATOM   3552  CG2 VAL A 349     -18.311   6.502   0.219  1.00  0.00      RA0  C
ATOM   3553  C   VAL A 349     -16.757   3.803   0.428  1.00  0.00      RA0  C
ATOM   3554  O   VAL A 349     -17.645   3.283  -0.247  1.00  0.00      RA0  O
ATOM   3555  N   ARG A 350     -16.280   3.258   1.545  1.00  0.00      RA0  N
ATOM   3556  H   ARG A 350     -15.603   3.745   2.102  1.00  0.00      RA0  H
ATOM   3557  CA  ARG A 350     -16.720   1.979   2.110  1.00  0.00      RA0  C
ATOM   3558  CB  ARG A 350     -15.702   0.878   1.804  1.00  0.00      RA0  C
ATOM   3559  CG  ARG A 350     -16.099  -0.553   2.195  1.00  0.00      RA0  C
ATOM   3560  CD  ARG A 350     -15.070  -1.549   1.658  1.00  0.00      RA0  C
ATOM   3561  NE  ARG A 350     -15.301  -2.934   2.071  1.00  0.00      RA0  N
ATOM   3562  HE  ARG A 350     -15.884  -3.135   2.871  1.00  0.00      RA0  H
ATOM   3563  CZ  ARG A 350     -14.615  -3.907   1.397  1.00  0.00      RA0  C
ATOM   3564  NH1 ARG A 350     -13.935  -3.584   0.270  1.00  0.00      RA0  N
ATOM   3565 HH11 ARG A 350     -13.391  -4.265  -0.225  1.00  0.00      RA0  H
ATOM   3566 HH12 ARG A 350     -13.958  -2.659  -0.149  1.00  0.00      RA0  H
ATOM   3567  NH2 ARG A 350     -14.629  -5.174   1.865  1.00  0.00      RA0  N
ATOM   3568 HH21 ARG A 350     -14.061  -5.922   1.485  1.00  0.00      RA0  H
ATOM   3569 HH22 ARG A 350     -15.224  -5.437   2.643  1.00  0.00      RA0  H
ATOM   3570  C   ARG A 350     -16.934   2.136   3.610  1.00  0.00      RA0  C
ATOM   3571  O   ARG A 350     -16.172   2.837   4.277  1.00  0.00      RA0  O
ATOM   3572  N   LEU A 351     -17.982   1.501   4.123  1.00  0.00      RA0  N
ATOM   3573  H   LEU A 351     -18.518   0.906   3.517  1.00  0.00      RA0  H
ATOM   3574  CA  LEU A 351     -18.201   1.337   5.554  1.00  0.00      RA0  C
ATOM   3575  CB  LEU A 351     -19.674   1.536   5.901  1.00  0.00      RA0  C
ATOM   3576  CG  LEU A 351     -19.948   1.442   7.402  1.00  0.00      RA0  C
ATOM   3577  CD1 LEU A 351     -19.202   2.520   8.188  1.00  0.00      RA0  C
ATOM   3578  CD2 LEU A 351     -21.445   1.446   7.704  1.00  0.00      RA0  C
ATOM   3579  C   LEU A 351     -17.745  -0.070   5.941  1.00  0.00      RA0  C
ATOM   3580  O   LEU A 351     -18.321  -1.054   5.490  1.00  0.00      RA0  O
ATOM   3581  N   LEU A 352     -16.715  -0.161   6.782  1.00  0.00      RA0  N
ATOM   3582  H   LEU A 352     -16.306   0.696   7.098  1.00  0.00      RA0  H
ATOM   3583  CA  LEU A 352     -16.128  -1.439   7.207  1.00  0.00      RA0  C
ATOM   3584  CB  LEU A 352     -14.706  -1.228   7.707  1.00  0.00      RA0  C
ATOM   3585  CG  LEU A 352     -13.806  -0.688   6.599  1.00  0.00      RA0  C
ATOM   3586  CD1 LEU A 352     -12.411  -0.333   7.111  1.00  0.00      RA0  C
ATOM   3587  CD2 LEU A 352     -13.758  -1.652   5.415  1.00  0.00      RA0  C
ATOM   3588  C   LEU A 352     -16.987  -2.203   8.228  1.00  0.00      RA0  C
ATOM   3589  O   LEU A 352     -16.669  -3.339   8.562  1.00  0.00      RA0  O
ATOM   3590  N   VAL A 353     -18.066  -1.590   8.723  1.00  0.00      RA0  N
ATOM   3591  H   VAL A 353     -18.310  -0.700   8.347  1.00  0.00      RA0  H
ATOM   3592  CA  VAL A 353     -19.115  -2.267   9.493  1.00  0.00      RA0  C
ATOM   3593  CB  VAL A 353     -19.765  -1.313  10.497  1.00  0.00      RA0  C
ATOM   3594  CG1 VAL A 353     -20.926  -1.997  11.211  1.00  0.00      RA0  C
ATOM   3595  CG2 VAL A 353     -18.757  -0.764  11.499  1.00  0.00      RA0  C
ATOM   3596  C   VAL A 353     -20.173  -2.769   8.515  1.00  0.00      RA0  C
ATOM   3597  O   VAL A 353     -20.984  -1.988   8.015  1.00  0.00      RA0  O
ATOM   3598  N   LYS A 354     -20.164  -4.074   8.234  1.00  0.00      RA0  N
ATOM   3599  H   LYS A 354     -19.525  -4.666   8.732  1.00  0.00      RA0  H
ATOM   3600  CA  LYS A 354     -21.038  -4.700   7.238  1.00  0.00      RA0  C
ATOM   3601  CB  LYS A 354     -20.251  -5.731   6.451  1.00  0.00      RA0  C
ATOM   3602  CG  LYS A 354     -21.018  -6.213   5.232  1.00  0.00      RA0  C
ATOM   3603  CD  LYS A 354     -20.039  -6.834   4.257  1.00  0.00      RA0  C
ATOM   3604  CE  LYS A 354     -19.169  -7.909   4.888  1.00  0.00      RA0  C
ATOM   3605  NZ  LYS A 354     -18.139  -8.218   3.902  1.00  0.00      RA0  N
ATOM   3606  HZ1 LYS A 354     -17.557  -9.039   4.169  1.00  0.00      RA0  H
ATOM   3607  HZ2 LYS A 354     -18.586  -8.476   3.002  1.00  0.00      RA0  H
ATOM   3608  HZ3 LYS A 354     -17.516  -7.393   3.757  1.00  0.00      RA0  H
ATOM   3609  C   LYS A 354     -22.320  -5.250   7.866  1.00  0.00      RA0  C
ATOM   3610  O   LYS A 354     -22.459  -6.450   8.073  1.00  0.00      RA0  O
ATOM   3611  N   PHE A 355     -23.278  -4.365   8.123  1.00  0.00      RA0  N
ATOM   3612  H   PHE A 355     -23.109  -3.408   7.884  1.00  0.00      RA0  H
ATOM   3613  CA  PHE A 355     -24.616  -4.738   8.592  1.00  0.00      RA0  C
ATOM   3614  CB  PHE A 355     -25.048  -3.821   9.732  1.00  0.00      RA0  C
ATOM   3615  CG  PHE A 355     -24.289  -4.221  10.974  1.00  0.00      RA0  C
ATOM   3616  CD1 PHE A 355     -23.765  -5.505  11.081  1.00  0.00      RA0  C
ATOM   3617  CD2 PHE A 355     -24.112  -3.312  12.009  1.00  0.00      RA0  C
ATOM   3618  CE1 PHE A 355     -23.045  -5.877  12.209  1.00  0.00      RA0  C
ATOM   3619  CE2 PHE A 355     -23.391  -3.685  13.136  1.00  0.00      RA0  C
ATOM   3620  CZ  PHE A 355     -22.851  -4.961  13.235  1.00  0.00      RA0  C
ATOM   3621  C   PHE A 355     -25.631  -4.761   7.441  1.00  0.00      RA0  C
ATOM   3622  O   PHE A 355     -25.849  -3.717   6.816  1.00  0.00      RA0  O
ATOM   3623  N   PRO A 356     -26.282  -5.904   7.147  1.00  0.00      RA0  N
ATOM   3624  CD  PRO A 356     -26.009  -7.180   7.796  1.00  0.00      RA0  C
ATOM   3625  CA  PRO A 356     -27.355  -5.990   6.150  1.00  0.00      RA0  C
ATOM   3626  CB  PRO A 356     -27.849  -7.432   6.308  1.00  0.00      RA0  C
ATOM   3627  CG  PRO A 356     -26.659  -8.203   6.876  1.00  0.00      RA0  C
ATOM   3628  C   PRO A 356     -28.470  -4.959   6.346  1.00  0.00      RA0  C
ATOM   3629  O   PRO A 356     -29.019  -4.445   5.374  1.00  0.00      RA0  O
ATOM   3630  N   GLU A 357     -28.752  -4.592   7.594  1.00  0.00      RA0  N
ATOM   3631  H   GLU A 357     -28.265  -5.073   8.328  1.00  0.00      RA0  H
ATOM   3632  CA  GLU A 357     -29.759  -3.606   7.985  1.00  0.00      RA0  C
ATOM   3633  CB  GLU A 357     -29.993  -3.557   9.504  1.00  0.00      RA0  C
ATOM   3634  CG  GLU A 357     -30.200  -4.900  10.213  1.00  0.00      RA0  C
ATOM   3635  CD  GLU A 357     -28.873  -5.616  10.273  1.00  0.00      RA0  C
ATOM   3636  OE1 GLU A 357     -28.781  -6.738   9.787  1.00  0.00      RA0  O
ATOM   3637  OE2 GLU A 357     -27.902  -5.001  10.696  1.00  0.00      RA0  O
ATOM   3638  C   GLU A 357     -29.432  -2.185   7.508  1.00  0.00      RA0  C
ATOM   3639  O   GLU A 357     -30.330  -1.351   7.414  1.00  0.00      RA0  O
ATOM   3640  N   LEU A 358     -28.161  -1.889   7.212  1.00  0.00      RA0  N
ATOM   3641  H   LEU A 358     -27.482  -2.625   7.251  1.00  0.00      RA0  H
ATOM   3642  CA  LEU A 358     -27.722  -0.583   6.708  1.00  0.00      RA0  C
ATOM   3643  CB  LEU A 358     -26.328  -0.239   7.232  1.00  0.00      RA0  C
ATOM   3644  CG  LEU A 358     -26.296  -0.114   8.756  1.00  0.00      RA0  C
ATOM   3645  CD1 LEU A 358     -24.881   0.145   9.276  1.00  0.00      RA0  C
ATOM   3646  CD2 LEU A 358     -27.291   0.933   9.262  1.00  0.00      RA0  C
ATOM   3647  C   LEU A 358     -27.774  -0.485   5.176  1.00  0.00      RA0  C
ATOM   3648  O   LEU A 358     -27.544   0.595   4.624  1.00  0.00      RA0  O
ATOM   3649  N   ASN A 359     -28.084  -1.580   4.476  1.00  0.00      RA0  N
ATOM   3650  H   ASN A 359     -28.375  -2.403   4.968  1.00  0.00      RA0  H
ATOM   3651  CA  ASN A 359     -28.143  -1.594   3.020  1.00  0.00      RA0  C
ATOM   3652  CB  ASN A 359     -28.415  -2.984   2.467  1.00  0.00      RA0  C
ATOM   3653  CG  ASN A 359     -28.451  -2.890   0.958  1.00  0.00      RA0  C
ATOM   3654  OD1 ASN A 359     -27.630  -2.232   0.320  1.00  0.00      RA0  O
ATOM   3655  ND2 ASN A 359     -29.435  -3.626   0.413  1.00  0.00      RA0  N
ATOM   3656 HD21 ASN A 359     -30.064  -4.128   1.010  1.00  0.00      RA0  H
ATOM   3657 HD22 ASN A 359     -29.571  -3.703  -0.574  1.00  0.00      RA0  H
ATOM   3658  C   ASN A 359     -29.203  -0.600   2.508  1.00  0.00      RA0  C
ATOM   3659  O   ASN A 359     -30.352  -0.619   2.948  1.00  0.00      RA0  O
ATOM   3660  N   TYR A 360     -28.809   0.289   1.592  1.00  0.00      RA0  N
ATOM   3661  H   TYR A 360     -27.852   0.265   1.296  1.00  0.00      RA0  H
ATOM   3662  CA  TYR A 360     -29.625   1.387   1.056  1.00  0.00      RA0  C
ATOM   3663  CB  TYR A 360     -30.802   0.865   0.227  1.00  0.00      RA0  C
ATOM   3664  CG  TYR A 360     -30.281   0.289  -1.066  1.00  0.00      RA0  C
ATOM   3665  CD1 TYR A 360     -29.642   1.122  -1.975  1.00  0.00      RA0  C
ATOM   3666  CE1 TYR A 360     -29.142   0.601  -3.160  1.00  0.00      RA0  C
ATOM   3667  CD2 TYR A 360     -30.437  -1.062  -1.347  1.00  0.00      RA0  C
ATOM   3668  CE2 TYR A 360     -29.928  -1.587  -2.530  1.00  0.00      RA0  C
ATOM   3669  CZ  TYR A 360     -29.269  -0.757  -3.429  1.00  0.00      RA0  C
ATOM   3670  OH  TYR A 360     -28.725  -1.274  -4.587  1.00  0.00      RA0  O
ATOM   3671  HH  TYR A 360     -28.965  -2.188  -4.678  1.00  0.00      RA0  H
ATOM   3672  C   TYR A 360     -30.117   2.442   2.067  1.00  0.00      RA0  C
ATOM   3673  O   TYR A 360     -30.861   3.343   1.680  1.00  0.00      RA0  O
ATOM   3674  N   GLN A 361     -29.687   2.391   3.333  1.00  0.00      RA0  N
ATOM   3675  H   GLN A 361     -29.005   1.703   3.589  1.00  0.00      RA0  H
ATOM   3676  CA  GLN A 361     -30.113   3.351   4.362  1.00  0.00      RA0  C
ATOM   3677  CB  GLN A 361     -30.149   2.696   5.742  1.00  0.00      RA0  C
ATOM   3678  CG  GLN A 361     -30.940   1.389   5.741  1.00  0.00      RA0  C
ATOM   3679  CD  GLN A 361     -32.324   1.619   5.175  1.00  0.00      RA0  C
ATOM   3680  OE1 GLN A 361     -33.099   2.437   5.660  1.00  0.00      RA0  O
ATOM   3681  NE2 GLN A 361     -32.591   0.847   4.108  1.00  0.00      RA0  N
ATOM   3682 HE21 GLN A 361     -31.901   0.193   3.783  1.00  0.00      RA0  H
ATOM   3683 HE22 GLN A 361     -33.460   0.903   3.619  1.00  0.00      RA0  H
ATOM   3684  C   GLN A 361     -29.256   4.622   4.393  1.00  0.00      RA0  C
ATOM   3685  O   GLN A 361     -29.725   5.682   4.804  1.00  0.00      RA0  O
ATOM   3686  N   LEU A 362     -27.991   4.534   3.973  1.00  0.00      RA0  N
ATOM   3687  H   LEU A 362     -27.698   3.709   3.494  1.00  0.00      RA0  H
ATOM   3688  CA  LEU A 362     -27.025   5.622   4.136  1.00  0.00      RA0  C
ATOM   3689  CB  LEU A 362     -25.666   5.064   4.556  1.00  0.00      RA0  C
ATOM   3690  CG  LEU A 362     -25.765   4.137   5.770  1.00  0.00      RA0  C
ATOM   3691  CD1 LEU A 362     -24.408   3.539   6.137  1.00  0.00      RA0  C
ATOM   3692  CD2 LEU A 362     -26.434   4.819   6.964  1.00  0.00      RA0  C
ATOM   3693  C   LEU A 362     -26.900   6.437   2.849  1.00  0.00      RA0  C
ATOM   3694  O   LEU A 362     -26.512   5.913   1.802  1.00  0.00      RA0  O
ATOM   3695  N   LYS A 363     -27.205   7.736   2.923  1.00  0.00      RA0  N
ATOM   3696  H   LYS A 363     -27.412   8.121   3.823  1.00  0.00      RA0  H
ATOM   3697  CA  LYS A 363     -27.060   8.677   1.807  1.00  0.00      RA0  C
ATOM   3698  CB  LYS A 363     -28.266   9.589   1.553  1.00  0.00      RA0  C
ATOM   3699  CG  LYS A 363     -28.297   9.953   0.058  1.00  0.00      RA0  C
ATOM   3700  CD  LYS A 363     -29.153  11.161  -0.350  1.00  0.00      RA0  C
ATOM   3701  CE  LYS A 363     -29.241  11.286  -1.881  1.00  0.00      RA0  C
ATOM   3702  NZ  LYS A 363     -29.465  12.682  -2.303  1.00  0.00      RA0  N
ATOM   3703  HZ1 LYS A 363     -28.741  12.961  -3.009  1.00  0.00      RA0  H
ATOM   3704  HZ2 LYS A 363     -30.406  12.786  -2.730  1.00  0.00      RA0  H
ATOM   3705  HZ3 LYS A 363     -29.375  13.322  -1.490  1.00  0.00      RA0  H
ATOM   3706  C   LYS A 363     -25.792   9.506   1.990  1.00  0.00      RA0  C
ATOM   3707  O   LYS A 363     -25.776  10.472   2.745  1.00  0.00      RA0  O
ATOM   3708  N   ILE A 364     -24.759   9.160   1.232  1.00  0.00      RA0  N
ATOM   3709  H   ILE A 364     -24.897   8.446   0.547  1.00  0.00      RA0  H
ATOM   3710  CA  ILE A 364     -23.469   9.842   1.262  1.00  0.00      RA0  C
ATOM   3711  CB  ILE A 364     -22.368   8.937   0.699  1.00  0.00      RA0  C
ATOM   3712  CG2 ILE A 364     -20.983   9.533   0.963  1.00  0.00      RA0  C
ATOM   3713  CG1 ILE A 364     -22.493   7.492   1.185  1.00  0.00      RA0  C
ATOM   3714  CD1 ILE A 364     -22.053   7.287   2.631  1.00  0.00      RA0  C
ATOM   3715  C   ILE A 364     -23.543  11.119   0.427  1.00  0.00      RA0  C
ATOM   3716  O   ILE A 364     -23.957  11.075  -0.732  1.00  0.00      RA0  O
ATOM   3717  N   LYS A 365     -23.100  12.247   0.977  1.00  0.00      RA0  N
ATOM   3718  H   LYS A 365     -22.751  12.192   1.911  1.00  0.00      RA0  H
ATOM   3719  CA  LYS A 365     -22.907  13.523   0.278  1.00  0.00      RA0  C
ATOM   3720  CB  LYS A 365     -23.611  14.599   1.120  1.00  0.00      RA0  C
ATOM   3721  CG  LYS A 365     -23.147  16.056   1.023  1.00  0.00      RA0  C
ATOM   3722  CD  LYS A 365     -22.115  16.399   2.102  1.00  0.00      RA0  C
ATOM   3723  CE  LYS A 365     -21.779  17.886   2.190  1.00  0.00      RA0  C
ATOM   3724  NZ  LYS A 365     -20.781  18.095   3.244  1.00  0.00      RA0  N
ATOM   3725  HZ1 LYS A 365     -20.463  19.074   3.331  1.00  0.00      RA0  H
ATOM   3726  HZ2 LYS A 365     -21.105  17.776   4.185  1.00  0.00      RA0  H
ATOM   3727  HZ3 LYS A 365     -19.927  17.508   3.099  1.00  0.00      RA0  H
ATOM   3728  C   LYS A 365     -21.416  13.782   0.089  1.00  0.00      RA0  C
ATOM   3729  O   LYS A 365     -20.642  13.565   1.012  1.00  0.00      RA0  O
ATOM   3730  N   VAL A 366     -21.024  14.267  -1.087  1.00  0.00      RA0  N
ATOM   3731  H   VAL A 366     -21.711  14.460  -1.790  1.00  0.00      RA0  H
ATOM   3732  CA  VAL A 366     -19.645  14.675  -1.382  1.00  0.00      RA0  C
ATOM   3733  CB  VAL A 366     -19.127  13.902  -2.603  1.00  0.00      RA0  C
ATOM   3734  CG1 VAL A 366     -19.865  14.250  -3.892  1.00  0.00      RA0  C
ATOM   3735  CG2 VAL A 366     -17.621  14.056  -2.746  1.00  0.00      RA0  C
ATOM   3736  C   VAL A 366     -19.546  16.196  -1.526  1.00  0.00      RA0  C
ATOM   3737  O   VAL A 366     -20.387  16.831  -2.169  1.00  0.00      RA0  O
ATOM   3738  N   CYS A 367     -18.518  16.790  -0.928  1.00  0.00      RA0  N
ATOM   3739  H   CYS A 367     -17.856  16.241  -0.406  1.00  0.00      RA0  H
ATOM   3740  CA  CYS A 367     -18.152  18.197  -1.082  1.00  0.00      RA0  C
ATOM   3741  CB  CYS A 367     -18.767  19.036   0.033  1.00  0.00      RA0  C
ATOM   3742  SG  CYS A 367     -18.418  18.396   1.687  1.00  0.00      RA0  S
ATOM   3743  C   CYS A 367     -16.625  18.353  -1.177  1.00  0.00      RA0  C
ATOM   3744  O   CYS A 367     -15.883  17.399  -0.958  1.00  0.00      RA0  O
ATOM   3745  N   ILE A 368     -16.153  19.537  -1.561  1.00  0.00      RA0  N
ATOM   3746  H   ILE A 368     -16.743  20.337  -1.677  1.00  0.00      RA0  H
ATOM   3747  CA  ILE A 368     -14.726  19.874  -1.642  1.00  0.00      RA0  C
ATOM   3748  CB  ILE A 368     -14.261  20.065  -3.092  1.00  0.00      RA0  C
ATOM   3749  CG2 ILE A 368     -15.043  21.166  -3.804  1.00  0.00      RA0  C
ATOM   3750  CG1 ILE A 368     -12.744  20.267  -3.161  1.00  0.00      RA0  C
ATOM   3751  CD1 ILE A 368     -12.207  20.334  -4.589  1.00  0.00      RA0  C
ATOM   3752  C   ILE A 368     -14.464  21.095  -0.757  1.00  0.00      RA0  C
ATOM   3753  O   ILE A 368     -15.291  22.005  -0.725  1.00  0.00      RA0  O
ATOM   3754  N   ASP A 369     -13.354  21.086  -0.018  1.00  0.00      RA0  N
ATOM   3755  H   ASP A 369     -12.725  20.314  -0.125  1.00  0.00      RA0  H
ATOM   3756  CA  ASP A 369     -12.871  22.196   0.820  1.00  0.00      RA0  C
ATOM   3757  CB  ASP A 369     -12.148  23.254   0.001  1.00  0.00      RA0  C
ATOM   3758  CG  ASP A 369     -10.779  22.658  -0.258  1.00  0.00      RA0  C
ATOM   3759  OD1 ASP A 369     -10.300  21.896   0.587  1.00  0.00      RA0  O
ATOM   3760  OD2 ASP A 369     -10.206  22.929  -1.306  1.00  0.00      RA0  O
ATOM   3761  C   ASP A 369     -13.875  22.714   1.874  1.00  0.00      RA0  C
ATOM   3762  O   ASP A 369     -13.912  23.909   2.178  1.00  0.00      RA0  O
ATOM   3763  N   LYS A 370     -14.671  21.805   2.464  1.00  0.00      RA0  N
ATOM   3764  H   LYS A 370     -14.518  20.859   2.182  1.00  0.00      RA0  H
ATOM   3765  CA  LYS A 370     -15.733  22.108   3.447  1.00  0.00      RA0  C
ATOM   3766  CB  LYS A 370     -16.265  20.775   3.965  1.00  0.00      RA0  C
ATOM   3767  CG  LYS A 370     -17.044  20.841   5.277  1.00  0.00      RA0  C
ATOM   3768  CD  LYS A 370     -17.342  19.418   5.731  1.00  0.00      RA0  C
ATOM   3769  CE  LYS A 370     -17.885  19.272   7.149  1.00  0.00      RA0  C
ATOM   3770  NZ  LYS A 370     -18.128  17.844   7.354  1.00  0.00      RA0  N
ATOM   3771  HZ1 LYS A 370     -18.123  17.543   8.352  1.00  0.00      RA0  H
ATOM   3772  HZ2 LYS A 370     -18.989  17.512   6.877  1.00  0.00      RA0  H
ATOM   3773  HZ3 LYS A 370     -17.319  17.301   6.978  1.00  0.00      RA0  H
ATOM   3774  C   LYS A 370     -15.255  22.998   4.605  1.00  0.00      RA0  C
ATOM   3775  O   LYS A 370     -15.844  24.046   4.847  1.00  0.00      RA0  O
ATOM   3776  N   ASP A 371     -14.174  22.602   5.279  1.00  0.00      RA0  N
ATOM   3777  H   ASP A 371     -13.651  21.794   5.000  1.00  0.00      RA0  H
ATOM   3778  CA  ASP A 371     -13.681  23.274   6.498  1.00  0.00      RA0  C
ATOM   3779  CB  ASP A 371     -13.312  22.233   7.560  1.00  0.00      RA0  C
ATOM   3780  CG  ASP A 371     -12.280  21.240   7.049  1.00  0.00      RA0  C
ATOM   3781  OD1 ASP A 371     -12.618  20.363   6.253  1.00  0.00      RA0  O
ATOM   3782  OD2 ASP A 371     -11.139  21.270   7.502  1.00  0.00      RA0  O
ATOM   3783  C   ASP A 371     -12.509  24.233   6.220  1.00  0.00      RA0  C
ATOM   3784  O   ASP A 371     -12.069  25.006   7.072  1.00  0.00      RA0  O
ATOM   3785  N   SER A 372     -11.999  24.198   4.992  1.00  0.00      RA0  N
ATOM   3786  H   SER A 372     -12.374  23.566   4.315  1.00  0.00      RA0  H
ATOM   3787  CA  SER A 372     -10.872  24.999   4.519  1.00  0.00      RA0  C
ATOM   3788  CB  SER A 372     -10.312  24.222   3.334  1.00  0.00      RA0  C
ATOM   3789  OG  SER A 372     -10.926  22.923   3.322  1.00  0.00      RA0  O
ATOM   3790  HG  SER A 372     -10.638  22.526   2.492  1.00  0.00      RA0  H
ATOM   3791  C   SER A 372     -11.296  26.434   4.168  1.00  0.00      RA0  C
ATOM   3792  O   SER A 372     -10.456  27.319   4.045  1.00  0.00      RA0  O
ATOM   3793  N   GLY A 373     -12.602  26.685   4.040  1.00  0.00      RA0  N
ATOM   3794  H   GLY A 373     -13.247  25.953   4.264  1.00  0.00      RA0  H
ATOM   3795  CA  GLY A 373     -13.157  27.892   3.434  1.00  0.00      RA0  C
ATOM   3796  C   GLY A 373     -12.970  29.219   4.177  1.00  0.00      RA0  C
ATOM   3797  O   GLY A 373     -12.957  30.234   3.473  1.00  0.00      RA0  O
ATOM   3798  N   ASP A 374     -12.803  29.223   5.512  1.00  0.00      RA0  N
ATOM   3799  H   ASP A 374     -12.887  28.346   5.980  1.00  0.00      RA0  H
ATOM   3800  CA  ASP A 374     -12.963  30.452   6.320  1.00  0.00      RA0  C
ATOM   3801  CB  ASP A 374     -14.375  30.472   6.913  1.00  0.00      RA0  C
ATOM   3802  CG  ASP A 374     -15.354  30.089   5.813  1.00  0.00      RA0  C
ATOM   3803  OD1 ASP A 374     -15.669  30.928   4.970  1.00  0.00      RA0  O
ATOM   3804  OD2 ASP A 374     -15.741  28.924   5.753  1.00  0.00      RA0  O
ATOM   3805  C   ASP A 374     -11.857  30.788   7.344  1.00  0.00      RA0  C
ATOM   3806  O   ASP A 374     -11.758  31.950   7.740  1.00  0.00      RA0  O
ATOM   3807  N   VAL A 375     -10.987  29.857   7.772  1.00  0.00      RA0  N
ATOM   3808  H   VAL A 375     -11.112  28.917   7.462  1.00  0.00      RA0  H
ATOM   3809  CA  VAL A 375      -9.959  30.192   8.797  1.00  0.00      RA0  C
ATOM   3810  CB  VAL A 375     -10.490  29.941  10.221  1.00  0.00      RA0  C
ATOM   3811  CG1 VAL A 375     -11.445  31.024  10.730  1.00  0.00      RA0  C
ATOM   3812  CG2 VAL A 375     -11.086  28.535  10.325  1.00  0.00      RA0  C
ATOM   3813  C   VAL A 375      -8.621  29.447   8.671  1.00  0.00      RA0  C
ATOM   3814  O   VAL A 375      -7.623  29.916   9.215  1.00  0.00      RA0  O
ATOM   3815  N   ALA A 376      -8.566  28.314   7.958  1.00  0.00      RA0  N
ATOM   3816  H   ALA A 376      -9.363  28.018   7.436  1.00  0.00      RA0  H
ATOM   3817  CA  ALA A 376      -7.401  27.415   7.971  1.00  0.00      RA0  C
ATOM   3818  CB  ALA A 376      -7.810  26.032   8.481  1.00  0.00      RA0  C
ATOM   3819  C   ALA A 376      -6.673  27.243   6.619  1.00  0.00      RA0  C
ATOM   3820  O   ALA A 376      -5.495  26.874   6.615  1.00  0.00      RA0  O
ATOM   3821  N   ALA A 377      -7.325  27.505   5.479  1.00  0.00      RA0  N
ATOM   3822  H   ALA A 377      -8.242  27.898   5.489  1.00  0.00      RA0  H
ATOM   3823  CA  ALA A 377      -6.646  27.475   4.182  1.00  0.00      RA0  C
ATOM   3824  CB  ALA A 377      -7.595  27.218   3.013  1.00  0.00      RA0  C
ATOM   3825  C   ALA A 377      -5.894  28.778   3.916  1.00  0.00      RA0  C
ATOM   3826  O   ALA A 377      -6.349  29.866   4.280  1.00  0.00      RA0  O
ATOM   3827  N   LEU A 378      -4.741  28.654   3.260  1.00  0.00      RA0  N
ATOM   3828  H   LEU A 378      -4.446  27.732   3.008  1.00  0.00      RA0  H
ATOM   3829  CA  LEU A 378      -3.923  29.774   2.808  1.00  0.00      RA0  C
ATOM   3830  CB  LEU A 378      -2.799  29.330   1.873  1.00  0.00      RA0  C
ATOM   3831  CG  LEU A 378      -1.624  28.695   2.613  1.00  0.00      RA0  C
ATOM   3832  CD1 LEU A 378      -0.516  28.266   1.653  1.00  0.00      RA0  C
ATOM   3833  CD2 LEU A 378      -1.095  29.600   3.727  1.00  0.00      RA0  C
ATOM   3834  C   LEU A 378      -4.790  30.833   2.105  1.00  0.00      RA0  C
ATOM   3835  O   LEU A 378      -5.531  30.548   1.161  1.00  0.00      RA0  O
ATOM   3836  N   ARG A 379      -4.689  32.091   2.559  1.00  0.00      RA0  N
ATOM   3837  H   ARG A 379      -4.043  32.249   3.300  1.00  0.00      RA0  H
ATOM   3838  CA  ARG A 379      -5.294  33.223   1.845  1.00  0.00      RA0  C
ATOM   3839  CB  ARG A 379      -4.996  34.531   2.571  1.00  0.00      RA0  C
ATOM   3840  CG  ARG A 379      -5.689  34.531   3.934  1.00  0.00      RA0  C
ATOM   3841  CD  ARG A 379      -5.456  35.807   4.741  1.00  0.00      RA0  C
ATOM   3842  NE  ARG A 379      -6.236  35.769   5.978  1.00  0.00      RA0  N
ATOM   3843  HE  ARG A 379      -6.506  34.850   6.287  1.00  0.00      RA0  H
ATOM   3844  CZ  ARG A 379      -6.526  36.938   6.622  1.00  0.00      RA0  C
ATOM   3845  NH1 ARG A 379      -6.064  38.105   6.112  1.00  0.00      RA0  N
ATOM   3846 HH11 ARG A 379      -6.248  38.997   6.536  1.00  0.00      RA0  H
ATOM   3847 HH12 ARG A 379      -5.508  38.125   5.276  1.00  0.00      RA0  H
ATOM   3848  NH2 ARG A 379      -7.270  36.908   7.752  1.00  0.00      RA0  N
ATOM   3849 HH21 ARG A 379      -7.511  37.734   8.269  1.00  0.00      RA0  H
ATOM   3850 HH22 ARG A 379      -7.620  36.041   8.123  1.00  0.00      RA0  H
ATOM   3851  C   ARG A 379      -4.791  33.216   0.399  1.00  0.00      RA0  C
ATOM   3852  O   ARG A 379      -3.587  33.250   0.172  1.00  0.00      RA0  O
ATOM   3853  N   GLY A 380      -5.717  33.222  -0.558  1.00  0.00      RA0  N
ATOM   3854  H   GLY A 380      -6.664  33.050  -0.293  1.00  0.00      RA0  H
ATOM   3855  CA  GLY A 380      -5.409  33.254  -1.992  1.00  0.00      RA0  C
ATOM   3856  C   GLY A 380      -5.587  31.922  -2.726  1.00  0.00      RA0  C
ATOM   3857  O   GLY A 380      -5.534  31.927  -3.954  1.00  0.00      RA0  O
ATOM   3858  N   SER A 381      -5.864  30.822  -2.017  1.00  0.00      RA0  N
ATOM   3859  H   SER A 381      -5.798  30.784  -1.017  1.00  0.00      RA0  H
ATOM   3860  CA  SER A 381      -6.226  29.537  -2.628  1.00  0.00      RA0  C
ATOM   3861  CB  SER A 381      -6.326  28.520  -1.507  1.00  0.00      RA0  C
ATOM   3862  OG  SER A 381      -5.117  28.651  -0.753  1.00  0.00      RA0  O
ATOM   3863  HG  SER A 381      -4.427  28.353  -1.333  1.00  0.00      RA0  H
ATOM   3864  C   SER A 381      -7.442  29.647  -3.559  1.00  0.00      RA0  C
ATOM   3865  O   SER A 381      -8.413  30.366  -3.287  1.00  0.00      RA0  O
ATOM   3866  N   ARG A 382      -7.389  28.931  -4.683  1.00  0.00      RA0  N
ATOM   3867  H   ARG A 382      -6.609  28.311  -4.778  1.00  0.00      RA0  H
ATOM   3868  CA  ARG A 382      -8.498  28.767  -5.623  1.00  0.00      RA0  C
ATOM   3869  CB  ARG A 382      -8.084  28.023  -6.887  1.00  0.00      RA0  C
ATOM   3870  CG  ARG A 382      -7.181  28.772  -7.860  1.00  0.00      RA0  C
ATOM   3871  CD  ARG A 382      -6.537  27.761  -8.806  1.00  0.00      RA0  C
ATOM   3872  NE  ARG A 382      -5.704  26.866  -8.011  1.00  0.00      RA0  N
ATOM   3873  HE  ARG A 382      -5.373  27.210  -7.115  1.00  0.00      RA0  H
ATOM   3874  CZ  ARG A 382      -5.325  25.619  -8.403  1.00  0.00      RA0  C
ATOM   3875  NH1 ARG A 382      -5.821  25.085  -9.537  1.00  0.00      RA0  N
ATOM   3876 HH11 ARG A 382      -5.555  24.157  -9.833  1.00  0.00      RA0  H
ATOM   3877 HH12 ARG A 382      -6.471  25.592 -10.103  1.00  0.00      RA0  H
ATOM   3878  NH2 ARG A 382      -4.444  24.952  -7.640  1.00  0.00      RA0  N
ATOM   3879 HH21 ARG A 382      -4.016  24.068  -7.858  1.00  0.00      RA0  H
ATOM   3880 HH22 ARG A 382      -4.166  25.388  -6.768  1.00  0.00      RA0  H
ATOM   3881  C   ARG A 382      -9.597  27.946  -4.950  1.00  0.00      RA0  C
ATOM   3882  O   ARG A 382      -9.337  27.016  -4.201  1.00  0.00      RA0  O
ATOM   3883  N   LYS A 383     -10.853  28.282  -5.238  1.00  0.00      RA0  N
ATOM   3884  H   LYS A 383     -11.038  28.952  -5.954  1.00  0.00      RA0  H
ATOM   3885  CA  LYS A 383     -12.015  27.524  -4.756  1.00  0.00      RA0  C
ATOM   3886  CB  LYS A 383     -12.994  28.377  -3.918  1.00  0.00      RA0  C
ATOM   3887  CG  LYS A 383     -12.426  28.709  -2.518  1.00  0.00      RA0  C
ATOM   3888  CD  LYS A 383     -13.408  29.309  -1.484  1.00  0.00      RA0  C
ATOM   3889  CE  LYS A 383     -12.758  29.565  -0.104  1.00  0.00      RA0  C
ATOM   3890  NZ  LYS A 383     -13.721  30.043   0.914  1.00  0.00      RA0  N
ATOM   3891  HZ1 LYS A 383     -13.229  30.280   1.808  1.00  0.00      RA0  H
ATOM   3892  HZ2 LYS A 383     -14.223  30.895   0.605  1.00  0.00      RA0  H
ATOM   3893  HZ3 LYS A 383     -14.416  29.306   1.149  1.00  0.00      RA0  H
ATOM   3894  C   LYS A 383     -12.642  26.756  -5.911  1.00  0.00      RA0  C
ATOM   3895  O   LYS A 383     -12.708  27.258  -7.037  1.00  0.00      RA0  O
ATOM   3896  N   PHE A 384     -13.130  25.556  -5.627  1.00  0.00      RA0  N
ATOM   3897  H   PHE A 384     -13.144  25.219  -4.684  1.00  0.00      RA0  H
ATOM   3898  CA  PHE A 384     -13.739  24.667  -6.612  1.00  0.00      RA0  C
ATOM   3899  CB  PHE A 384     -12.844  23.458  -6.885  1.00  0.00      RA0  C
ATOM   3900  CG  PHE A 384     -11.512  23.927  -7.415  1.00  0.00      RA0  C
ATOM   3901  CD1 PHE A 384     -11.402  24.333  -8.738  1.00  0.00      RA0  C
ATOM   3902  CD2 PHE A 384     -10.401  23.966  -6.581  1.00  0.00      RA0  C
ATOM   3903  CE1 PHE A 384     -10.189  24.805  -9.223  1.00  0.00      RA0  C
ATOM   3904  CE2 PHE A 384      -9.188  24.438  -7.067  1.00  0.00      RA0  C
ATOM   3905  CZ  PHE A 384      -9.085  24.867  -8.384  1.00  0.00      RA0  C
ATOM   3906  C   PHE A 384     -15.116  24.208  -6.153  1.00  0.00      RA0  C
ATOM   3907  O   PHE A 384     -15.397  24.128  -4.965  1.00  0.00      RA0  O
ATOM   3908  N   ASN A 385     -15.966  23.879  -7.119  1.00  0.00      RA0  N
ATOM   3909  H   ASN A 385     -15.676  23.959  -8.075  1.00  0.00      RA0  H
ATOM   3910  CA  ASN A 385     -17.268  23.276  -6.879  1.00  0.00      RA0  C
ATOM   3911  CB  ASN A 385     -18.386  24.185  -7.371  1.00  0.00      RA0  C
ATOM   3912  CG  ASN A 385     -19.149  24.673  -6.162  1.00  0.00      RA0  C
ATOM   3913  OD1 ASN A 385     -20.067  24.021  -5.678  1.00  0.00      RA0  O
ATOM   3914  ND2 ASN A 385     -18.710  25.860  -5.696  1.00  0.00      RA0  N
ATOM   3915 HD21 ASN A 385     -17.933  26.336  -6.110  1.00  0.00      RA0  H
ATOM   3916 HD22 ASN A 385     -19.125  26.307  -4.904  1.00  0.00      RA0  H
ATOM   3917  C   ASN A 385     -17.334  21.904  -7.550  1.00  0.00      RA0  C
ATOM   3918  O   ASN A 385     -16.873  21.742  -8.686  1.00  0.00      RA0  O
ATOM   3919  N   ILE A 386     -17.941  20.939  -6.858  1.00  0.00      RA0  N
ATOM   3920  H   ILE A 386     -18.405  21.202  -6.013  1.00  0.00      RA0  H
ATOM   3921  CA  ILE A 386     -18.267  19.627  -7.421  1.00  0.00      RA0  C
ATOM   3922  CB  ILE A 386     -18.408  18.570  -6.325  1.00  0.00      RA0  C
ATOM   3923  CG2 ILE A 386     -18.867  17.227  -6.896  1.00  0.00      RA0  C
ATOM   3924  CG1 ILE A 386     -17.080  18.429  -5.585  1.00  0.00      RA0  C
ATOM   3925  CD1 ILE A 386     -17.054  17.230  -4.642  1.00  0.00      RA0  C
ATOM   3926  C   ILE A 386     -19.543  19.748  -8.256  1.00  0.00      RA0  C
ATOM   3927  O   ILE A 386     -20.582  20.196  -7.776  1.00  0.00      RA0  O
ATOM   3928  N   LEU A 387     -19.458  19.310  -9.507  1.00  0.00      RA0  N
ATOM   3929  H   LEU A 387     -18.591  18.899  -9.774  1.00  0.00      RA0  H
ATOM   3930  CA  LEU A 387     -20.570  19.115 -10.427  1.00  0.00      RA0  C
ATOM   3931  CB  LEU A 387     -20.244  19.689 -11.803  1.00  0.00      RA0  C
ATOM   3932  CG  LEU A 387     -19.688  21.111 -11.807  1.00  0.00      RA0  C
ATOM   3933  CD1 LEU A 387     -19.242  21.493 -13.218  1.00  0.00      RA0  C
ATOM   3934  CD2 LEU A 387     -20.658  22.134 -11.212  1.00  0.00      RA0  C
ATOM   3935  C   LEU A 387     -20.838  17.615 -10.611  1.00  0.00      RA0  C
ATOM   3936  O   LEU A 387     -19.954  16.781 -10.399  1.00  0.00      RA0  O
ATOM   3937  N   GLY A 388     -22.058  17.285 -11.033  1.00  0.00      RA0  N
ATOM   3938  H   GLY A 388     -22.762  17.993 -11.042  1.00  0.00      RA0  H
ATOM   3939  CA  GLY A 388     -22.519  15.909 -11.210  1.00  0.00      RA0  C
ATOM   3940  C   GLY A 388     -23.344  15.404 -10.026  1.00  0.00      RA0  C
ATOM   3941  O   GLY A 388     -24.004  16.173  -9.329  1.00  0.00      RA0  O
ATOM   3942  N   THR A 389     -23.343  14.088  -9.813  1.00  0.00      RA0  N
ATOM   3943  H   THR A 389     -22.761  13.481 -10.357  1.00  0.00      RA0  H
ATOM   3944  CA  THR A 389     -24.121  13.441  -8.744  1.00  0.00      RA0  C
ATOM   3945  CB  THR A 389     -24.186  12.016  -9.230  1.00  0.00      RA0  C
ATOM   3946  OG1 THR A 389     -24.077  12.067 -10.661  1.00  0.00      RA0  O
ATOM   3947  HG1 THR A 389     -24.871  12.486 -10.970  1.00  0.00      RA0  H
ATOM   3948  CG2 THR A 389     -25.442  11.273  -8.770  1.00  0.00      RA0  C
ATOM   3949  C   THR A 389     -23.416  13.603  -7.395  1.00  0.00      RA0  C
ATOM   3950  O   THR A 389     -22.579  12.787  -7.023  1.00  0.00      RA0  O
ATOM   3951  N   ASN A 390     -23.747  14.668  -6.662  1.00  0.00      RA0  N
ATOM   3952  H   ASN A 390     -24.411  15.302  -7.062  1.00  0.00      RA0  H
ATOM   3953  CA  ASN A 390     -23.127  15.008  -5.373  1.00  0.00      RA0  C
ATOM   3954  CB  ASN A 390     -23.396  16.464  -5.006  1.00  0.00      RA0  C
ATOM   3955  CG  ASN A 390     -24.504  16.515  -3.961  1.00  0.00      RA0  C
ATOM   3956  OD1 ASN A 390     -25.625  16.035  -4.150  1.00  0.00      RA0  O
ATOM   3957  ND2 ASN A 390     -24.124  17.160  -2.842  1.00  0.00      RA0  N
ATOM   3958 HD21 ASN A 390     -23.166  17.449  -2.758  1.00  0.00      RA0  H
ATOM   3959 HD22 ASN A 390     -24.745  17.359  -2.086  1.00  0.00      RA0  H
ATOM   3960  C   ASN A 390     -23.622  14.169  -4.180  1.00  0.00      RA0  C
ATOM   3961  O   ASN A 390     -23.123  14.330  -3.068  1.00  0.00      RA0  O
ATOM   3962  N   THR A 391     -24.610  13.295  -4.383  1.00  0.00      RA0  N
ATOM   3963  H   THR A 391     -25.003  13.143  -5.288  1.00  0.00      RA0  H
ATOM   3964  CA  THR A 391     -25.085  12.363  -3.359  1.00  0.00      RA0  C
ATOM   3965  CB  THR A 391     -26.330  12.917  -2.657  1.00  0.00      RA0  C
ATOM   3966  OG1 THR A 391     -27.219  13.602  -3.556  1.00  0.00      RA0  O
ATOM   3967  HG1 THR A 391     -26.707  14.355  -3.877  1.00  0.00      RA0  H
ATOM   3968  CG2 THR A 391     -25.997  13.844  -1.496  1.00  0.00      RA0  C
ATOM   3969  C   THR A 391     -25.227  10.961  -3.928  1.00  0.00      RA0  C
ATOM   3970  O   THR A 391     -25.676  10.792  -5.059  1.00  0.00      RA0  O
ATOM   3971  N   LYS A 392     -24.857   9.945  -3.153  1.00  0.00      RA0  N
ATOM   3972  H   LYS A 392     -24.484  10.107  -2.236  1.00  0.00      RA0  H
ATOM   3973  CA  LYS A 392     -24.937   8.539  -3.548  1.00  0.00      RA0  C
ATOM   3974  CB  LYS A 392     -23.608   8.001  -4.117  1.00  0.00      RA0  C
ATOM   3975  CG  LYS A 392     -23.429   6.473  -4.308  1.00  0.00      RA0  C
ATOM   3976  CD  LYS A 392     -24.254   5.745  -5.384  1.00  0.00      RA0  C
ATOM   3977  CE  LYS A 392     -23.856   4.267  -5.629  1.00  0.00      RA0  C
ATOM   3978  NZ  LYS A 392     -24.151   3.385  -4.483  1.00  0.00      RA0  N
ATOM   3979  HZ1 LYS A 392     -24.032   2.363  -4.669  1.00  0.00      RA0  H
ATOM   3980  HZ2 LYS A 392     -23.604   3.634  -3.638  1.00  0.00      RA0  H
ATOM   3981  HZ3 LYS A 392     -25.133   3.528  -4.170  1.00  0.00      RA0  H
ATOM   3982  C   LYS A 392     -25.381   7.701  -2.358  1.00  0.00      RA0  C
ATOM   3983  O   LYS A 392     -24.892   7.888  -1.251  1.00  0.00      RA0  O
ATOM   3984  N   VAL A 393     -26.320   6.791  -2.589  1.00  0.00      RA0  N
ATOM   3985  H   VAL A 393     -26.636   6.662  -3.526  1.00  0.00      RA0  H
ATOM   3986  CA  VAL A 393     -26.759   5.834  -1.569  1.00  0.00      RA0  C
ATOM   3987  CB  VAL A 393     -28.165   5.336  -1.889  1.00  0.00      RA0  C
ATOM   3988  CG1 VAL A 393     -28.707   4.472  -0.754  1.00  0.00      RA0  C
ATOM   3989  CG2 VAL A 393     -29.093   6.514  -2.190  1.00  0.00      RA0  C
ATOM   3990  C   VAL A 393     -25.752   4.688  -1.497  1.00  0.00      RA0  C
ATOM   3991  O   VAL A 393     -25.339   4.179  -2.540  1.00  0.00      RA0  O
ATOM   3992  N   MET A 394     -25.357   4.315  -0.282  1.00  0.00      RA0  N
ATOM   3993  H   MET A 394     -25.807   4.748   0.501  1.00  0.00      RA0  H
ATOM   3994  CA  MET A 394     -24.492   3.170  -0.013  1.00  0.00      RA0  C
ATOM   3995  CB  MET A 394     -23.856   3.329   1.369  1.00  0.00      RA0  C
ATOM   3996  CG  MET A 394     -23.048   2.112   1.816  1.00  0.00      RA0  C
ATOM   3997  SD  MET A 394     -22.093   2.417   3.308  1.00  0.00      RA0  S
ATOM   3998  CE  MET A 394     -20.857   3.510   2.588  1.00  0.00      RA0  C
ATOM   3999  C   MET A 394     -25.273   1.864  -0.148  1.00  0.00      RA0  C
ATOM   4000  O   MET A 394     -26.377   1.736   0.385  1.00  0.00      RA0  O
ATOM   4001  N   ASN A 395     -24.693   0.894  -0.845  1.00  0.00      RA0  N
ATOM   4002  H   ASN A 395     -23.741   0.984  -1.155  1.00  0.00      RA0  H
ATOM   4003  CA  ASN A 395     -25.295  -0.410  -1.088  1.00  0.00      RA0  C
ATOM   4004  CB  ASN A 395     -25.840  -0.476  -2.511  1.00  0.00      RA0  C
ATOM   4005  CG  ASN A 395     -24.715  -0.357  -3.541  1.00  0.00      RA0  C
ATOM   4006  OD1 ASN A 395     -24.261   0.746  -3.899  1.00  0.00      RA0  O
ATOM   4007  ND2 ASN A 395     -24.316  -1.554  -4.028  1.00  0.00      RA0  N
ATOM   4008 HD21 ASN A 395     -24.785  -2.420  -3.802  1.00  0.00      RA0  H
ATOM   4009 HD22 ASN A 395     -23.526  -1.673  -4.634  1.00  0.00      RA0  H
ATOM   4010  C   ASN A 395     -24.275  -1.543  -0.925  1.00  0.00      RA0  C
ATOM   4011  O   ASN A 395     -23.065  -1.315  -0.911  1.00  0.00      RA0  O
ATOM   4012  N   MET A 396     -24.780  -2.768  -0.785  1.00  0.00      RA0  N
ATOM   4013  H   MET A 396     -25.777  -2.863  -0.779  1.00  0.00      RA0  H
ATOM   4014  CA  MET A 396     -23.965  -3.982  -0.825  1.00  0.00      RA0  C
ATOM   4015  CB  MET A 396     -24.672  -5.153  -0.151  1.00  0.00      RA0  C
ATOM   4016  CG  MET A 396     -24.556  -5.072   1.367  1.00  0.00      RA0  C
ATOM   4017  SD  MET A 396     -25.338  -6.452   2.210  1.00  0.00      RA0  S
ATOM   4018  CE  MET A 396     -24.552  -6.196   3.806  1.00  0.00      RA0  C
ATOM   4019  C   MET A 396     -23.614  -4.337  -2.274  1.00  0.00      RA0  C
ATOM   4020  O   MET A 396     -24.505  -4.469  -3.111  1.00  0.00      RA0  O
ATOM   4021  N   GLU A 397     -22.322  -4.471  -2.576  1.00  0.00      RA0  N
ATOM   4022  H   GLU A 397     -21.658  -4.357  -1.833  1.00  0.00      RA0  H
ATOM   4023  CA  GLU A 397     -21.849  -4.924  -3.891  1.00  0.00      RA0  C
ATOM   4024  CB  GLU A 397     -20.371  -4.529  -4.025  1.00  0.00      RA0  C
ATOM   4025  CG  GLU A 397     -20.035  -3.107  -3.552  1.00  0.00      RA0  C
ATOM   4026  CD  GLU A 397     -18.527  -2.897  -3.481  1.00  0.00      RA0  C
ATOM   4027  OE1 GLU A 397     -17.898  -2.654  -4.500  1.00  0.00      RA0  O
ATOM   4028  OE2 GLU A 397     -17.957  -2.921  -2.396  1.00  0.00      RA0  O
ATOM   4029  C   GLU A 397     -21.968  -6.447  -4.046  1.00  0.00      RA0  C
ATOM   4030  O   GLU A 397     -21.748  -7.186  -3.096  1.00  0.00      RA0  O
ATOM   4031  N   GLU A 398     -22.240  -6.927  -5.263  1.00  0.00      RA0  N
ATOM   4032  H   GLU A 398     -22.386  -6.291  -6.023  1.00  0.00      RA0  H
ATOM   4033  CA  GLU A 398     -22.357  -8.362  -5.596  1.00  0.00      RA0  C
ATOM   4034  CB  GLU A 398     -23.080  -8.488  -6.929  1.00  0.00      RA0  C
ATOM   4035  CG  GLU A 398     -24.447  -7.810  -6.860  1.00  0.00      RA0  C
ATOM   4036  CD  GLU A 398     -24.749  -7.193  -8.205  1.00  0.00      RA0  C
ATOM   4037  OE1 GLU A 398     -25.674  -7.651  -8.872  1.00  0.00      RA0  O
ATOM   4038  OE2 GLU A 398     -24.051  -6.249  -8.573  1.00  0.00      RA0  O
ATOM   4039  C   GLU A 398     -21.005  -9.110  -5.624  1.00  0.00      RA0  C
ATOM   4040  O   GLU A 398     -20.943 -10.287  -5.975  1.00  0.00      RA0  O
ATOM   4041  N   SER A 399     -19.902  -8.437  -5.278  1.00  0.00      RA0  N
ATOM   4042  H   SER A 399     -19.987  -7.493  -4.972  1.00  0.00      RA0  H
ATOM   4043  CA  SER A 399     -18.576  -9.051  -5.177  1.00  0.00      RA0  C
ATOM   4044  CB  SER A 399     -17.673  -7.848  -4.959  1.00  0.00      RA0  C
ATOM   4045  OG  SER A 399     -18.387  -6.716  -5.479  1.00  0.00      RA0  O
ATOM   4046  HG  SER A 399     -17.897  -5.933  -5.241  1.00  0.00      RA0  H
ATOM   4047  C   SER A 399     -18.538 -10.106  -4.060  1.00  0.00      RA0  C
ATOM   4048  O   SER A 399     -19.362 -10.075  -3.147  1.00  0.00      RA0  O
ATOM   4049  N   ASN A 400     -17.565 -11.031  -4.112  1.00  0.00      RA0  N
ATOM   4050  H   ASN A 400     -16.946 -10.998  -4.900  1.00  0.00      RA0  H
ATOM   4051  CA  ASN A 400     -17.503 -12.258  -3.290  1.00  0.00      RA0  C
ATOM   4052  CB  ASN A 400     -16.156 -12.974  -3.420  1.00  0.00      RA0  C
ATOM   4053  CG  ASN A 400     -15.940 -13.439  -4.839  1.00  0.00      RA0  C
ATOM   4054  OD1 ASN A 400     -15.863 -12.636  -5.764  1.00  0.00      RA0  O
ATOM   4055  ND2 ASN A 400     -15.842 -14.775  -4.966  1.00  0.00      RA0  N
ATOM   4056 HD21 ASN A 400     -15.919 -15.370  -4.165  1.00  0.00      RA0  H
ATOM   4057 HD22 ASN A 400     -15.694 -15.202  -5.859  1.00  0.00      RA0  H
ATOM   4058  C   ASN A 400     -17.777 -12.085  -1.778  1.00  0.00      RA0  C
ATOM   4059  O   ASN A 400     -18.160 -13.058  -1.136  1.00  0.00      RA0  O
ATOM   4060  N   ASN A 401     -17.605 -10.882  -1.215  1.00  0.00      RA0  N
ATOM   4061  H   ASN A 401     -17.409 -10.114  -1.820  1.00  0.00      RA0  H
ATOM   4062  CA  ASN A 401     -17.775 -10.608   0.214  1.00  0.00      RA0  C
ATOM   4063  CB  ASN A 401     -16.387 -10.160   0.688  1.00  0.00      RA0  C
ATOM   4064  CG  ASN A 401     -16.292  -9.842   2.167  1.00  0.00      RA0  C
ATOM   4065  OD1 ASN A 401     -17.036 -10.286   3.040  1.00  0.00      RA0  O
ATOM   4066  ND2 ASN A 401     -15.304  -8.975   2.399  1.00  0.00      RA0  N
ATOM   4067 HD21 ASN A 401     -14.645  -8.777   1.660  1.00  0.00      RA0  H
ATOM   4068 HD22 ASN A 401     -15.106  -8.475   3.246  1.00  0.00      RA0  H
ATOM   4069  C   ASN A 401     -18.924  -9.636   0.573  1.00  0.00      RA0  C
ATOM   4070  O   ASN A 401     -19.164  -9.432   1.765  1.00  0.00      RA0  O
ATOM   4071  N   GLY A 402     -19.663  -9.061  -0.386  1.00  0.00      RA0  N
ATOM   4072  H   GLY A 402     -19.476  -9.258  -1.351  1.00  0.00      RA0  H
ATOM   4073  CA  GLY A 402     -20.885  -8.292  -0.088  1.00  0.00      RA0  C
ATOM   4074  C   GLY A 402     -20.685  -6.930   0.599  1.00  0.00      RA0  C
ATOM   4075  O   GLY A 402     -21.441  -6.588   1.504  1.00  0.00      RA0  O
ATOM   4076  N   SER A 403     -19.655  -6.158   0.247  1.00  0.00      RA0  N
ATOM   4077  H   SER A 403     -19.155  -6.380  -0.587  1.00  0.00      RA0  H
ATOM   4078  CA  SER A 403     -19.260  -4.949   0.996  1.00  0.00      RA0  C
ATOM   4079  CB  SER A 403     -17.869  -4.643   0.472  1.00  0.00      RA0  C
ATOM   4080  OG  SER A 403     -17.692  -5.336  -0.775  1.00  0.00      RA0  O
ATOM   4081  HG  SER A 403     -17.785  -4.648  -1.442  1.00  0.00      RA0  H
ATOM   4082  C   SER A 403     -20.227  -3.765   0.867  1.00  0.00      RA0  C
ATOM   4083  O   SER A 403     -20.684  -3.473  -0.240  1.00  0.00      RA0  O
ATOM   4084  N   LEU A 404     -20.441  -3.015   1.958  1.00  0.00      RA0  N
ATOM   4085  H   LEU A 404     -19.920  -3.236   2.782  1.00  0.00      RA0  H
ATOM   4086  CA  LEU A 404     -21.197  -1.753   1.966  1.00  0.00      RA0  C
ATOM   4087  CB  LEU A 404     -21.668  -1.427   3.383  1.00  0.00      RA0  C
ATOM   4088  CG  LEU A 404     -22.956  -2.141   3.787  1.00  0.00      RA0  C
ATOM   4089  CD1 LEU A 404     -23.235  -1.993   5.282  1.00  0.00      RA0  C
ATOM   4090  CD2 LEU A 404     -24.143  -1.664   2.949  1.00  0.00      RA0  C
ATOM   4091  C   LEU A 404     -20.353  -0.586   1.443  1.00  0.00      RA0  C
ATOM   4092  O   LEU A 404     -19.462  -0.082   2.131  1.00  0.00      RA0  O
ATOM   4093  N   SER A 405     -20.650  -0.114   0.235  1.00  0.00      RA0  N
ATOM   4094  H   SER A 405     -21.353  -0.562  -0.321  1.00  0.00      RA0  H
ATOM   4095  CA  SER A 405     -19.882   0.959  -0.398  1.00  0.00      RA0  C
ATOM   4096  CB  SER A 405     -18.809   0.264  -1.225  1.00  0.00      RA0  C
ATOM   4097  OG  SER A 405     -18.393  -0.931  -0.553  1.00  0.00      RA0  O
ATOM   4098  HG  SER A 405     -18.654  -1.669  -1.105  1.00  0.00      RA0  H
ATOM   4099  C   SER A 405     -20.742   1.915  -1.222  1.00  0.00      RA0  C
ATOM   4100  O   SER A 405     -21.900   1.642  -1.530  1.00  0.00      RA0  O
ATOM   4101  N   ALA A 406     -20.192   3.087  -1.532  1.00  0.00      RA0  N
ATOM   4102  H   ALA A 406     -19.265   3.294  -1.207  1.00  0.00      RA0  H
ATOM   4103  CA  ALA A 406     -20.807   4.065  -2.418  1.00  0.00      RA0  C
ATOM   4104  CB  ALA A 406     -21.369   5.230  -1.607  1.00  0.00      RA0  C
ATOM   4105  C   ALA A 406     -19.759   4.587  -3.405  1.00  0.00      RA0  C
ATOM   4106  O   ALA A 406     -18.801   5.269  -3.032  1.00  0.00      RA0  O
ATOM   4107  N   GLU A 407     -19.954   4.269  -4.684  1.00  0.00      RA0  N
ATOM   4108  H   GLU A 407     -20.767   3.761  -4.953  1.00  0.00      RA0  H
ATOM   4109  CA  GLU A 407     -19.084   4.714  -5.769  1.00  0.00      RA0  C
ATOM   4110  CB  GLU A 407     -18.686   3.633  -6.771  1.00  0.00      RA0  C
ATOM   4111  CG  GLU A 407     -17.375   4.142  -7.371  1.00  0.00      RA0  C
ATOM   4112  CD  GLU A 407     -16.916   3.357  -8.576  1.00  0.00      RA0  C
ATOM   4113  OE1 GLU A 407     -16.428   3.960  -9.522  1.00  0.00      RA0  O
ATOM   4114  OE2 GLU A 407     -17.026   2.143  -8.608  1.00  0.00      RA0  O
ATOM   4115  C   GLU A 407     -19.673   5.938  -6.485  1.00  0.00      RA0  C
ATOM   4116  O   GLU A 407     -20.797   5.917  -7.003  1.00  0.00      RA0  O
ATOM   4117  N   PHE A 408     -18.881   7.005  -6.562  1.00  0.00      RA0  N
ATOM   4118  H   PHE A 408     -17.961   6.944  -6.171  1.00  0.00      RA0  H
ATOM   4119  CA  PHE A 408     -19.178   8.206  -7.330  1.00  0.00      RA0  C
ATOM   4120  CB  PHE A 408     -18.760   9.461  -6.564  1.00  0.00      RA0  C
ATOM   4121  CG  PHE A 408     -19.528   9.654  -5.275  1.00  0.00      RA0  C
ATOM   4122  CD1 PHE A 408     -20.630  10.502  -5.251  1.00  0.00      RA0  C
ATOM   4123  CD2 PHE A 408     -19.118   9.018  -4.107  1.00  0.00      RA0  C
ATOM   4124  CE1 PHE A 408     -21.299  10.741  -4.056  1.00  0.00      RA0  C
ATOM   4125  CE2 PHE A 408     -19.789   9.254  -2.913  1.00  0.00      RA0  C
ATOM   4126  CZ  PHE A 408     -20.869  10.129  -2.885  1.00  0.00      RA0  C
ATOM   4127  C   PHE A 408     -18.387   8.160  -8.641  1.00  0.00      RA0  C
ATOM   4128  O   PHE A 408     -17.159   8.185  -8.611  1.00  0.00      RA0  O
ATOM   4129  N   LYS A 409     -19.072   8.084  -9.792  1.00  0.00      RA0  N
ATOM   4130  H   LYS A 409     -20.069   8.121  -9.743  1.00  0.00      RA0  H
ATOM   4131  CA  LYS A 409     -18.432   7.949 -11.122  1.00  0.00      RA0  C
ATOM   4132  CB  LYS A 409     -19.077   6.802 -11.905  1.00  0.00      RA0  C
ATOM   4133  CG  LYS A 409     -19.022   5.476 -11.142  1.00  0.00      RA0  C
ATOM   4134  CD  LYS A 409     -19.629   4.302 -11.916  1.00  0.00      RA0  C
ATOM   4135  CE  LYS A 409     -19.574   2.981 -11.138  1.00  0.00      RA0  C
ATOM   4136  NZ  LYS A 409     -18.179   2.565 -10.937  1.00  0.00      RA0  N
ATOM   4137  HZ1 LYS A 409     -17.577   3.387 -10.715  1.00  0.00      RA0  H
ATOM   4138  HZ2 LYS A 409     -18.073   1.980 -10.078  1.00  0.00      RA0  H
ATOM   4139  HZ3 LYS A 409     -17.782   2.063 -11.750  1.00  0.00      RA0  H
ATOM   4140  C   LYS A 409     -18.396   9.233 -11.956  1.00  0.00      RA0  C
ATOM   4141  O   LYS A 409     -17.518   9.396 -12.792  1.00  0.00      RA0  O
ATOM   4142  N   HIS A 410     -19.364  10.122 -11.753  1.00  0.00      RA0  N
ATOM   4143  H   HIS A 410     -19.964  10.031 -10.962  1.00  0.00      RA0  H
ATOM   4144  CA  HIS A 410     -19.626  11.261 -12.643  1.00  0.00      RA0  C
ATOM   4145  CB  HIS A 410     -21.044  11.186 -13.203  1.00  0.00      RA0  C
ATOM   4146  CG  HIS A 410     -21.184   9.875 -13.935  1.00  0.00      RA0  C
ATOM   4147  ND1 HIS A 410     -20.353   9.480 -14.916  1.00  0.00      RA0  N
ATOM   4148  HD1 HIS A 410     -19.585   9.987 -15.272  1.00  0.00      RA0  H
ATOM   4149  CD2 HIS A 410     -22.132   8.871 -13.716  1.00  0.00      RA0  C
ATOM   4150  NE2 HIS A 410     -21.858   7.862 -14.579  1.00  0.00      RA0  N
ATOM   4151  CE1 HIS A 410     -20.764   8.238 -15.319  1.00  0.00      RA0  C
ATOM   4152  C   HIS A 410     -19.352  12.604 -11.961  1.00  0.00      RA0  C
ATOM   4153  O   HIS A 410     -20.091  13.566 -12.168  1.00  0.00      RA0  O
ATOM   4154  N   LEU A 411     -18.332  12.664 -11.100  1.00  0.00      RA0  N
ATOM   4155  H   LEU A 411     -17.664  11.917 -11.104  1.00  0.00      RA0  H
ATOM   4156  CA  LEU A 411     -17.934  13.916 -10.463  1.00  0.00      RA0  C
ATOM   4157  CB  LEU A 411     -17.191  13.672  -9.154  1.00  0.00      RA0  C
ATOM   4158  CG  LEU A 411     -18.028  12.971  -8.088  1.00  0.00      RA0  C
ATOM   4159  CD1 LEU A 411     -17.279  12.933  -6.755  1.00  0.00      RA0  C
ATOM   4160  CD2 LEU A 411     -19.421  13.584  -7.943  1.00  0.00      RA0  C
ATOM   4161  C   LEU A 411     -17.076  14.734 -11.423  1.00  0.00      RA0  C
ATOM   4162  O   LEU A 411     -16.247  14.192 -12.147  1.00  0.00      RA0  O
ATOM   4163  N   THR A 412     -17.265  16.048 -11.425  1.00  0.00      RA0  N
ATOM   4164  H   THR A 412     -18.023  16.439 -10.897  1.00  0.00      RA0  H
ATOM   4165  CA  THR A 412     -16.439  17.008 -12.175  1.00  0.00      RA0  C
ATOM   4166  CB  THR A 412     -17.256  17.298 -13.420  1.00  0.00      RA0  C
ATOM   4167  OG1 THR A 412     -17.671  16.044 -13.974  1.00  0.00      RA0  O
ATOM   4168  HG1 THR A 412     -17.018  15.406 -13.698  1.00  0.00      RA0  H
ATOM   4169  CG2 THR A 412     -16.500  18.130 -14.448  1.00  0.00      RA0  C
ATOM   4170  C   THR A 412     -16.119  18.202 -11.288  1.00  0.00      RA0  C
ATOM   4171  O   THR A 412     -16.946  18.590 -10.471  1.00  0.00      RA0  O
ATOM   4172  N   LEU A 413     -14.943  18.813 -11.448  1.00  0.00      RA0  N
ATOM   4173  H   LEU A 413     -14.310  18.478 -12.145  1.00  0.00      RA0  H
ATOM   4174  CA  LEU A 413     -14.601  20.058 -10.750  1.00  0.00      RA0  C
ATOM   4175  CB  LEU A 413     -13.210  19.979 -10.124  1.00  0.00      RA0  C
ATOM   4176  CG  LEU A 413     -13.192  19.033  -8.925  1.00  0.00      RA0  C
ATOM   4177  CD1 LEU A 413     -11.805  18.929  -8.293  1.00  0.00      RA0  C
ATOM   4178  CD2 LEU A 413     -14.249  19.424  -7.895  1.00  0.00      RA0  C
ATOM   4179  C   LEU A 413     -14.705  21.262 -11.686  1.00  0.00      RA0  C
ATOM   4180  O   LEU A 413     -14.226  21.218 -12.823  1.00  0.00      RA0  O
ATOM   4181  N   ARG A 414     -15.279  22.359 -11.185  1.00  0.00      RA0  N
ATOM   4182  H   ARG A 414     -15.688  22.312 -10.268  1.00  0.00      RA0  H
ATOM   4183  CA  ARG A 414     -15.278  23.675 -11.842  1.00  0.00      RA0  C
ATOM   4184  CB  ARG A 414     -16.691  24.045 -12.292  1.00  0.00      RA0  C
ATOM   4185  CG  ARG A 414     -16.765  25.389 -13.020  1.00  0.00      RA0  C
ATOM   4186  CD  ARG A 414     -18.186  25.763 -13.442  1.00  0.00      RA0  C
ATOM   4187  NE  ARG A 414     -18.722  24.807 -14.411  1.00  0.00      RA0  N
ATOM   4188  HE  ARG A 414     -18.128  24.025 -14.630  1.00  0.00      RA0  H
ATOM   4189  CZ  ARG A 414     -19.964  25.022 -14.940  1.00  0.00      RA0  C
ATOM   4190  NH1 ARG A 414     -20.667  26.113 -14.553  1.00  0.00      RA0  N
ATOM   4191 HH11 ARG A 414     -21.582  26.326 -14.908  1.00  0.00      RA0  H
ATOM   4192 HH12 ARG A 414     -20.296  26.764 -13.883  1.00  0.00      RA0  H
ATOM   4193  NH2 ARG A 414     -20.468  24.145 -15.839  1.00  0.00      RA0  N
ATOM   4194 HH21 ARG A 414     -21.374  24.257 -16.260  1.00  0.00      RA0  H
ATOM   4195 HH22 ARG A 414     -19.949  23.333 -16.127  1.00  0.00      RA0  H
ATOM   4196  C   ARG A 414     -14.736  24.735 -10.885  1.00  0.00      RA0  C
ATOM   4197  O   ARG A 414     -15.170  24.811  -9.740  1.00  0.00      RA0  O
ATOM   4198  N   GLU A 415     -13.810  25.560 -11.368  1.00  0.00      RA0  N
ATOM   4199  H   GLU A 415     -13.581  25.506 -12.336  1.00  0.00      RA0  H
ATOM   4200  CA  GLU A 415     -13.258  26.685 -10.602  1.00  0.00      RA0  C
ATOM   4201  CB  GLU A 415     -12.019  27.366 -11.226  1.00  0.00      RA0  C
ATOM   4202  CG  GLU A 415     -11.350  28.339 -10.224  1.00  0.00      RA0  C
ATOM   4203  CD  GLU A 415     -10.262  29.201 -10.853  1.00  0.00      RA0  C
ATOM   4204  OE1 GLU A 415      -9.871  30.211 -10.257  1.00  0.00      RA0  O
ATOM   4205  OE2 GLU A 415      -9.821  28.884 -11.953  1.00  0.00      RA0  O
ATOM   4206  C   GLU A 415     -14.332  27.750 -10.334  1.00  0.00      RA0  C
ATOM   4207  O   GLU A 415     -15.081  28.145 -11.234  1.00  0.00      RA0  O
ATOM   4208  N   GLN A 416     -14.387  28.240  -9.098  1.00  0.00      RA0  N
ATOM   4209  H   GLN A 416     -13.685  27.934  -8.455  1.00  0.00      RA0  H
ATOM   4210  CA  GLN A 416     -15.229  29.356  -8.695  1.00  0.00      RA0  C
ATOM   4211  CB  GLN A 416     -15.603  29.252  -7.220  1.00  0.00      RA0  C
ATOM   4212  CG  GLN A 416     -16.501  30.410  -6.785  1.00  0.00      RA0  C
ATOM   4213  CD  GLN A 416     -16.842  30.253  -5.322  1.00  0.00      RA0  C
ATOM   4214  OE1 GLN A 416     -16.955  29.148  -4.803  1.00  0.00      RA0  O
ATOM   4215  NE2 GLN A 416     -17.010  31.426  -4.687  1.00  0.00      RA0  N
ATOM   4216 HE21 GLN A 416     -16.858  32.297  -5.168  1.00  0.00      RA0  H
ATOM   4217 HE22 GLN A 416     -17.296  31.479  -3.732  1.00  0.00      RA0  H
ATOM   4218  C   GLN A 416     -14.514  30.680  -8.982  1.00  0.00      RA0  C
ATOM   4219  O   GLN A 416     -13.573  31.063  -8.293  1.00  0.00      RA0  O
ATOM   4220  N   ARG A 417     -14.982  31.399 -10.007  1.00  0.00      RA0  N
ATOM   4221  H   ARG A 417     -15.782  31.048 -10.491  1.00  0.00      RA0  H
ATOM   4222  CA  ARG A 417     -14.329  32.623 -10.506  1.00  0.00      RA0  C
ATOM   4223  CB  ARG A 417     -14.284  32.659 -12.028  1.00  0.00      RA0  C
ATOM   4224  CG  ARG A 417     -13.282  31.541 -12.318  1.00  0.00      RA0  C
ATOM   4225  CD  ARG A 417     -12.665  31.472 -13.707  1.00  0.00      RA0  C
ATOM   4226  NE  ARG A 417     -11.531  30.551 -13.645  1.00  0.00      RA0  N
ATOM   4227  HE  ARG A 417     -11.219  30.262 -12.724  1.00  0.00      RA0  H
ATOM   4228  CZ  ARG A 417     -10.879  30.144 -14.765  1.00  0.00      RA0  C
ATOM   4229  NH1 ARG A 417     -11.311  30.566 -15.975  1.00  0.00      RA0  N
ATOM   4230 HH11 ARG A 417     -10.867  30.298 -16.834  1.00  0.00      RA0  H
ATOM   4231 HH12 ARG A 417     -12.106  31.175 -16.052  1.00  0.00      RA0  H
ATOM   4232  NH2 ARG A 417      -9.814  29.326 -14.633  1.00  0.00      RA0  N
ATOM   4233 HH21 ARG A 417      -9.258  28.979 -15.389  1.00  0.00      RA0  H
ATOM   4234 HH22 ARG A 417      -9.548  29.037 -13.696  1.00  0.00      RA0  H
ATOM   4235  C   ARG A 417     -14.717  33.911  -9.762  1.00  0.00      RA0  C
ATOM   4236  O   ARG A 417     -14.084  34.934  -9.986  1.00  0.00      RA0  O
ATOM   4237  N   CYS A 418     -15.720  33.877  -8.881  1.00  0.00      RA0  N
ATOM   4238  H   CYS A 418     -16.138  33.005  -8.640  1.00  0.00      RA0  H
ATOM   4239  CA  CYS A 418     -16.225  35.057  -8.167  1.00  0.00      RA0  C
ATOM   4240  CB  CYS A 418     -17.705  35.213  -8.500  1.00  0.00      RA0  C
ATOM   4241  SG  CYS A 418     -18.012  34.863 -10.250  1.00  0.00      RA0  S
ATOM   4242  C   CYS A 418     -15.971  34.954  -6.651  1.00  0.00      RA0  C
ATOM   4243  O   CYS A 418     -16.408  33.993  -6.013  1.00  0.00      RA0  O
ATOM   4244  N   GLY A 419     -15.282  35.959  -6.093  1.00  0.00      RA0  N
ATOM   4245  H   GLY A 419     -14.888  36.664  -6.685  1.00  0.00      RA0  H
ATOM   4246  CA  GLY A 419     -14.968  36.110  -4.666  1.00  0.00      RA0  C
ATOM   4247  C   GLY A 419     -13.685  36.929  -4.450  1.00  0.00      RA0  C
ATOM   4248  O   GLY A 419     -12.629  36.560  -4.954  1.00  0.00      RA0  O
ATOM   4249  N   ASN A 420     -13.754  38.035  -3.701  1.00  0.00      RA0  N
ATOM   4250  H   ASN A 420     -14.627  38.258  -3.269  1.00  0.00      RA0  H
ATOM   4251  CA  ASN A 420     -12.640  38.985  -3.518  1.00  0.00      RA0  C
ATOM   4252  CB  ASN A 420     -13.132  40.403  -3.213  1.00  0.00      RA0  C
ATOM   4253  CG  ASN A 420     -13.743  41.029  -4.447  1.00  0.00      RA0  C
ATOM   4254  OD1 ASN A 420     -14.597  40.445  -5.106  1.00  0.00      RA0  O
ATOM   4255  ND2 ASN A 420     -13.263  42.255  -4.724  1.00  0.00      RA0  N
ATOM   4256 HD21 ASN A 420     -12.570  42.680  -4.140  1.00  0.00      RA0  H
ATOM   4257 HD22 ASN A 420     -13.590  42.772  -5.516  1.00  0.00      RA0  H
ATOM   4258  C   ASN A 420     -11.659  38.568  -2.400  1.00  0.00      RA0  C
ATOM   4259  O   ASN A 420     -11.312  39.362  -1.527  1.00  0.00      RA0  O
ATOM   4260  N   GLY A 421     -11.197  37.316  -2.415  1.00  0.00      RA0  N
ATOM   4261  H   GLY A 421     -11.425  36.762  -3.218  1.00  0.00      RA0  H
ATOM   4262  CA  GLY A 421     -10.118  36.857  -1.535  1.00  0.00      RA0  C
ATOM   4263  C   GLY A 421      -8.762  37.231  -2.131  1.00  0.00      RA0  C
ATOM   4264  O   GLY A 421      -8.329  36.581  -3.074  1.00  0.00      RA0  O
ATOM   4265  N   GLY A 422      -8.133  38.298  -1.623  1.00  0.00      RA0  N
ATOM   4266  H   GLY A 422      -8.624  38.755  -0.882  1.00  0.00      RA0  H
ATOM   4267  CA  GLY A 422      -6.911  38.945  -2.135  1.00  0.00      RA0  C
ATOM   4268  C   GLY A 422      -5.837  38.034  -2.750  1.00  0.00      RA0  C
ATOM   4269  O   GLY A 422      -4.881  37.665  -2.075  1.00  0.00      RA0  O
ATOM   4270  N   ARG A 423      -5.948  37.767  -4.059  1.00  0.00      RA0  N
ATOM   4271  H   ARG A 423      -6.795  38.065  -4.494  1.00  0.00      RA0  H
ATOM   4272  CA  ARG A 423      -4.998  36.972  -4.865  1.00  0.00      RA0  C
ATOM   4273  CB  ARG A 423      -5.605  36.463  -6.193  1.00  0.00      RA0  C
ATOM   4274  CG  ARG A 423      -6.582  35.274  -6.022  1.00  0.00      RA0  C
ATOM   4275  CD  ARG A 423      -7.028  34.580  -7.330  1.00  0.00      RA0  C
ATOM   4276  NE  ARG A 423      -7.957  33.464  -7.083  1.00  0.00      RA0  N
ATOM   4277  HE  ARG A 423      -8.229  33.354  -6.120  1.00  0.00      RA0  H
ATOM   4278  CZ  ARG A 423      -8.407  32.650  -8.104  1.00  0.00      RA0  C
ATOM   4279  NH1 ARG A 423      -7.938  32.807  -9.359  1.00  0.00      RA0  N
ATOM   4280 HH11 ARG A 423      -8.266  32.207 -10.101  1.00  0.00      RA0  H
ATOM   4281 HH12 ARG A 423      -7.259  33.507  -9.590  1.00  0.00      RA0  H
ATOM   4282  NH2 ARG A 423      -9.325  31.685  -7.868  1.00  0.00      RA0  N
ATOM   4283 HH21 ARG A 423      -9.654  31.077  -8.616  1.00  0.00      RA0  H
ATOM   4284 HH22 ARG A 423      -9.718  31.529  -6.960  1.00  0.00      RA0  H
ATOM   4285  C   ARG A 423      -3.604  37.610  -5.024  1.00  0.00      RA0  C
ATOM   4286  O   ARG A 423      -2.736  36.982  -5.610  1.00  0.00      RA0  O
ATOM   4287  N   ALA A 424      -3.386  38.843  -4.558  1.00  0.00      RA0  N
ATOM   4288  H   ALA A 424      -4.017  39.237  -3.894  1.00  0.00      RA0  H
ATOM   4289  CA  ALA A 424      -2.266  39.668  -5.023  1.00  0.00      RA0  C
ATOM   4290  CB  ALA A 424      -2.783  41.008  -5.549  1.00  0.00      RA0  C
ATOM   4291  C   ALA A 424      -1.133  39.943  -4.009  1.00  0.00      RA0  C
ATOM   4292  O   ALA A 424      -0.092  40.420  -4.435  1.00  0.00      RA0  O
ATOM   4293  N   ASN A 425      -1.279  39.650  -2.706  1.00  0.00      RA0  N
ATOM   4294  H   ASN A 425      -2.070  39.118  -2.404  1.00  0.00      RA0  H
ATOM   4295  CA  ASN A 425      -0.359  40.190  -1.679  1.00  0.00      RA0  C
ATOM   4296  CB  ASN A 425      -1.021  41.285  -0.838  1.00  0.00      RA0  C
ATOM   4297  CG  ASN A 425      -1.430  42.454  -1.704  1.00  0.00      RA0  C
ATOM   4298  OD1 ASN A 425      -2.506  42.465  -2.296  1.00  0.00      RA0  O
ATOM   4299  ND2 ASN A 425      -0.519  43.443  -1.747  1.00  0.00      RA0  N
ATOM   4300 HD21 ASN A 425       0.340  43.367  -1.240  1.00  0.00      RA0  H
ATOM   4301 HD22 ASN A 425      -0.674  44.267  -2.292  1.00  0.00      RA0  H
ATOM   4302  C   ASN A 425       0.230  39.149  -0.705  1.00  0.00      RA0  C
ATOM   4303  O   ASN A 425       0.109  39.302   0.512  1.00  0.00      RA0  O
ATOM   4304  N   CYS A 426       0.897  38.101  -1.196  1.00  0.00      RA0  N
ATOM   4305  H   CYS A 426       0.922  37.863  -2.168  1.00  0.00      RA0  H
ATOM   4306  CA  CYS A 426       1.821  37.343  -0.346  1.00  0.00      RA0  C
ATOM   4307  CB  CYS A 426       1.013  36.407   0.559  1.00  0.00      RA0  C
ATOM   4308  SG  CYS A 426       1.901  35.918   2.058  1.00  0.00      RA0  S
ATOM   4309  C   CYS A 426       2.861  36.576  -1.174  1.00  0.00      RA0  C
ATOM   4310  O   CYS A 426       2.480  35.760  -2.010  1.00  0.00      RA0  O
ATOM   4311  N   ASP A 427       4.149  36.732  -0.848  1.00  0.00      RA0  N
ATOM   4312  H   ASP A 427       4.426  37.483  -0.242  1.00  0.00      RA0  H
ATOM   4313  CA  ASP A 427       5.241  35.825  -1.267  1.00  0.00      RA0  C
ATOM   4314  CB  ASP A 427       6.566  36.298  -0.664  1.00  0.00      RA0  C
ATOM   4315  CG  ASP A 427       6.576  37.809  -0.547  1.00  0.00      RA0  C
ATOM   4316  OD1 ASP A 427       6.996  38.476  -1.488  1.00  0.00      RA0  O
ATOM   4317  OD2 ASP A 427       6.129  38.319   0.483  1.00  0.00      RA0  O
ATOM   4318  C   ASP A 427       4.991  34.351  -0.860  1.00  0.00      RA0  C
ATOM   4319  O   ASP A 427       5.740  33.453  -1.236  1.00  0.00      RA0  O
ATOM   4320  N   ALA A 428       3.924  34.080  -0.098  1.00  0.00      RA0  N
ATOM   4321  H   ALA A 428       3.356  34.844   0.188  1.00  0.00      RA0  H
ATOM   4322  CA  ALA A 428       3.483  32.752   0.318  1.00  0.00      RA0  C
ATOM   4323  CB  ALA A 428       2.963  32.762   1.756  1.00  0.00      RA0  C
ATOM   4324  C   ALA A 428       2.416  32.106  -0.594  1.00  0.00      RA0  C
ATOM   4325  O   ALA A 428       1.851  31.078  -0.215  1.00  0.00      RA0  O
ATOM   4326  N   SER A 429       2.087  32.678  -1.761  1.00  0.00      RA0  N
ATOM   4327  H   SER A 429       2.485  33.544  -2.072  1.00  0.00      RA0  H
ATOM   4328  CA  SER A 429       1.132  32.040  -2.680  1.00  0.00      RA0  C
ATOM   4329  CB  SER A 429       0.575  33.160  -3.541  1.00  0.00      RA0  C
ATOM   4330  OG  SER A 429       0.185  34.195  -2.628  1.00  0.00      RA0  O
ATOM   4331  HG  SER A 429      -0.420  33.792  -2.019  1.00  0.00      RA0  H
ATOM   4332  C   SER A 429       1.795  30.857  -3.394  1.00  0.00      RA0  C
ATOM   4333  O   SER A 429       2.686  31.028  -4.226  1.00  0.00      RA0  O
ATOM   4334  N   LEU A 430       1.382  29.642  -3.028  1.00  0.00      RA0  N
ATOM   4335  H   LEU A 430       0.673  29.593  -2.327  1.00  0.00      RA0  H
ATOM   4336  CA  LEU A 430       1.819  28.408  -3.677  1.00  0.00      RA0  C
ATOM   4337  CB  LEU A 430       1.208  27.181  -2.999  1.00  0.00      RA0  C
ATOM   4338  CG  LEU A 430       1.670  27.010  -1.553  1.00  0.00      RA0  C
ATOM   4339  CD1 LEU A 430       1.038  25.777  -0.903  1.00  0.00      RA0  C
ATOM   4340  CD2 LEU A 430       3.195  27.003  -1.448  1.00  0.00      RA0  C
ATOM   4341  C   LEU A 430       1.442  28.422  -5.162  1.00  0.00      RA0  C
ATOM   4342  O   LEU A 430       0.395  28.946  -5.549  1.00  0.00      RA0  O
ATOM   4343  N   ILE A 431       2.275  27.812  -6.005  1.00  0.00      RA0  N
ATOM   4344  H   ILE A 431       3.015  27.264  -5.609  1.00  0.00      RA0  H
ATOM   4345  CA  ILE A 431       1.924  27.636  -7.417  1.00  0.00      RA0  C
ATOM   4346  CB  ILE A 431       3.116  27.239  -8.297  1.00  0.00      RA0  C
ATOM   4347  CG2 ILE A 431       4.314  28.133  -7.975  1.00  0.00      RA0  C
ATOM   4348  CG1 ILE A 431       3.455  25.755  -8.223  1.00  0.00      RA0  C
ATOM   4349  CD1 ILE A 431       4.676  25.393  -9.070  1.00  0.00      RA0  C
ATOM   4350  C   ILE A 431       0.731  26.681  -7.554  1.00  0.00      RA0  C
ATOM   4351  O   ILE A 431       0.492  25.828  -6.704  1.00  0.00      RA0  O
ATOM   4352  N   VAL A 432       0.019  26.770  -8.681  1.00  0.00      RA0  N
ATOM   4353  H   VAL A 432       0.279  27.514  -9.293  1.00  0.00      RA0  H
ATOM   4354  CA  VAL A 432      -1.193  25.979  -8.980  1.00  0.00      RA0  C
ATOM   4355  CB  VAL A 432      -1.586  26.241 -10.442  1.00  0.00      RA0  C
ATOM   4356  CG1 VAL A 432      -2.664  25.291 -10.971  1.00  0.00      RA0  C
ATOM   4357  CG2 VAL A 432      -1.985  27.707 -10.615  1.00  0.00      RA0  C
ATOM   4358  C   VAL A 432      -1.043  24.473  -8.714  1.00  0.00      RA0  C
ATOM   4359  O   VAL A 432      -2.008  23.827  -8.322  1.00  0.00      RA0  O
ATOM   4360  N   THR A 433       0.142  23.901  -8.941  1.00  0.00      RA0  N
ATOM   4361  H   THR A 433       0.912  24.459  -9.243  1.00  0.00      RA0  H
ATOM   4362  CA  THR A 433       0.399  22.461  -8.770  1.00  0.00      RA0  C
ATOM   4363  CB  THR A 433       1.401  22.161  -9.866  1.00  0.00      RA0  C
ATOM   4364  OG1 THR A 433       2.155  23.357 -10.120  1.00  0.00      RA0  O
ATOM   4365  HG1 THR A 433       2.925  23.293  -9.565  1.00  0.00      RA0  H
ATOM   4366  CG2 THR A 433       0.674  21.765 -11.151  1.00  0.00      RA0  C
ATOM   4367  C   THR A 433       0.823  22.062  -7.357  1.00  0.00      RA0  C
ATOM   4368  O   THR A 433       0.863  20.874  -7.072  1.00  0.00      RA0  O
ATOM   4369  N   GLU A 434       1.124  23.027  -6.487  1.00  0.00      RA0  N
ATOM   4370  H   GLU A 434       1.000  23.983  -6.753  1.00  0.00      RA0  H
ATOM   4371  CA  GLU A 434       1.466  22.826  -5.070  1.00  0.00      RA0  C
ATOM   4372  CB  GLU A 434       2.597  23.768  -4.669  1.00  0.00      RA0  C
ATOM   4373  CG  GLU A 434       3.917  23.489  -5.382  1.00  0.00      RA0  C
ATOM   4374  CD  GLU A 434       4.922  24.564  -5.017  1.00  0.00      RA0  C
ATOM   4375  OE1 GLU A 434       6.032  24.223  -4.623  1.00  0.00      RA0  O
ATOM   4376  OE2 GLU A 434       4.623  25.753  -5.146  1.00  0.00      RA0  O
ATOM   4377  C   GLU A 434       0.264  23.086  -4.142  1.00  0.00      RA0  C
ATOM   4378  O   GLU A 434       0.319  22.797  -2.949  1.00  0.00      RA0  O
ATOM   4379  N   GLU A 435      -0.832  23.625  -4.680  1.00  0.00      RA0  N
ATOM   4380  H   GLU A 435      -0.853  23.814  -5.659  1.00  0.00      RA0  H
ATOM   4381  CA  GLU A 435      -2.081  23.830  -3.953  1.00  0.00      RA0  C
ATOM   4382  CB  GLU A 435      -2.853  24.861  -4.737  1.00  0.00      RA0  C
ATOM   4383  CG  GLU A 435      -3.900  25.655  -3.981  1.00  0.00      RA0  C
ATOM   4384  CD  GLU A 435      -4.499  26.542  -5.035  1.00  0.00      RA0  C
ATOM   4385  OE1 GLU A 435      -5.708  26.662  -5.099  1.00  0.00      RA0  O
ATOM   4386  OE2 GLU A 435      -3.764  27.025  -5.888  1.00  0.00      RA0  O
ATOM   4387  C   GLU A 435      -2.839  22.505  -3.772  1.00  0.00      RA0  C
ATOM   4388  O   GLU A 435      -3.134  21.801  -4.744  1.00  0.00      RA0  O
ATOM   4389  N   LEU A 436      -3.164  22.181  -2.519  1.00  0.00      RA0  N
ATOM   4390  H   LEU A 436      -3.025  22.850  -1.789  1.00  0.00      RA0  H
ATOM   4391  CA  LEU A 436      -3.824  20.939  -2.132  1.00  0.00      RA0  C
ATOM   4392  CB  LEU A 436      -3.003  20.260  -1.043  1.00  0.00      RA0  C
ATOM   4393  CG  LEU A 436      -1.561  20.024  -1.491  1.00  0.00      RA0  C
ATOM   4394  CD1 LEU A 436      -0.610  19.930  -0.303  1.00  0.00      RA0  C
ATOM   4395  CD2 LEU A 436      -1.443  18.826  -2.435  1.00  0.00      RA0  C
ATOM   4396  C   LEU A 436      -5.258  21.189  -1.654  1.00  0.00      RA0  C
ATOM   4397  O   LEU A 436      -5.514  22.117  -0.889  1.00  0.00      RA0  O
ATOM   4398  N   HIS A 437      -6.168  20.300  -2.048  1.00  0.00      RA0  N
ATOM   4399  H   HIS A 437      -5.877  19.557  -2.652  1.00  0.00      RA0  H
ATOM   4400  CA  HIS A 437      -7.599  20.353  -1.735  1.00  0.00      RA0  C
ATOM   4401  CB  HIS A 437      -8.382  20.638  -3.017  1.00  0.00      RA0  C
ATOM   4402  CG  HIS A 437      -7.826  21.876  -3.682  1.00  0.00      RA0  C
ATOM   4403  ND1 HIS A 437      -8.127  23.126  -3.298  1.00  0.00      RA0  N
ATOM   4404  HD1 HIS A 437      -8.733  23.365  -2.554  1.00  0.00      RA0  H
ATOM   4405  CD2 HIS A 437      -6.930  21.941  -4.753  1.00  0.00      RA0  C
ATOM   4406  NE2 HIS A 437      -6.693  23.248  -5.014  1.00  0.00      RA0  N
ATOM   4407  CE1 HIS A 437      -7.431  23.982  -4.112  1.00  0.00      RA0  C
ATOM   4408  C   HIS A 437      -8.074  19.044  -1.103  1.00  0.00      RA0  C
ATOM   4409  O   HIS A 437      -7.484  17.989  -1.344  1.00  0.00      RA0  O
ATOM   4410  N   LEU A 438      -9.162  19.085  -0.332  1.00  0.00      RA0  N
ATOM   4411  H   LEU A 438      -9.630  19.970  -0.203  1.00  0.00      RA0  H
ATOM   4412  CA  LEU A 438      -9.752  17.889   0.285  1.00  0.00      RA0  C
ATOM   4413  CB  LEU A 438      -9.834  18.064   1.795  1.00  0.00      RA0  C
ATOM   4414  CG  LEU A 438      -8.462  18.242   2.432  1.00  0.00      RA0  C
ATOM   4415  CD1 LEU A 438      -8.571  18.976   3.765  1.00  0.00      RA0  C
ATOM   4416  CD2 LEU A 438      -7.696  16.920   2.527  1.00  0.00      RA0  C
ATOM   4417  C   LEU A 438     -11.159  17.635  -0.244  1.00  0.00      RA0  C
ATOM   4418  O   LEU A 438     -12.003  18.530  -0.240  1.00  0.00      RA0  O
ATOM   4419  N   ILE A 439     -11.431  16.393  -0.648  1.00  0.00      RA0  N
ATOM   4420  H   ILE A 439     -10.743  15.668  -0.580  1.00  0.00      RA0  H
ATOM   4421  CA  ILE A 439     -12.787  15.934  -0.954  1.00  0.00      RA0  C
ATOM   4422  CB  ILE A 439     -12.743  15.048  -2.195  1.00  0.00      RA0  C
ATOM   4423  CG2 ILE A 439     -14.107  14.458  -2.526  1.00  0.00      RA0  C
ATOM   4424  CG1 ILE A 439     -12.188  15.880  -3.356  1.00  0.00      RA0  C
ATOM   4425  CD1 ILE A 439     -12.214  15.147  -4.695  1.00  0.00      RA0  C
ATOM   4426  C   ILE A 439     -13.344  15.247   0.292  1.00  0.00      RA0  C
ATOM   4427  O   ILE A 439     -12.808  14.230   0.731  1.00  0.00      RA0  O
ATOM   4428  N   THR A 440     -14.420  15.800   0.846  1.00  0.00      RA0  N
ATOM   4429  H   THR A 440     -14.860  16.591   0.418  1.00  0.00      RA0  H
ATOM   4430  CA  THR A 440     -15.080  15.332   2.069  1.00  0.00      RA0  C
ATOM   4431  CB  THR A 440     -15.332  16.625   2.806  1.00  0.00      RA0  C
ATOM   4432  OG1 THR A 440     -14.530  17.635   2.166  1.00  0.00      RA0  O
ATOM   4433  HG1 THR A 440     -13.632  17.333   2.221  1.00  0.00      RA0  H
ATOM   4434  CG2 THR A 440     -15.003  16.513   4.294  1.00  0.00      RA0  C
ATOM   4435  C   THR A 440     -16.345  14.552   1.726  1.00  0.00      RA0  C
ATOM   4436  O   THR A 440     -17.117  14.941   0.845  1.00  0.00      RA0  O
ATOM   4437  N   PHE A 441     -16.568  13.458   2.448  1.00  0.00      RA0  N
ATOM   4438  H   PHE A 441     -15.957  13.246   3.210  1.00  0.00      RA0  H
ATOM   4439  CA  PHE A 441     -17.740  12.598   2.352  1.00  0.00      RA0  C
ATOM   4440  CB  PHE A 441     -17.325  11.171   2.002  1.00  0.00      RA0  C
ATOM   4441  CG  PHE A 441     -16.428  11.147   0.788  1.00  0.00      RA0  C
ATOM   4442  CD1 PHE A 441     -16.983  11.026  -0.480  1.00  0.00      RA0  C
ATOM   4443  CD2 PHE A 441     -15.046  11.228   0.937  1.00  0.00      RA0  C
ATOM   4444  CE1 PHE A 441     -16.154  10.964  -1.594  1.00  0.00      RA0  C
ATOM   4445  CE2 PHE A 441     -14.219  11.173  -0.178  1.00  0.00      RA0  C
ATOM   4446  CZ  PHE A 441     -14.774  11.029  -1.443  1.00  0.00      RA0  C
ATOM   4447  C   PHE A 441     -18.461  12.583   3.694  1.00  0.00      RA0  C
ATOM   4448  O   PHE A 441     -17.836  12.341   4.724  1.00  0.00      RA0  O
ATOM   4449  N   GLU A 442     -19.769  12.807   3.671  1.00  0.00      RA0  N
ATOM   4450  H   GLU A 442     -20.227  12.921   2.788  1.00  0.00      RA0  H
ATOM   4451  CA  GLU A 442     -20.604  12.931   4.866  1.00  0.00      RA0  C
ATOM   4452  CB  GLU A 442     -20.973  14.388   5.119  1.00  0.00      RA0  C
ATOM   4453  CG  GLU A 442     -19.774  15.092   5.750  1.00  0.00      RA0  C
ATOM   4454  CD  GLU A 442     -19.691  16.516   5.261  1.00  0.00      RA0  C
ATOM   4455  OE1 GLU A 442     -18.901  16.799   4.374  1.00  0.00      RA0  O
ATOM   4456  OE2 GLU A 442     -20.397  17.384   5.764  1.00  0.00      RA0  O
ATOM   4457  C   GLU A 442     -21.821  12.013   4.758  1.00  0.00      RA0  C
ATOM   4458  O   GLU A 442     -22.421  11.899   3.688  1.00  0.00      RA0  O
ATOM   4459  N   THR A 443     -22.224  11.395   5.864  1.00  0.00      RA0  N
ATOM   4460  H   THR A 443     -21.688  11.446   6.714  1.00  0.00      RA0  H
ATOM   4461  CA  THR A 443     -23.521  10.719   5.995  1.00  0.00      RA0  C
ATOM   4462  CB  THR A 443     -23.423   9.314   5.363  1.00  0.00      RA0  C
ATOM   4463  OG1 THR A 443     -24.706   8.715   5.101  1.00  0.00      RA0  O
ATOM   4464  HG1 THR A 443     -25.086   8.488   5.943  1.00  0.00      RA0  H
ATOM   4465  CG2 THR A 443     -22.557   8.379   6.205  1.00  0.00      RA0  C
ATOM   4466  C   THR A 443     -23.953  10.697   7.455  1.00  0.00      RA0  C
ATOM   4467  O   THR A 443     -23.135  10.829   8.359  1.00  0.00      RA0  O
ATOM   4468  N   GLU A 444     -25.237  10.474   7.697  1.00  0.00      RA0  N
ATOM   4469  H   GLU A 444     -25.888  10.393   6.942  1.00  0.00      RA0  H
ATOM   4470  CA  GLU A 444     -25.773  10.183   9.026  1.00  0.00      RA0  C
ATOM   4471  CB  GLU A 444     -26.760  11.235   9.523  1.00  0.00      RA0  C
ATOM   4472  CG  GLU A 444     -27.846  11.668   8.547  1.00  0.00      RA0  C
ATOM   4473  CD  GLU A 444     -28.728  12.634   9.302  1.00  0.00      RA0  C
ATOM   4474  OE1 GLU A 444     -29.934  12.644   9.087  1.00  0.00      RA0  O
ATOM   4475  OE2 GLU A 444     -28.230  13.319  10.189  1.00  0.00      RA0  O
ATOM   4476  C   GLU A 444     -26.297   8.742   9.071  1.00  0.00      RA0  C
ATOM   4477  O   GLU A 444     -26.844   8.237   8.089  1.00  0.00      RA0  O
ATOM   4478  N   VAL A 445     -26.091   8.064  10.200  1.00  0.00      RA0  N
ATOM   4479  H   VAL A 445     -25.646   8.542  10.959  1.00  0.00      RA0  H
ATOM   4480  CA  VAL A 445     -26.576   6.707  10.475  1.00  0.00      RA0  C
ATOM   4481  CB  VAL A 445     -25.410   5.810  10.894  1.00  0.00      RA0  C
ATOM   4482  CG1 VAL A 445     -25.868   4.375  11.158  1.00  0.00      RA0  C
ATOM   4483  CG2 VAL A 445     -24.281   5.880   9.871  1.00  0.00      RA0  C
ATOM   4484  C   VAL A 445     -27.591   6.779  11.606  1.00  0.00      RA0  C
ATOM   4485  O   VAL A 445     -27.280   7.286  12.685  1.00  0.00      RA0  O
ATOM   4486  N   TYR A 446     -28.776   6.213  11.383  1.00  0.00      RA0  N
ATOM   4487  H   TYR A 446     -28.969   5.815  10.486  1.00  0.00      RA0  H
ATOM   4488  CA  TYR A 446     -29.764   5.952  12.428  1.00  0.00      RA0  C
ATOM   4489  CB  TYR A 446     -31.111   6.568  12.048  1.00  0.00      RA0  C
ATOM   4490  CG  TYR A 446     -30.931   8.063  11.979  1.00  0.00      RA0  C
ATOM   4491  CD1 TYR A 446     -31.073   8.821  13.132  1.00  0.00      RA0  C
ATOM   4492  CE1 TYR A 446     -30.786  10.178  13.104  1.00  0.00      RA0  C
ATOM   4493  CD2 TYR A 446     -30.589   8.676  10.780  1.00  0.00      RA0  C
ATOM   4494  CE2 TYR A 446     -30.289  10.031  10.759  1.00  0.00      RA0  C
ATOM   4495  CZ  TYR A 446     -30.342  10.774  11.931  1.00  0.00      RA0  C
ATOM   4496  OH  TYR A 446     -29.933  12.092  11.951  1.00  0.00      RA0  O
ATOM   4497  HH  TYR A 446     -29.937  12.427  11.043  1.00  0.00      RA0  H
ATOM   4498  C   TYR A 446     -29.882   4.444  12.621  1.00  0.00      RA0  C
ATOM   4499  O   TYR A 446     -30.460   3.750  11.788  1.00  0.00      RA0  O
ATOM   4500  N   HIS A 447     -29.321   3.921  13.710  1.00  0.00      RA0  N
ATOM   4501  H   HIS A 447     -28.871   4.528  14.373  1.00  0.00      RA0  H
ATOM   4502  CA  HIS A 447     -29.322   2.483  13.973  1.00  0.00      RA0  C
ATOM   4503  CB  HIS A 447     -28.003   1.837  13.528  1.00  0.00      RA0  C
ATOM   4504  CG  HIS A 447     -28.049   0.348  13.793  1.00  0.00      RA0  C
ATOM   4505  ND1 HIS A 447     -28.557  -0.555  12.932  1.00  0.00      RA0  N
ATOM   4506  HD1 HIS A 447     -28.911  -0.383  12.032  1.00  0.00      RA0  H
ATOM   4507  CD2 HIS A 447     -27.616  -0.326  14.939  1.00  0.00      RA0  C
ATOM   4508  NE2 HIS A 447     -27.879  -1.645  14.766  1.00  0.00      RA0  N
ATOM   4509  CE1 HIS A 447     -28.454  -1.789  13.526  1.00  0.00      RA0  C
ATOM   4510  C   HIS A 447     -29.590   2.195  15.453  1.00  0.00      RA0  C
ATOM   4511  O   HIS A 447     -28.931   2.742  16.335  1.00  0.00      RA0  O
ATOM   4512  N   GLN A 448     -30.596   1.359  15.739  1.00  0.00      RA0  N
ATOM   4513  H   GLN A 448     -31.068   0.960  14.953  1.00  0.00      RA0  H
ATOM   4514  CA  GLN A 448     -30.998   0.952  17.098  1.00  0.00      RA0  C
ATOM   4515  CB  GLN A 448     -30.043  -0.053  17.738  1.00  0.00      RA0  C
ATOM   4516  CG  GLN A 448     -30.280  -1.509  17.352  1.00  0.00      RA0  C
ATOM   4517  CD  GLN A 448     -29.486  -2.365  18.314  1.00  0.00      RA0  C
ATOM   4518  OE1 GLN A 448     -29.786  -2.429  19.512  1.00  0.00      RA0  O
ATOM   4519  NE2 GLN A 448     -28.461  -3.004  17.729  1.00  0.00      RA0  N
ATOM   4520 HE21 GLN A 448     -28.280  -2.860  16.748  1.00  0.00      RA0  H
ATOM   4521 HE22 GLN A 448     -27.821  -3.620  18.191  1.00  0.00      RA0  H
ATOM   4522  C   GLN A 448     -31.163   2.118  18.105  1.00  0.00      RA0  C
ATOM   4523  O   GLN A 448     -30.796   2.013  19.282  1.00  0.00      RA0  O
ATOM   4524  N   GLY A 449     -31.715   3.247  17.650  1.00  0.00      RA0  N
ATOM   4525  H   GLY A 449     -31.921   3.307  16.675  1.00  0.00      RA0  H
ATOM   4526  CA  GLY A 449     -31.940   4.449  18.466  1.00  0.00      RA0  C
ATOM   4527  C   GLY A 449     -30.710   5.346  18.656  1.00  0.00      RA0  C
ATOM   4528  O   GLY A 449     -30.780   6.305  19.416  1.00  0.00      RA0  O
ATOM   4529  N   LEU A 450     -29.590   5.056  17.987  1.00  0.00      RA0  N
ATOM   4530  H   LEU A 450     -29.568   4.298  17.335  1.00  0.00      RA0  H
ATOM   4531  CA  LEU A 450     -28.411   5.920  17.956  1.00  0.00      RA0  C
ATOM   4532  CB  LEU A 450     -27.120   5.112  18.084  1.00  0.00      RA0  C
ATOM   4533  CG  LEU A 450     -26.956   4.449  19.449  1.00  0.00      RA0  C
ATOM   4534  CD1 LEU A 450     -25.680   3.607  19.521  1.00  0.00      RA0  C
ATOM   4535  CD2 LEU A 450     -27.039   5.470  20.584  1.00  0.00      RA0  C
ATOM   4536  C   LEU A 450     -28.378   6.706  16.644  1.00  0.00      RA0  C
ATOM   4537  O   LEU A 450     -28.478   6.114  15.571  1.00  0.00      RA0  O
ATOM   4538  N   LYS A 451     -28.191   8.027  16.745  1.00  0.00      RA0  N
ATOM   4539  H   LYS A 451     -28.137   8.431  17.656  1.00  0.00      RA0  H
ATOM   4540  CA  LYS A 451     -27.784   8.884  15.625  1.00  0.00      RA0  C
ATOM   4541  CB  LYS A 451     -28.421  10.280  15.701  1.00  0.00      RA0  C
ATOM   4542  CG  LYS A 451     -27.754  11.313  14.770  1.00  0.00      RA0  C
ATOM   4543  CD  LYS A 451     -28.497  12.654  14.694  1.00  0.00      RA0  C
ATOM   4544  CE  LYS A 451     -27.819  13.741  13.840  1.00  0.00      RA0  C
ATOM   4545  NZ  LYS A 451     -27.353  13.217  12.550  1.00  0.00      RA0  N
ATOM   4546  HZ1 LYS A 451     -26.390  12.813  12.636  1.00  0.00      RA0  H
ATOM   4547  HZ2 LYS A 451     -28.038  12.591  12.072  1.00  0.00      RA0  H
ATOM   4548  HZ3 LYS A 451     -27.196  13.971  11.849  1.00  0.00      RA0  H
ATOM   4549  C   LYS A 451     -26.265   9.053  15.648  1.00  0.00      RA0  C
ATOM   4550  O   LYS A 451     -25.703   9.456  16.675  1.00  0.00      RA0  O
ATOM   4551  N   ILE A 452     -25.600   8.743  14.539  1.00  0.00      RA0  N
ATOM   4552  H   ILE A 452     -26.106   8.420  13.734  1.00  0.00      RA0  H
ATOM   4553  CA  ILE A 452     -24.148   8.874  14.381  1.00  0.00      RA0  C
ATOM   4554  CB  ILE A 452     -23.496   7.486  14.373  1.00  0.00      RA0  C
ATOM   4555  CG2 ILE A 452     -21.978   7.600  14.240  1.00  0.00      RA0  C
ATOM   4556  CG1 ILE A 452     -23.901   6.661  15.598  1.00  0.00      RA0  C
ATOM   4557  CD1 ILE A 452     -23.363   5.231  15.563  1.00  0.00      RA0  C
ATOM   4558  C   ILE A 452     -23.856   9.600  13.070  1.00  0.00      RA0  C
ATOM   4559  O   ILE A 452     -24.189   9.097  12.000  1.00  0.00      RA0  O
ATOM   4560  N   ASP A 453     -23.195  10.749  13.160  1.00  0.00      RA0  N
ATOM   4561  H   ASP A 453     -23.036  11.194  14.038  1.00  0.00      RA0  H
ATOM   4562  CA  ASP A 453     -22.684  11.456  11.989  1.00  0.00      RA0  C
ATOM   4563  CB  ASP A 453     -22.804  12.953  12.276  1.00  0.00      RA0  C
ATOM   4564  CG  ASP A 453     -24.276  13.242  12.580  1.00  0.00      RA0  C
ATOM   4565  OD1 ASP A 453     -24.982  13.743  11.713  1.00  0.00      RA0  O
ATOM   4566  OD2 ASP A 453     -24.761  12.933  13.669  1.00  0.00      RA0  O
ATOM   4567  C   ASP A 453     -21.314  10.876  11.615  1.00  0.00      RA0  C
ATOM   4568  O   ASP A 453     -20.416  10.762  12.461  1.00  0.00      RA0  O
ATOM   4569  N   LEU A 454     -21.176  10.477  10.353  1.00  0.00      RA0  N
ATOM   4570  H   LEU A 454     -21.913  10.699   9.717  1.00  0.00      RA0  H
ATOM   4571  CA  LEU A 454     -19.957   9.930   9.775  1.00  0.00      RA0  C
ATOM   4572  CB  LEU A 454     -20.195   8.607   9.050  1.00  0.00      RA0  C
ATOM   4573  CG  LEU A 454     -20.676   7.460   9.932  1.00  0.00      RA0  C
ATOM   4574  CD1 LEU A 454     -20.668   6.137   9.166  1.00  0.00      RA0  C
ATOM   4575  CD2 LEU A 454     -19.865   7.359  11.216  1.00  0.00      RA0  C
ATOM   4576  C   LEU A 454     -19.381  10.927   8.776  1.00  0.00      RA0  C
ATOM   4577  O   LEU A 454     -20.073  11.399   7.873  1.00  0.00      RA0  O
ATOM   4578  N   GLU A 455     -18.090  11.197   8.914  1.00  0.00      RA0  N
ATOM   4579  H   GLU A 455     -17.536  10.783   9.637  1.00  0.00      RA0  H
ATOM   4580  CA  GLU A 455     -17.346  12.057   8.006  1.00  0.00      RA0  C
ATOM   4581  CB  GLU A 455     -17.223  13.472   8.575  1.00  0.00      RA0  C
ATOM   4582  CG  GLU A 455     -16.296  14.356   7.737  1.00  0.00      RA0  C
ATOM   4583  CD  GLU A 455     -16.420  15.799   8.164  1.00  0.00      RA0  C
ATOM   4584  OE1 GLU A 455     -15.761  16.652   7.576  1.00  0.00      RA0  O
ATOM   4585  OE2 GLU A 455     -17.245  16.110   9.017  1.00  0.00      RA0  O
ATOM   4586  C   GLU A 455     -15.972  11.445   7.730  1.00  0.00      RA0  C
ATOM   4587  O   GLU A 455     -15.278  11.000   8.645  1.00  0.00      RA0  O
ATOM   4588  N   THR A 456     -15.571  11.432   6.462  1.00  0.00      RA0  N
ATOM   4589  H   THR A 456     -16.165  11.806   5.743  1.00  0.00      RA0  H
ATOM   4590  CA  THR A 456     -14.227  11.032   6.035  1.00  0.00      RA0  C
ATOM   4591  CB  THR A 456     -14.264   9.524   5.757  1.00  0.00      RA0  C
ATOM   4592  OG1 THR A 456     -13.022   8.892   6.082  1.00  0.00      RA0  O
ATOM   4593  HG1 THR A 456     -13.279   8.129   6.598  1.00  0.00      RA0  H
ATOM   4594  CG2 THR A 456     -14.716   9.188   4.334  1.00  0.00      RA0  C
ATOM   4595  C   THR A 456     -13.784  11.888   4.851  1.00  0.00      RA0  C
ATOM   4596  O   THR A 456     -14.588  12.598   4.251  1.00  0.00      RA0  O
ATOM   4597  N   HIS A 457     -12.501  11.866   4.513  1.00  0.00      RA0  N
ATOM   4598  H   HIS A 457     -11.871  11.201   4.921  1.00  0.00      RA0  H
ATOM   4599  CA  HIS A 457     -11.930  12.693   3.446  1.00  0.00      RA0  C
ATOM   4600  CB  HIS A 457     -11.296  13.973   4.003  1.00  0.00      RA0  C
ATOM   4601  CG  HIS A 457     -10.450  13.671   5.217  1.00  0.00      RA0  C
ATOM   4602  ND1 HIS A 457     -10.944  13.656   6.471  1.00  0.00      RA0  N
ATOM   4603  HD1 HIS A 457     -11.877  13.818   6.732  1.00  0.00      RA0  H
ATOM   4604  CD2 HIS A 457      -9.083  13.377   5.267  1.00  0.00      RA0  C
ATOM   4605  NE2 HIS A 457      -8.762  13.186   6.573  1.00  0.00      RA0  N
ATOM   4606  CE1 HIS A 457      -9.905  13.355   7.311  1.00  0.00      RA0  C
ATOM   4607  C   HIS A 457     -10.944  11.881   2.612  1.00  0.00      RA0  C
ATOM   4608  O   HIS A 457     -10.353  10.910   3.091  1.00  0.00      RA0  O
ATOM   4609  N   SER A 458     -10.778  12.276   1.351  1.00  0.00      RA0  N
ATOM   4610  H   SER A 458     -11.254  13.082   0.994  1.00  0.00      RA0  H
ATOM   4611  CA  SER A 458      -9.703  11.767   0.503  1.00  0.00      RA0  C
ATOM   4612  CB  SER A 458      -9.989  12.338  -0.875  1.00  0.00      RA0  C
ATOM   4613  OG  SER A 458     -10.110  13.763  -0.778  1.00  0.00      RA0  O
ATOM   4614  HG  SER A 458      -9.201  14.065  -0.766  1.00  0.00      RA0  H
ATOM   4615  C   SER A 458      -8.335  12.192   1.035  1.00  0.00      RA0  C
ATOM   4616  O   SER A 458      -8.223  13.112   1.845  1.00  0.00      RA0  O
ATOM   4617  N   LEU A 459      -7.277  11.582   0.504  1.00  0.00      RA0  N
ATOM   4618  H   LEU A 459      -7.444  10.864  -0.172  1.00  0.00      RA0  H
ATOM   4619  CA  LEU A 459      -5.960  12.219   0.540  1.00  0.00      RA0  C
ATOM   4620  CB  LEU A 459      -4.944  11.251  -0.071  1.00  0.00      RA0  C
ATOM   4621  CG  LEU A 459      -4.829   9.944   0.713  1.00  0.00      RA0  C
ATOM   4622  CD1 LEU A 459      -3.983   8.912  -0.033  1.00  0.00      RA0  C
ATOM   4623  CD2 LEU A 459      -4.335  10.181   2.141  1.00  0.00      RA0  C
ATOM   4624  C   LEU A 459      -6.011  13.559  -0.209  1.00  0.00      RA0  C
ATOM   4625  O   LEU A 459      -6.914  13.754  -1.039  1.00  0.00      RA0  O
ATOM   4626  N   PRO A 460      -5.071  14.484   0.047  1.00  0.00      RA0  N
ATOM   4627  CD  PRO A 460      -4.042  14.429   1.078  1.00  0.00      RA0  C
ATOM   4628  CA  PRO A 460      -5.098  15.760  -0.638  1.00  0.00      RA0  C
ATOM   4629  CB  PRO A 460      -3.969  16.550   0.032  1.00  0.00      RA0  C
ATOM   4630  CG  PRO A 460      -3.801  15.896   1.398  1.00  0.00      RA0  C
ATOM   4631  C   PRO A 460      -4.910  15.615  -2.142  1.00  0.00      RA0  C
ATOM   4632  O   PRO A 460      -4.115  14.808  -2.625  1.00  0.00      RA0  O
ATOM   4633  N   VAL A 461      -5.674  16.421  -2.867  1.00  0.00      RA0  N
ATOM   4634  H   VAL A 461      -6.212  17.115  -2.390  1.00  0.00      RA0  H
ATOM   4635  CA  VAL A 461      -5.791  16.408  -4.320  1.00  0.00      RA0  C
ATOM   4636  CB  VAL A 461      -7.284  16.337  -4.656  1.00  0.00      RA0  C
ATOM   4637  CG1 VAL A 461      -7.557  16.528  -6.143  1.00  0.00      RA0  C
ATOM   4638  CG2 VAL A 461      -7.905  15.053  -4.106  1.00  0.00      RA0  C
ATOM   4639  C   VAL A 461      -5.175  17.679  -4.892  1.00  0.00      RA0  C
ATOM   4640  O   VAL A 461      -5.397  18.765  -4.360  1.00  0.00      RA0  O
ATOM   4641  N   VAL A 462      -4.471  17.561  -6.017  1.00  0.00      RA0  N
ATOM   4642  H   VAL A 462      -4.388  16.650  -6.425  1.00  0.00      RA0  H
ATOM   4643  CA  VAL A 462      -4.023  18.705  -6.823  1.00  0.00      RA0  C
ATOM   4644  CB  VAL A 462      -2.606  18.523  -7.367  1.00  0.00      RA0  C
ATOM   4645  CG1 VAL A 462      -2.207  19.736  -8.206  1.00  0.00      RA0  C
ATOM   4646  CG2 VAL A 462      -1.606  18.297  -6.236  1.00  0.00      RA0  C
ATOM   4647  C   VAL A 462      -5.011  18.937  -7.964  1.00  0.00      RA0  C
ATOM   4648  O   VAL A 462      -5.325  18.017  -8.726  1.00  0.00      RA0  O
ATOM   4649  N   VAL A 463      -5.483  20.178  -8.118  1.00  0.00      RA0  N
ATOM   4650  H   VAL A 463      -5.143  20.891  -7.503  1.00  0.00      RA0  H
ATOM   4651  CA  VAL A 463      -6.439  20.549  -9.172  1.00  0.00      RA0  C
ATOM   4652  CB  VAL A 463      -7.676  21.263  -8.636  1.00  0.00      RA0  C
ATOM   4653  CG1 VAL A 463      -8.649  21.545  -9.781  1.00  0.00      RA0  C
ATOM   4654  CG2 VAL A 463      -8.351  20.416  -7.557  1.00  0.00      RA0  C
ATOM   4655  C   VAL A 463      -5.755  21.336 -10.292  1.00  0.00      RA0  C
ATOM   4656  O   VAL A 463      -5.287  22.462 -10.096  1.00  0.00      RA0  O
ATOM   4657  N   ILE A 464      -5.746  20.762 -11.498  1.00  0.00      RA0  N
ATOM   4658  H   ILE A 464      -6.259  19.907 -11.600  1.00  0.00      RA0  H
ATOM   4659  CA  ILE A 464      -5.104  21.334 -12.693  1.00  0.00      RA0  C
ATOM   4660  CB  ILE A 464      -4.101  20.375 -13.339  1.00  0.00      RA0  C
ATOM   4661  CG2 ILE A 464      -3.004  20.035 -12.334  1.00  0.00      RA0  C
ATOM   4662  CG1 ILE A 464      -4.757  19.127 -13.923  1.00  0.00      RA0  C
ATOM   4663  CD1 ILE A 464      -3.764  18.249 -14.687  1.00  0.00      RA0  C
ATOM   4664  C   ILE A 464      -6.123  21.866 -13.711  1.00  0.00      RA0  C
ATOM   4665  O   ILE A 464      -7.274  21.428 -13.778  1.00  0.00      RA0  O
ATOM   4666  N   SER A 465      -5.682  22.796 -14.555  1.00  0.00      RA0  N
ATOM   4667  H   SER A 465      -4.758  23.172 -14.460  1.00  0.00      RA0  H
ATOM   4668  CA  SER A 465      -6.484  23.360 -15.650  1.00  0.00      RA0  C
ATOM   4669  CB  SER A 465      -6.207  24.833 -15.481  1.00  0.00      RA0  C
ATOM   4670  OG  SER A 465      -5.855  24.959 -14.095  1.00  0.00      RA0  O
ATOM   4671  HG  SER A 465      -6.635  24.711 -13.616  1.00  0.00      RA0  H
ATOM   4672  C   SER A 465      -6.114  22.751 -17.004  1.00  0.00      RA0  C
ATOM   4673  O   SER A 465      -6.975  22.565 -17.863  1.00  0.00      RA0  O
ATOM   4674  N   ASN A 466      -4.844  22.389 -17.200  1.00  0.00      RA0  N
ATOM   4675  H   ASN A 466      -4.172  22.452 -16.457  1.00  0.00      RA0  H
ATOM   4676  CA  ASN A 466      -4.335  21.821 -18.448  1.00  0.00      RA0  C
ATOM   4677  CB  ASN A 466      -3.513  22.893 -19.174  1.00  0.00      RA0  C
ATOM   4678  CG  ASN A 466      -3.159  22.483 -20.594  1.00  0.00      RA0  C
ATOM   4679  OD1 ASN A 466      -2.750  21.364 -20.883  1.00  0.00      RA0  O
ATOM   4680  ND2 ASN A 466      -3.336  23.475 -21.483  1.00  0.00      RA0  N
ATOM   4681 HD21 ASN A 466      -3.661  24.378 -21.197  1.00  0.00      RA0  H
ATOM   4682 HD22 ASN A 466      -3.137  23.353 -22.457  1.00  0.00      RA0  H
ATOM   4683  C   ASN A 466      -3.497  20.561 -18.180  1.00  0.00      RA0  C
ATOM   4684  O   ASN A 466      -2.831  20.453 -17.154  1.00  0.00      RA0  O
ATOM   4685  N   ILE A 467      -3.511  19.613 -19.120  1.00  0.00      RA0  N
ATOM   4686  H   ILE A 467      -3.890  19.864 -20.011  1.00  0.00      RA0  H
ATOM   4687  CA  ILE A 467      -2.754  18.362 -19.020  1.00  0.00      RA0  C
ATOM   4688  CB  ILE A 467      -3.181  17.404 -20.141  1.00  0.00      RA0  C
ATOM   4689  CG2 ILE A 467      -2.747  17.900 -21.522  1.00  0.00      RA0  C
ATOM   4690  CG1 ILE A 467      -2.727  15.976 -19.846  1.00  0.00      RA0  C
ATOM   4691  CD1 ILE A 467      -3.236  15.510 -18.483  1.00  0.00      RA0  C
ATOM   4692  C   ILE A 467      -1.236  18.586 -18.988  1.00  0.00      RA0  C
ATOM   4693  O   ILE A 467      -0.524  17.788 -18.390  1.00  0.00      RA0  O
ATOM   4694  N   CYS A 468      -0.733  19.700 -19.534  1.00  0.00      RA0  N
ATOM   4695  H   CYS A 468      -1.343  20.327 -20.022  1.00  0.00      RA0  H
ATOM   4696  CA  CYS A 468       0.687  20.056 -19.445  1.00  0.00      RA0  C
ATOM   4697  CB  CYS A 468       0.949  21.285 -20.313  1.00  0.00      RA0  C
ATOM   4698  SG  CYS A 468      -0.071  22.697 -19.821  1.00  0.00      RA0  S
ATOM   4699  C   CYS A 468       1.180  20.266 -17.999  1.00  0.00      RA0  C
ATOM   4700  O   CYS A 468       2.383  20.246 -17.752  1.00  0.00      RA0  O
ATOM   4701  N   GLN A 469       0.266  20.442 -17.036  1.00  0.00      RA0  N
ATOM   4702  H   GLN A 469      -0.705  20.388 -17.274  1.00  0.00      RA0  H
ATOM   4703  CA  GLN A 469       0.578  20.574 -15.611  1.00  0.00      RA0  C
ATOM   4704  CB  GLN A 469      -0.474  21.452 -14.942  1.00  0.00      RA0  C
ATOM   4705  CG  GLN A 469      -0.630  22.798 -15.648  1.00  0.00      RA0  C
ATOM   4706  CD  GLN A 469      -1.800  23.543 -15.044  1.00  0.00      RA0  C
ATOM   4707  OE1 GLN A 469      -2.951  23.124 -15.134  1.00  0.00      RA0  O
ATOM   4708  NE2 GLN A 469      -1.448  24.684 -14.428  1.00  0.00      RA0  N
ATOM   4709 HE21 GLN A 469      -0.487  24.963 -14.394  1.00  0.00      RA0  H
ATOM   4710 HE22 GLN A 469      -2.123  25.285 -13.999  1.00  0.00      RA0  H
ATOM   4711  C   GLN A 469       0.683  19.220 -14.895  1.00  0.00      RA0  C
ATOM   4712  O   GLN A 469       1.177  19.177 -13.770  1.00  0.00      RA0  O
ATOM   4713  N   MET A 470       0.239  18.127 -15.533  1.00  0.00      RA0  N
ATOM   4714  H   MET A 470      -0.062  18.210 -16.484  1.00  0.00      RA0  H
ATOM   4715  CA  MET A 470       0.207  16.780 -14.953  1.00  0.00      RA0  C
ATOM   4716  CB  MET A 470      -0.332  15.744 -15.949  1.00  0.00      RA0  C
ATOM   4717  CG  MET A 470      -0.235  14.305 -15.439  1.00  0.00      RA0  C
ATOM   4718  SD  MET A 470      -1.250  14.013 -13.986  1.00  0.00      RA0  S
ATOM   4719  CE  MET A 470      -2.853  14.046 -14.802  1.00  0.00      RA0  C
ATOM   4720  C   MET A 470       1.556  16.342 -14.363  1.00  0.00      RA0  C
ATOM   4721  O   MET A 470       1.540  15.876 -13.226  1.00  0.00      RA0  O
ATOM   4722  N   PRO A 471       2.716  16.535 -15.030  1.00  0.00      RA0  N
ATOM   4723  CD  PRO A 471       2.921  17.038 -16.393  1.00  0.00      RA0  C
ATOM   4724  CA  PRO A 471       3.997  16.109 -14.465  1.00  0.00      RA0  C
ATOM   4725  CB  PRO A 471       5.036  16.473 -15.529  1.00  0.00      RA0  C
ATOM   4726  CG  PRO A 471       4.259  16.467 -16.835  1.00  0.00      RA0  C
ATOM   4727  C   PRO A 471       4.295  16.788 -13.123  1.00  0.00      RA0  C
ATOM   4728  O   PRO A 471       4.613  16.114 -12.150  1.00  0.00      RA0  O
ATOM   4729  N   ASN A 472       4.125  18.111 -13.039  1.00  0.00      RA0  N
ATOM   4730  H   ASN A 472       3.862  18.603 -13.868  1.00  0.00      RA0  H
ATOM   4731  CA  ASN A 472       4.389  18.874 -11.813  1.00  0.00      RA0  C
ATOM   4732  CB  ASN A 472       4.320  20.392 -12.032  1.00  0.00      RA0  C
ATOM   4733  CG  ASN A 472       5.122  20.884 -13.220  1.00  0.00      RA0  C
ATOM   4734  OD1 ASN A 472       5.775  20.138 -13.941  1.00  0.00      RA0  O
ATOM   4735  ND2 ASN A 472       4.993  22.210 -13.417  1.00  0.00      RA0  N
ATOM   4736 HD21 ASN A 472       4.446  22.772 -12.796  1.00  0.00      RA0  H
ATOM   4737 HD22 ASN A 472       5.440  22.657 -14.192  1.00  0.00      RA0  H
ATOM   4738  C   ASN A 472       3.360  18.573 -10.713  1.00  0.00      RA0  C
ATOM   4739  O   ASN A 472       3.724  18.439  -9.551  1.00  0.00      RA0  O
ATOM   4740  N   ALA A 473       2.081  18.428 -11.072  1.00  0.00      RA0  N
ATOM   4741  H   ALA A 473       1.846  18.504 -12.043  1.00  0.00      RA0  H
ATOM   4742  CA  ALA A 473       1.038  18.045 -10.123  1.00  0.00      RA0  C
ATOM   4743  CB  ALA A 473      -0.305  18.005 -10.836  1.00  0.00      RA0  C
ATOM   4744  C   ALA A 473       1.295  16.652  -9.533  1.00  0.00      RA0  C
ATOM   4745  O   ALA A 473       1.169  16.451  -8.328  1.00  0.00      RA0  O
ATOM   4746  N   TRP A 474       1.713  15.702 -10.371  1.00  0.00      RA0  N
ATOM   4747  H   TRP A 474       1.826  15.918 -11.341  1.00  0.00      RA0  H
ATOM   4748  CA  TRP A 474       2.084  14.372  -9.912  1.00  0.00      RA0  C
ATOM   4749  CB  TRP A 474       2.329  13.449 -11.099  1.00  0.00      RA0  C
ATOM   4750  CG  TRP A 474       2.604  12.044 -10.622  1.00  0.00      RA0  C
ATOM   4751  CD2 TRP A 474       1.752  11.180  -9.837  1.00  0.00      RA0  C
ATOM   4752  CE2 TRP A 474       2.429   9.949  -9.677  1.00  0.00      RA0  C
ATOM   4753  CE3 TRP A 474       0.493  11.346  -9.273  1.00  0.00      RA0  C
ATOM   4754  CD1 TRP A 474       3.749  11.282 -10.889  1.00  0.00      RA0  C
ATOM   4755  NE1 TRP A 474       3.648  10.046 -10.335  1.00  0.00      RA0  N
ATOM   4756  HE1 TRP A 474       4.327   9.333 -10.379  1.00  0.00      RA0  H
ATOM   4757  CZ2 TRP A 474       1.830   8.918  -8.964  1.00  0.00      RA0  C
ATOM   4758  CZ3 TRP A 474      -0.095  10.306  -8.563  1.00  0.00      RA0  C
ATOM   4759  CH2 TRP A 474       0.571   9.098  -8.406  1.00  0.00      RA0  C
ATOM   4760  C   TRP A 474       3.306  14.404  -8.996  1.00  0.00      RA0  C
ATOM   4761  O   TRP A 474       3.293  13.746  -7.962  1.00  0.00      RA0  O
ATOM   4762  N   ALA A 475       4.309  15.237  -9.291  1.00  0.00      RA0  N
ATOM   4763  H   ALA A 475       4.281  15.731 -10.162  1.00  0.00      RA0  H
ATOM   4764  CA  ALA A 475       5.454  15.448  -8.405  1.00  0.00      RA0  C
ATOM   4765  CB  ALA A 475       6.360  16.546  -8.940  1.00  0.00      RA0  C
ATOM   4766  C   ALA A 475       5.023  15.855  -6.989  1.00  0.00      RA0  C
ATOM   4767  O   ALA A 475       5.556  15.341  -6.006  1.00  0.00      RA0  O
ATOM   4768  N   SER A 476       4.030  16.743  -6.880  1.00  0.00      RA0  N
ATOM   4769  H   SER A 476       3.676  17.245  -7.674  1.00  0.00      RA0  H
ATOM   4770  CA  SER A 476       3.486  17.171  -5.593  1.00  0.00      RA0  C
ATOM   4771  CB  SER A 476       2.556  18.335  -5.874  1.00  0.00      RA0  C
ATOM   4772  OG  SER A 476       3.111  19.086  -6.953  1.00  0.00      RA0  O
ATOM   4773  HG  SER A 476       2.425  19.708  -7.182  1.00  0.00      RA0  H
ATOM   4774  C   SER A 476       2.769  16.029  -4.863  1.00  0.00      RA0  C
ATOM   4775  O   SER A 476       2.967  15.850  -3.660  1.00  0.00      RA0  O
ATOM   4776  N   ILE A 477       2.008  15.197  -5.580  1.00  0.00      RA0  N
ATOM   4777  H   ILE A 477       1.913  15.382  -6.562  1.00  0.00      RA0  H
ATOM   4778  CA  ILE A 477       1.384  13.991  -5.011  1.00  0.00      RA0  C
ATOM   4779  CB  ILE A 477       0.405  13.362  -6.000  1.00  0.00      RA0  C
ATOM   4780  CG2 ILE A 477      -0.162  12.044  -5.469  1.00  0.00      RA0  C
ATOM   4781  CG1 ILE A 477      -0.711  14.359  -6.299  1.00  0.00      RA0  C
ATOM   4782  CD1 ILE A 477      -1.449  14.768  -5.022  1.00  0.00      RA0  C
ATOM   4783  C   ILE A 477       2.435  12.985  -4.527  1.00  0.00      RA0  C
ATOM   4784  O   ILE A 477       2.292  12.450  -3.424  1.00  0.00      RA0  O
ATOM   4785  N   LEU A 478       3.503  12.762  -5.301  1.00  0.00      RA0  N
ATOM   4786  H   LEU A 478       3.554  13.242  -6.177  1.00  0.00      RA0  H
ATOM   4787  CA  LEU A 478       4.624  11.909  -4.902  1.00  0.00      RA0  C
ATOM   4788  CB  LEU A 478       5.713  11.875  -5.972  1.00  0.00      RA0  C
ATOM   4789  CG  LEU A 478       5.323  11.166  -7.261  1.00  0.00      RA0  C
ATOM   4790  CD1 LEU A 478       6.449  11.247  -8.289  1.00  0.00      RA0  C
ATOM   4791  CD2 LEU A 478       4.896   9.724  -7.000  1.00  0.00      RA0  C
ATOM   4792  C   LEU A 478       5.273  12.429  -3.618  1.00  0.00      RA0  C
ATOM   4793  O   LEU A 478       5.395  11.682  -2.651  1.00  0.00      RA0  O
ATOM   4794  N   TRP A 479       5.634  13.714  -3.577  1.00  0.00      RA0  N
ATOM   4795  H   TRP A 479       5.459  14.288  -4.380  1.00  0.00      RA0  H
ATOM   4796  CA  TRP A 479       6.332  14.303  -2.432  1.00  0.00      RA0  C
ATOM   4797  CB  TRP A 479       6.758  15.738  -2.754  1.00  0.00      RA0  C
ATOM   4798  CG  TRP A 479       7.974  16.130  -1.942  1.00  0.00      RA0  C
ATOM   4799  CD2 TRP A 479       9.353  15.799  -2.210  1.00  0.00      RA0  C
ATOM   4800  CE2 TRP A 479      10.139  16.381  -1.190  1.00  0.00      RA0  C
ATOM   4801  CE3 TRP A 479       9.971  15.064  -3.215  1.00  0.00      RA0  C
ATOM   4802  CD1 TRP A 479       8.006  16.901  -0.770  1.00  0.00      RA0  C
ATOM   4803  NE1 TRP A 479       9.283  17.051  -0.323  1.00  0.00      RA0  N
ATOM   4804  HE1 TRP A 479       9.572  17.517   0.495  1.00  0.00      RA0  H
ATOM   4805  CZ2 TRP A 479      11.519  16.212  -1.199  1.00  0.00      RA0  C
ATOM   4806  CZ3 TRP A 479      11.352  14.903  -3.213  1.00  0.00      RA0  C
ATOM   4807  CH2 TRP A 479      12.124  15.474  -2.209  1.00  0.00      RA0  C
ATOM   4808  C   TRP A 479       5.494  14.260  -1.152  1.00  0.00      RA0  C
ATOM   4809  O   TRP A 479       6.008  13.917  -0.086  1.00  0.00      RA0  O
ATOM   4810  N   TYR A 480       4.195  14.556  -1.264  1.00  0.00      RA0  N
ATOM   4811  H   TYR A 480       3.853  14.843  -2.162  1.00  0.00      RA0  H
ATOM   4812  CA  TYR A 480       3.258  14.491  -0.146  1.00  0.00      RA0  C
ATOM   4813  CB  TYR A 480       1.872  14.907  -0.634  1.00  0.00      RA0  C
ATOM   4814  CG  TYR A 480       0.993  15.292   0.528  1.00  0.00      RA0  C
ATOM   4815  CD1 TYR A 480       0.554  14.354   1.459  1.00  0.00      RA0  C
ATOM   4816  CE1 TYR A 480      -0.228  14.750   2.537  1.00  0.00      RA0  C
ATOM   4817  CD2 TYR A 480       0.626  16.621   0.656  1.00  0.00      RA0  C
ATOM   4818  CE2 TYR A 480      -0.164  17.013   1.722  1.00  0.00      RA0  C
ATOM   4819  CZ  TYR A 480      -0.582  16.086   2.663  1.00  0.00      RA0  C
ATOM   4820  OH  TYR A 480      -1.357  16.530   3.708  1.00  0.00      RA0  O
ATOM   4821  HH  TYR A 480      -1.448  17.467   3.573  1.00  0.00      RA0  H
ATOM   4822  C   TYR A 480       3.175  13.077   0.433  1.00  0.00      RA0  C
ATOM   4823  O   TYR A 480       3.485  12.847   1.601  1.00  0.00      RA0  O
ATOM   4824  N   ASN A 481       2.791  12.110  -0.401  1.00  0.00      RA0  N
ATOM   4825  H   ASN A 481       2.727  12.324  -1.380  1.00  0.00      RA0  H
ATOM   4826  CA  ASN A 481       2.508  10.754   0.060  1.00  0.00      RA0  C
ATOM   4827  CB  ASN A 481       1.672   9.968  -0.948  1.00  0.00      RA0  C
ATOM   4828  CG  ASN A 481       0.242  10.458  -0.918  1.00  0.00      RA0  C
ATOM   4829  OD1 ASN A 481      -0.530  10.145  -0.016  1.00  0.00      RA0  O
ATOM   4830  ND2 ASN A 481      -0.064  11.259  -1.955  1.00  0.00      RA0  N
ATOM   4831 HD21 ASN A 481       0.639  11.500  -2.632  1.00  0.00      RA0  H
ATOM   4832 HD22 ASN A 481      -0.978  11.643  -2.090  1.00  0.00      RA0  H
ATOM   4833  C   ASN A 481       3.781   9.976   0.408  1.00  0.00      RA0  C
ATOM   4834  O   ASN A 481       3.721   9.049   1.209  1.00  0.00      RA0  O
ATOM   4835  N   MET A 482       4.943  10.357  -0.120  1.00  0.00      RA0  N
ATOM   4836  H   MET A 482       4.961  11.089  -0.805  1.00  0.00      RA0  H
ATOM   4837  CA  MET A 482       6.223   9.793   0.305  1.00  0.00      RA0  C
ATOM   4838  CB  MET A 482       7.350  10.217  -0.636  1.00  0.00      RA0  C
ATOM   4839  CG  MET A 482       8.718   9.681  -0.210  1.00  0.00      RA0  C
ATOM   4840  SD  MET A 482      10.011  10.130  -1.376  1.00  0.00      RA0  S
ATOM   4841  CE  MET A 482       9.726  11.904  -1.378  1.00  0.00      RA0  C
ATOM   4842  C   MET A 482       6.550  10.195   1.751  1.00  0.00      RA0  C
ATOM   4843  O   MET A 482       6.897   9.329   2.555  1.00  0.00      RA0  O
ATOM   4844  N   LEU A 483       6.389  11.479   2.100  1.00  0.00      RA0  N
ATOM   4845  H   LEU A 483       5.942  12.120   1.470  1.00  0.00      RA0  H
ATOM   4846  CA  LEU A 483       6.984  12.067   3.308  1.00  0.00      RA0  C
ATOM   4847  CB  LEU A 483       7.671  13.382   2.968  1.00  0.00      RA0  C
ATOM   4848  CG  LEU A 483       8.967  13.153   2.210  1.00  0.00      RA0  C
ATOM   4849  CD1 LEU A 483       9.629  14.469   1.819  1.00  0.00      RA0  C
ATOM   4850  CD2 LEU A 483       9.906  12.254   3.009  1.00  0.00      RA0  C
ATOM   4851  C   LEU A 483       6.021  12.312   4.474  1.00  0.00      RA0  C
ATOM   4852  O   LEU A 483       6.485  12.597   5.578  1.00  0.00      RA0  O
ATOM   4853  N   THR A 484       4.702  12.225   4.282  1.00  0.00      RA0  N
ATOM   4854  H   THR A 484       4.307  12.156   3.363  1.00  0.00      RA0  H
ATOM   4855  CA  THR A 484       3.746  12.389   5.386  1.00  0.00      RA0  C
ATOM   4856  CB  THR A 484       3.296  13.836   5.255  1.00  0.00      RA0  C
ATOM   4857  OG1 THR A 484       4.448  14.591   4.859  1.00  0.00      RA0  O
ATOM   4858  HG1 THR A 484       5.172  14.284   5.401  1.00  0.00      RA0  H
ATOM   4859  CG2 THR A 484       2.730  14.415   6.550  1.00  0.00      RA0  C
ATOM   4860  C   THR A 484       2.663  11.317   5.418  1.00  0.00      RA0  C
ATOM   4861  O   THR A 484       2.194  10.832   4.392  1.00  0.00      RA0  O
ATOM   4862  N   ASN A 485       2.256  10.956   6.636  1.00  0.00      RA0  N
ATOM   4863  H   ASN A 485       2.695  11.360   7.441  1.00  0.00      RA0  H
ATOM   4864  CA  ASN A 485       1.084  10.131   6.922  1.00  0.00      RA0  C
ATOM   4865  CB  ASN A 485       1.320   9.149   8.059  1.00  0.00      RA0  C
ATOM   4866  CG  ASN A 485       1.061   9.907   9.343  1.00  0.00      RA0  C
ATOM   4867  OD1 ASN A 485       1.650  10.960   9.579  1.00  0.00      RA0  O
ATOM   4868  ND2 ASN A 485       0.177   9.314  10.164  1.00  0.00      RA0  N
ATOM   4869 HD21 ASN A 485      -0.295   8.479   9.875  1.00  0.00      RA0  H
ATOM   4870 HD22 ASN A 485      -0.043   9.680  11.068  1.00  0.00      RA0  H
ATOM   4871  C   ASN A 485      -0.135  10.974   7.341  1.00  0.00      RA0  C
ATOM   4872  O   ASN A 485      -1.220  10.426   7.515  1.00  0.00      RA0  O
ATOM   4873  N   ASN A 486       0.024  12.291   7.513  1.00  0.00      RA0  N
ATOM   4874  H   ASN A 486       0.898  12.701   7.275  1.00  0.00      RA0  H
ATOM   4875  CA  ASN A 486      -1.082  13.176   7.851  1.00  0.00      RA0  C
ATOM   4876  CB  ASN A 486      -0.576  14.535   8.320  1.00  0.00      RA0  C
ATOM   4877  CG  ASN A 486      -1.763  15.385   8.705  1.00  0.00      RA0  C
ATOM   4878  OD1 ASN A 486      -2.499  15.894   7.870  1.00  0.00      RA0  O
ATOM   4879  ND2 ASN A 486      -1.907  15.527  10.034  1.00  0.00      RA0  N
ATOM   4880 HD21 ASN A 486      -1.272  15.082  10.667  1.00  0.00      RA0  H
ATOM   4881 HD22 ASN A 486      -2.639  16.080  10.433  1.00  0.00      RA0  H
ATOM   4882  C   ASN A 486      -1.980  13.319   6.614  1.00  0.00      RA0  C
ATOM   4883  O   ASN A 486      -1.472  13.743   5.585  1.00  0.00      RA0  O
ATOM   4884  N   PRO A 487      -3.283  12.997   6.676  1.00  0.00      RA0  N
ATOM   4885  CD  PRO A 487      -3.959  12.474   7.859  1.00  0.00      RA0  C
ATOM   4886  CA  PRO A 487      -4.152  13.033   5.501  1.00  0.00      RA0  C
ATOM   4887  CB  PRO A 487      -5.213  12.001   5.882  1.00  0.00      RA0  C
ATOM   4888  CG  PRO A 487      -5.382  12.190   7.390  1.00  0.00      RA0  C
ATOM   4889  C   PRO A 487      -4.759  14.418   5.207  1.00  0.00      RA0  C
ATOM   4890  O   PRO A 487      -5.420  14.579   4.186  1.00  0.00      RA0  O
ATOM   4891  N   LYS A 488      -4.572  15.417   6.086  1.00  0.00      RA0  N
ATOM   4892  H   LYS A 488      -3.927  15.288   6.836  1.00  0.00      RA0  H
ATOM   4893  CA  LYS A 488      -5.271  16.718   6.020  1.00  0.00      RA0  C
ATOM   4894  CB  LYS A 488      -6.243  16.948   7.185  1.00  0.00      RA0  C
ATOM   4895  CG  LYS A 488      -7.700  16.756   6.746  1.00  0.00      RA0  C
ATOM   4896  CD  LYS A 488      -8.685  17.720   7.424  1.00  0.00      RA0  C
ATOM   4897  CE  LYS A 488     -10.104  17.615   6.845  1.00  0.00      RA0  C
ATOM   4898  NZ  LYS A 488     -10.926  18.756   7.269  1.00  0.00      RA0  N
ATOM   4899  HZ1 LYS A 488     -11.859  18.801   6.801  1.00  0.00      RA0  H
ATOM   4900  HZ2 LYS A 488     -11.087  18.831   8.288  1.00  0.00      RA0  H
ATOM   4901  HZ3 LYS A 488     -10.535  19.683   6.982  1.00  0.00      RA0  H
ATOM   4902  C   LYS A 488      -4.363  17.932   5.836  1.00  0.00      RA0  C
ATOM   4903  O   LYS A 488      -4.864  19.053   5.781  1.00  0.00      RA0  O
ATOM   4904  N   ASN A 489      -3.040  17.760   5.792  1.00  0.00      RA0  N
ATOM   4905  H   ASN A 489      -2.670  16.831   5.723  1.00  0.00      RA0  H
ATOM   4906  CA  ASN A 489      -2.118  18.899   5.733  1.00  0.00      RA0  C
ATOM   4907  CB  ASN A 489      -0.681  18.593   6.134  1.00  0.00      RA0  C
ATOM   4908  CG  ASN A 489       0.102  19.894   6.035  1.00  0.00      RA0  C
ATOM   4909  OD1 ASN A 489      -0.442  20.994   5.944  1.00  0.00      RA0  O
ATOM   4910  ND2 ASN A 489       1.432  19.704   6.089  1.00  0.00      RA0  N
ATOM   4911 HD21 ASN A 489       1.812  18.779   6.136  1.00  0.00      RA0  H
ATOM   4912 HD22 ASN A 489       2.079  20.468   6.076  1.00  0.00      RA0  H
ATOM   4913  C   ASN A 489      -2.118  19.574   4.347  1.00  0.00      RA0  C
ATOM   4914  O   ASN A 489      -1.207  19.367   3.555  1.00  0.00      RA0  O
ATOM   4915  N   VAL A 490      -3.125  20.394   4.048  1.00  0.00      RA0  N
ATOM   4916  H   VAL A 490      -3.857  20.469   4.729  1.00  0.00      RA0  H
ATOM   4917  CA  VAL A 490      -3.232  21.114   2.765  1.00  0.00      RA0  C
ATOM   4918  CB  VAL A 490      -4.622  21.711   2.559  1.00  0.00      RA0  C
ATOM   4919  CG1 VAL A 490      -5.625  20.594   2.303  1.00  0.00      RA0  C
ATOM   4920  CG2 VAL A 490      -5.028  22.641   3.705  1.00  0.00      RA0  C
ATOM   4921  C   VAL A 490      -2.162  22.201   2.583  1.00  0.00      RA0  C
ATOM   4922  O   VAL A 490      -1.848  22.576   1.461  1.00  0.00      RA0  O
ATOM   4923  N   ASN A 491      -1.529  22.648   3.672  1.00  0.00      RA0  N
ATOM   4924  H   ASN A 491      -1.685  22.172   4.539  1.00  0.00      RA0  H
ATOM   4925  CA  ASN A 491      -0.473  23.669   3.666  1.00  0.00      RA0  C
ATOM   4926  CB  ASN A 491      -0.594  24.581   4.897  1.00  0.00      RA0  C
ATOM   4927  CG  ASN A 491      -1.884  25.385   4.847  1.00  0.00      RA0  C
ATOM   4928  OD1 ASN A 491      -2.289  25.890   3.807  1.00  0.00      RA0  O
ATOM   4929  ND2 ASN A 491      -2.527  25.467   6.029  1.00  0.00      RA0  N
ATOM   4930 HD21 ASN A 491      -2.155  25.044   6.855  1.00  0.00      RA0  H
ATOM   4931 HD22 ASN A 491      -3.404  25.952   6.128  1.00  0.00      RA0  H
ATOM   4932  C   ASN A 491       0.943  23.057   3.576  1.00  0.00      RA0  C
ATOM   4933  O   ASN A 491       1.938  23.702   3.906  1.00  0.00      RA0  O
ATOM   4934  N   PHE A 492       1.053  21.794   3.152  1.00  0.00      RA0  N
ATOM   4935  H   PHE A 492       0.214  21.328   2.872  1.00  0.00      RA0  H
ATOM   4936  CA  PHE A 492       2.304  21.030   3.131  1.00  0.00      RA0  C
ATOM   4937  CB  PHE A 492       1.938  19.680   2.514  1.00  0.00      RA0  C
ATOM   4938  CG  PHE A 492       3.095  18.742   2.267  1.00  0.00      RA0  C
ATOM   4939  CD1 PHE A 492       3.831  18.830   1.091  1.00  0.00      RA0  C
ATOM   4940  CD2 PHE A 492       3.387  17.749   3.192  1.00  0.00      RA0  C
ATOM   4941  CE1 PHE A 492       4.824  17.900   0.813  1.00  0.00      RA0  C
ATOM   4942  CE2 PHE A 492       4.377  16.816   2.910  1.00  0.00      RA0  C
ATOM   4943  CZ  PHE A 492       5.079  16.875   1.713  1.00  0.00      RA0  C
ATOM   4944  C   PHE A 492       3.433  21.718   2.349  1.00  0.00      RA0  C
ATOM   4945  O   PHE A 492       4.571  21.761   2.817  1.00  0.00      RA0  O
ATOM   4946  N   PHE A 493       3.123  22.317   1.197  1.00  0.00      RA0  N
ATOM   4947  H   PHE A 493       2.164  22.360   0.918  1.00  0.00      RA0  H
ATOM   4948  CA  PHE A 493       4.119  22.975   0.346  1.00  0.00      RA0  C
ATOM   4949  CB  PHE A 493       3.689  22.948  -1.116  1.00  0.00      RA0  C
ATOM   4950  CG  PHE A 493       3.808  21.531  -1.622  1.00  0.00      RA0  C
ATOM   4951  CD1 PHE A 493       5.067  20.985  -1.839  1.00  0.00      RA0  C
ATOM   4952  CD2 PHE A 493       2.669  20.771  -1.861  1.00  0.00      RA0  C
ATOM   4953  CE1 PHE A 493       5.190  19.675  -2.284  1.00  0.00      RA0  C
ATOM   4954  CE2 PHE A 493       2.792  19.460  -2.304  1.00  0.00      RA0  C
ATOM   4955  CZ  PHE A 493       4.052  18.911  -2.510  1.00  0.00      RA0  C
ATOM   4956  C   PHE A 493       4.521  24.382   0.808  1.00  0.00      RA0  C
ATOM   4957  O   PHE A 493       5.443  24.957   0.237  1.00  0.00      RA0  O
ATOM   4958  N   THR A 494       3.925  24.929   1.876  1.00  0.00      RA0  N
ATOM   4959  H   THR A 494       3.120  24.538   2.324  1.00  0.00      RA0  H
ATOM   4960  CA  THR A 494       4.424  26.175   2.491  1.00  0.00      RA0  C
ATOM   4961  CB  THR A 494       3.317  26.571   3.439  1.00  0.00      RA0  C
ATOM   4962  OG1 THR A 494       2.090  26.185   2.801  1.00  0.00      RA0  O
ATOM   4963  HG1 THR A 494       1.390  26.427   3.393  1.00  0.00      RA0  H
ATOM   4964  CG2 THR A 494       3.323  28.060   3.787  1.00  0.00      RA0  C
ATOM   4965  C   THR A 494       5.816  25.976   3.096  1.00  0.00      RA0  C
ATOM   4966  O   THR A 494       6.651  26.877   3.057  1.00  0.00      RA0  O
ATOM   4967  N   LYS A 495       6.087  24.783   3.639  1.00  0.00      RA0  N
ATOM   4968  H   LYS A 495       5.389  24.063   3.629  1.00  0.00      RA0  H
ATOM   4969  CA  LYS A 495       7.407  24.374   4.132  1.00  0.00      RA0  C
ATOM   4970  CB  LYS A 495       7.557  24.687   5.620  1.00  0.00      RA0  C
ATOM   4971  CG  LYS A 495       9.000  24.511   6.098  1.00  0.00      RA0  C
ATOM   4972  CD  LYS A 495       9.153  24.758   7.597  1.00  0.00      RA0  C
ATOM   4973  CE  LYS A 495      10.591  24.544   8.067  1.00  0.00      RA0  C
ATOM   4974  NZ  LYS A 495      10.667  24.782   9.515  1.00  0.00      RA0  N
ATOM   4975  HZ1 LYS A 495      11.643  24.634   9.840  1.00  0.00      RA0  H
ATOM   4976  HZ2 LYS A 495      10.375  25.759   9.719  1.00  0.00      RA0  H
ATOM   4977  HZ3 LYS A 495      10.031  24.120  10.005  1.00  0.00      RA0  H
ATOM   4978  C   LYS A 495       7.601  22.878   3.851  1.00  0.00      RA0  C
ATOM   4979  O   LYS A 495       7.444  22.069   4.768  1.00  0.00      RA0  O
ATOM   4980  N   PRO A 496       7.900  22.501   2.595  1.00  0.00      RA0  N
ATOM   4981  CD  PRO A 496       8.196  23.412   1.496  1.00  0.00      RA0  C
ATOM   4982  CA  PRO A 496       7.963  21.101   2.210  1.00  0.00      RA0  C
ATOM   4983  CB  PRO A 496       8.148  21.178   0.691  1.00  0.00      RA0  C
ATOM   4984  CG  PRO A 496       8.822  22.523   0.434  1.00  0.00      RA0  C
ATOM   4985  C   PRO A 496       9.103  20.404   2.968  1.00  0.00      RA0  C
ATOM   4986  O   PRO A 496      10.219  20.936   3.014  1.00  0.00      RA0  O
ATOM   4987  N   PRO A 497       8.855  19.229   3.573  1.00  0.00      RA0  N
ATOM   4988  CD  PRO A 497       7.550  18.588   3.628  1.00  0.00      RA0  C
ATOM   4989  CA  PRO A 497       9.896  18.462   4.235  1.00  0.00      RA0  C
ATOM   4990  CB  PRO A 497       9.115  17.330   4.910  1.00  0.00      RA0  C
ATOM   4991  CG  PRO A 497       7.857  17.162   4.066  1.00  0.00      RA0  C
ATOM   4992  C   PRO A 497      10.957  17.987   3.235  1.00  0.00      RA0  C
ATOM   4993  O   PRO A 497      10.718  17.873   2.027  1.00  0.00      RA0  O
ATOM   4994  N   ILE A 498      12.142  17.710   3.772  1.00  0.00      RA0  N
ATOM   4995  H   ILE A 498      12.208  17.678   4.767  1.00  0.00      RA0  H
ATOM   4996  CA  ILE A 498      13.284  17.164   3.041  1.00  0.00      RA0  C
ATOM   4997  CB  ILE A 498      14.589  17.624   3.684  1.00  0.00      RA0  C
ATOM   4998  CG2 ILE A 498      15.787  17.122   2.886  1.00  0.00      RA0  C
ATOM   4999  CG1 ILE A 498      14.610  19.146   3.820  1.00  0.00      RA0  C
ATOM   5000  CD1 ILE A 498      15.910  19.649   4.449  1.00  0.00      RA0  C
ATOM   5001  C   ILE A 498      13.154  15.637   3.039  1.00  0.00      RA0  C
ATOM   5002  O   ILE A 498      12.940  15.048   4.098  1.00  0.00      RA0  O
ATOM   5003  N   GLY A 499      13.272  15.009   1.869  1.00  0.00      RA0  N
ATOM   5004  H   GLY A 499      13.575  15.539   1.074  1.00  0.00      RA0  H
ATOM   5005  CA  GLY A 499      13.289  13.550   1.740  1.00  0.00      RA0  C
ATOM   5006  C   GLY A 499      14.706  12.987   1.784  1.00  0.00      RA0  C
ATOM   5007  O   GLY A 499      15.671  13.717   1.544  1.00  0.00      RA0  O
ATOM   5008  N   THR A 500      14.845  11.692   2.064  1.00  0.00      RA0  N
ATOM   5009  H   THR A 500      14.045  11.114   2.231  1.00  0.00      RA0  H
ATOM   5010  CA  THR A 500      16.124  10.983   1.891  1.00  0.00      RA0  C
ATOM   5011  CB  THR A 500      16.419  10.056   3.074  1.00  0.00      RA0  C
ATOM   5012  OG1 THR A 500      15.441   9.023   3.217  1.00  0.00      RA0  O
ATOM   5013  HG1 THR A 500      15.973   8.228   3.310  1.00  0.00      RA0  H
ATOM   5014  CG2 THR A 500      16.549  10.858   4.369  1.00  0.00      RA0  C
ATOM   5015  C   THR A 500      16.203  10.328   0.514  1.00  0.00      RA0  C
ATOM   5016  O   THR A 500      15.181   9.999  -0.091  1.00  0.00      RA0  O
ATOM   5017  N   TRP A 501      17.417  10.109   0.010  1.00  0.00      RA0  N
ATOM   5018  H   TRP A 501      18.208  10.449   0.520  1.00  0.00      RA0  H
ATOM   5019  CA  TRP A 501      17.623   9.385  -1.241  1.00  0.00      RA0  C
ATOM   5020  CB  TRP A 501      19.099   9.339  -1.644  1.00  0.00      RA0  C
ATOM   5021  CG  TRP A 501      19.263   8.426  -2.841  1.00  0.00      RA0  C
ATOM   5022  CD2 TRP A 501      18.762   8.601  -4.186  1.00  0.00      RA0  C
ATOM   5023  CE2 TRP A 501      19.144   7.465  -4.936  1.00  0.00      RA0  C
ATOM   5024  CE3 TRP A 501      18.029   9.608  -4.802  1.00  0.00      RA0  C
ATOM   5025  CD1 TRP A 501      19.920   7.187  -2.861  1.00  0.00      RA0  C
ATOM   5026  NE1 TRP A 501      19.853   6.617  -4.093  1.00  0.00      RA0  N
ATOM   5027  HE1 TRP A 501      20.232   5.748  -4.340  1.00  0.00      RA0  H
ATOM   5028  CZ2 TRP A 501      18.778   7.367  -6.274  1.00  0.00      RA0  C
ATOM   5029  CZ3 TRP A 501      17.670   9.499  -6.140  1.00  0.00      RA0  C
ATOM   5030  CH2 TRP A 501      18.043   8.381  -6.876  1.00  0.00      RA0  C
ATOM   5031  C   TRP A 501      17.034   7.975  -1.187  1.00  0.00      RA0  C
ATOM   5032  O   TRP A 501      16.472   7.553  -2.186  1.00  0.00      RA0  O
ATOM   5033  N   ASP A 502      17.075   7.275  -0.049  1.00  0.00      RA0  N
ATOM   5034  H   ASP A 502      17.539   7.673   0.743  1.00  0.00      RA0  H
ATOM   5035  CA  ASP A 502      16.491   5.928   0.059  1.00  0.00      RA0  C
ATOM   5036  CB  ASP A 502      16.697   5.399   1.484  1.00  0.00      RA0  C
ATOM   5037  CG  ASP A 502      17.846   6.135   2.151  1.00  0.00      RA0  C
ATOM   5038  OD1 ASP A 502      18.988   5.715   2.006  1.00  0.00      RA0  O
ATOM   5039  OD2 ASP A 502      17.606   7.168   2.777  1.00  0.00      RA0  O
ATOM   5040  C   ASP A 502      14.989   5.940  -0.270  1.00  0.00      RA0  C
ATOM   5041  O   ASP A 502      14.518   5.138  -1.074  1.00  0.00      RA0  O
ATOM   5042  N   GLN A 503      14.256   6.914   0.282  1.00  0.00      RA0  N
ATOM   5043  H   GLN A 503      14.747   7.588   0.834  1.00  0.00      RA0  H
ATOM   5044  CA  GLN A 503      12.826   7.100   0.024  1.00  0.00      RA0  C
ATOM   5045  CB  GLN A 503      12.289   8.181   0.950  1.00  0.00      RA0  C
ATOM   5046  CG  GLN A 503      12.552   7.891   2.423  1.00  0.00      RA0  C
ATOM   5047  CD  GLN A 503      12.412   9.196   3.170  1.00  0.00      RA0  C
ATOM   5048  OE1 GLN A 503      12.355  10.267   2.575  1.00  0.00      RA0  O
ATOM   5049  NE2 GLN A 503      12.352   9.053   4.505  1.00  0.00      RA0  N
ATOM   5050 HE21 GLN A 503      12.440   8.145   4.914  1.00  0.00      RA0  H
ATOM   5051 HE22 GLN A 503      12.243   9.844   5.107  1.00  0.00      RA0  H
ATOM   5052  C   GLN A 503      12.566   7.522  -1.427  1.00  0.00      RA0  C
ATOM   5053  O   GLN A 503      11.684   6.979  -2.092  1.00  0.00      RA0  O
ATOM   5054  N   VAL A 504      13.343   8.485  -1.935  1.00  0.00      RA0  N
ATOM   5055  H   VAL A 504      14.064   8.862  -1.350  1.00  0.00      RA0  H
ATOM   5056  CA  VAL A 504      13.181   8.998  -3.302  1.00  0.00      RA0  C
ATOM   5057  CB  VAL A 504      14.038  10.249  -3.518  1.00  0.00      RA0  C
ATOM   5058  CG1 VAL A 504      13.961  10.744  -4.963  1.00  0.00      RA0  C
ATOM   5059  CG2 VAL A 504      13.624  11.349  -2.539  1.00  0.00      RA0  C
ATOM   5060  C   VAL A 504      13.495   7.908  -4.325  1.00  0.00      RA0  C
ATOM   5061  O   VAL A 504      12.707   7.699  -5.238  1.00  0.00      RA0  O
ATOM   5062  N   ALA A 505      14.601   7.184  -4.169  1.00  0.00      RA0  N
[truncated: 797,141 more chars]
